# Supplementary material for: Systematic investigation of recipient cell genetic requirements reveals important surface receptors for conjugative transfer of IncI2 plasmids
Source: Commun Biol. 2023 Nov 16;6:1172. doi: 10.1038/s42003-023-05534-2 (PMC10654706; doi:10.1038/s42003-023-05534-2)
Supplement: Supplementary file 4 — Supplementary Data 1 [file 42003_2023_5534_MOESM4_ESM.xlsx]

## Sheet: Conjugation scores - broth
Index	Gene	Broth.1	Broth.2	Broth.3	Broth.4	Median	SD
1	6S(ssrS)	0.552651	0.661964	1.02657	0.899027	0.780496	0.167628
2	aas	0.771972	0.730541	0.940039	0.873104	0.822538	0.073829
3	aat	0.803306	0.515136	0.855685	0.666	0.734653	0.118595
4	abgA	0.688785	0.717901	0.901178	0.784348	0.751124	0.0735814
5	abgB	0.71756	0.7735	0.906389	0.898957	0.836229	0.0726687
6	abgR	0.730591	0.718718	0.842625	0.933932	0.786608	0.0791548
7	abgT	0.64328	0.621099	0.766373	0.994988	0.704827	0.134355
8	abrB	0.71304	0.790362	0.908315	0.935928	0.849339	0.0806691
9	aceA	0.62774	0.606855	0.954421	0.887891	0.757816	0.137743
10	aceB	0.628463	0.753212	0.921563	1.01722	0.837388	0.134157
11	aceE	0.650649	0.766154	0.780391	0.875405	0.773273	0.0713931
12	aceF	0.480897	0.5394	0.60635	0.787377	0.572875	0.103643
13	aceK	0.642014	0.861797	1.36163	0.75954	0.810668	0.248193
14	ackA	0.803052	0.790971	0.949681	0.851401	0.827226	0.0565552
15	acnA	0.699186	0.682865	0.803154	0.800189	0.749688	0.0497777
16	acnB	0.58414	0.570131	0.680148	0.621921	0.60303	0.0383463
17	acpD	0.761688	0.683615	0.721962	0.657451	0.702788	0.0352791
18	acpT	0.641507	0.707299	1.1351	0.832612	0.769956	0.171157
19	acrA	0.427209	0.490425	0.504182	0.520463	0.497304	0.0319488
20	acrB	0.422217	0.572907	0.595284	0.614689	0.584095	0.0692007
21	acrD	0.745884	0.932897	0.840943	0.870148	0.855546	0.0603766
22	acrE	0.787081	0.757541	0.824111	0.979821	0.805596	0.0776731
23	acrF	0.751598	0.574873	0.848663	0.886708	0.800131	0.108721
24	acrR	0.78555	0.801581	0.990941	1.04279	0.896261	0.101389
25	acs	0.650061	0.822439	0.872055	0.796602	0.80952	0.0745556
26	ada	0.716422	0.721558	0.791598	0.73691	0.729234	0.02713
27	add	0.608809	0.615596	0.906172	0.943768	0.760884	0.140429
28	adhC	0.603333	0.704836	0.931402	1.01915	0.818119	0.149784
29	adhE	0.822545	0.743842	0.822142	0.814002	0.818072	0.0302986
30	adhP	0.470279	0.573615	0.788578	0.87575	0.681096	0.14518
31	adiA	0.778314	0.732506	0.884832	1.06411	0.831573	0.114889
32	adiY	0.809528	0.867147	1.15856	0.989532	0.928339	0.120104
33	aegA	0.552743	0.520986	0.701927	0.857115	0.627335	0.120158
34	aer	0.878703	0.854596	1.09378	0.85879	0.868747	0.0918086
35	aes	0.675197	0.893612	0.736601	0.77934	0.757971	0.07156
36	afuB	0.752581	0.670928	1.06955	1.22481	0.911067	0.202609
37	afuC	0.809308	0.849677	1.41637	1.0328	0.941237	0.217425
38	agaA	0.717156	0.844857	0.89091	0.861907	0.853382	0.0602709
39	agaB	0.722396	0.708632	0.988429	1.1475	0.855413	0.166147
40	agaC	0.624358	0.648968	0.888282	0.907184	0.768625	0.117167
41	agaD	0.698306	0.617608	0.713317	0.678838	0.688572	0.0328954
42	agaI	0.779893	0.805248	0.726017	0.894849	0.792571	0.0546927
43	agaR	0.76438	0.932674	0.933861	1.05249	0.933268	0.0919174
44	agaS	0.829185	0.825781	0.735947	0.794443	0.810112	0.0339062
45	agaV	0.821599	0.926171	0.725998	0.773408	0.797504	0.0665973
46	agaW	0.795458	0.850638	1.01212	1.01074	0.930691	0.0862047
47	agaY	0.554362	0.677524	0.645017	0.856578	0.66127	0.0985291
48	agaZ	0.788059	0.812043	0.980012	1.10842	0.896027	0.117213
49	agp	0.701212	0.68632	0.678835	0.786459	0.693766	0.0392846
50	ahpC	0.757589	0.707579	0.86771	0.884528	0.81265	0.0664067
51	ahpF	0.768469	0.496987	0.84446	0.875206	0.806464	0.135498
52	aidB	0.853468	0.721612	0.967286	0.848054	0.850761	0.077769
53	ais	0.727006	0.763658	0.795533	0.715388	0.745332	0.028307
54	alaS	0.671356	0.534872	0.867689	0.531945	0.603114	0.124014
55	aldA	0.734057	0.766334	0.593647	0.847221	0.750195	0.0821387
56	aldB	0.608769	0.908752	1.08987	1.09373	0.999313	0.179054
57	aldH	0.672399	0.783728	0.739449	0.838755	0.761589	0.0545175
58	alkA	0.709291	0.770431	0.715898	0.858353	0.743164	0.0540006
59	alkB	0.670109	0.694869	0.638896	0.732774	0.682489	0.0307455
60	allA	0.640511	0.7971	0.864464	0.950742	0.830782	0.101857
61	allB	0.796278	0.864571	0.772181	0.727331	0.784229	0.0444356
62	allC	0.565496	0.754576	1.12228	1.01155	0.883063	0.194865
63	allD	0.665858	0.694034	0.828333	0.837213	0.761183	0.0690089
64	allR	0.832517	0.718878	0.87018	0.936424	0.851349	0.0707761
65	alpA	0.866298	0.80843	0.926652	1.02918	0.896475	0.0731918
66	alr	0.806168	0.807765	1.09543	0.975561	0.891663	0.109644
67	alsA	0.821991	0.758817	0.783956	0.932791	0.802973	0.0600967
68	alsB	0.613942	0.779943	0.726178	0.819307	0.753061	0.0694636
69	alsC	0.649831	0.714301	0.860031	0.853606	0.783953	0.0810008
70	alsE	0.907701	0.714575	0.805648	0.856431	0.831039	0.0638961
71	amiA	0.797951	0.866824	1.21162	1.00942	0.938119	0.142168
72	amiB	0.663282	0.704237	1.05561	1.13658	0.879921	0.186662
73	amiC	1.18812	0.952904	1.14364	1.136	1.13982	0.0818017
74	amn	0.78258	0.632787	0.755112	0.693021	0.724067	0.0519014
75	ampC	0.89589	0.944336	0.868352	0.979892	0.920113	0.0385054
76	ampD	0.678568	0.619931	0.755705	0.886059	0.717136	0.0893647
77	ampE	0.784767	0.630147	0.783394	1.05309	0.78408	0.136687
78	ampG	0.76431	0.596046	0.923407	0.913556	0.838933	0.120207
79	ampH	0.711853	0.756779	0.890908	0.896124	0.823844	0.072727
80	amtB	0.708054	0.647181	0.897658	0.931121	0.802856	0.108177
81	amyA	0.813197	0.706402	0.889053	0.880331	0.846764	0.0660601
82	ansA	0.513761	0.618523	0.932624	1.06912	0.775573	0.201912
83	ansB	0.778884	0.777604	0.878452	1.04245	0.828668	0.0979524
84	ansP	0.844806	0.770281	0.853633	0.909124	0.849219	0.044241
85	apaG	0.837621	0.864856	0.949686	1.06207	0.907271	0.0786906
86	apaH	1.17446	0.681667	1.04487	1.00596	1.02541	0.163433
87	apbE	0.814562	0.893258	0.976811	1.1678	0.935034	0.118034
88	aphA	0.55483	0.565251	0.956501	0.950282	0.757766	0.175954
89	appA	0.495422	0.549622	0.985275	0.881782	0.715702	0.187548
90	appB	0.896447	0.724343	0.887641	0.957953	0.892044	0.0780181
91	appC	0.645617	0.850991	0.799076	0.710358	0.754717	0.0708155
92	appY	0.640293	0.676844	0.846946	0.908203	0.761895	0.100537
93	apt	0.591711	0.755698	0.843732	0.885181	0.799715	0.101432
94	aqpZ	0.835838	0.837473	0.770548	0.830399	0.833119	0.0255772
95	araC	0.801384	0.665467	0.835615	0.904445	0.818499	0.0780913
96	araE	0.65275	0.631222	0.808921	0.837711	0.730835	0.0818896
97	araF	0.66688	0.761903	0.81522	0.94297	0.788561	0.0892809
98	araG	0.776646	0.675253	0.836609	0.836555	0.8066	0.0598218
99	araH	0.754087	0.8329	0.896762	0.912381	0.864831	0.0561529
100	araJ	0.55205	0.699604	0.573579	0.524376	0.562814	0.0608047
101	arcA	0.642831	0.771387	0.716779	0.817956	0.744083	0.0583959
102	arcB	0.801075	0.698557	1.12076	0.973077	0.887076	0.14459
103	arcC	0.873007	0.772569	0.757485	0.869599	0.821084	0.0477932
104	argA	0.801654	0.664019	0.825062	0.786099	0.793877	0.056585
105	argB	0.797692	0.662285	0.950745	0.898646	0.848169	0.0987749
106	argC	0.64788	0.734244	0.693329	0.704277	0.698803	0.0277891
107	argD	0.732484	0.584723	0.887192	0.862775	0.79763	0.108439
108	argE	1.0162	0.740145	0.885351	1.29663	0.950776	0.183786
109	argF	0.596956	0.452032	0.93573	0.792481	0.694718	0.164983
110	argG	0.830276	0.642998	0.872319	1.00688	0.851298	0.116553
111	argH	0.719498	0.637573	0.817512	1.08131	0.768505	0.150451
112	argI	0.872661	0.825007	0.85853	0.832133	0.845331	0.0173124
113	argK	0.701343	0.604715	0.750307	0.797441	0.725825	0.0640395
114	argM	0.614887	0.671314	0.734471	0.774737	0.702893	0.0544953
115	argR	0.685347	0.735244	0.872172	0.931457	0.803708	0.0890911
116	argT	0.590728	0.648931	0.673696	0.678858	0.661314	0.0317305
117	aroA	0.835241	0.748303	0.857047	0.863267	0.846144	0.0419542
118	aroB	0.720277	0.676591	1.07948	0.964064	0.84217	0.149947
119	aroC	0.826518	0.82289	0.924217	0.950654	0.875368	0.0511672
120	aroD	0.736363	0.626589	0.845995	0.774451	0.755407	0.0710399
121	aroE	0.729296	0.77867	0.90156	0.839864	0.809267	0.0578884
122	aroF	0.800041	0.859181	1.08913	1.10001	0.974154	0.120106
123	aroG	0.80669	0.609482	1.16803	0.819672	0.813181	0.180513
124	aroH	0.453769	0.542357	0.968176	0.802043	0.6722	0.18321
125	aroK	0.713971	0.778974	0.849542	0.948562	0.814258	0.0779147
126	aroL	0.761637	0.67707	1.02069	0.852733	0.807185	0.114257
127	aroM	0.912463	0.743327	1.19926	0.822451	0.867457	0.155517
128	aroP	0.695922	0.586253	0.789916	0.64742	0.671671	0.0666919
129	arpA	0.908496	0.699935	1.07209	0.975413	0.941955	0.122674
130	arpB	0.681738	0.645409	0.752735	0.782201	0.717236	0.0487655
131	arsB	0.724315	0.737054	0.827693	0.841081	0.782374	0.0467438
132	arsC	0.894355	0.901369	0.87417	0.82932	0.884263	0.0254116
133	arsR	0.952421	0.926904	1.29204	1.16963	1.06102	0.136432
134	artI	0.746358	0.617651	0.784072	0.803562	0.765215	0.0656829
135	artJ	0.700262	0.560923	0.898211	0.763804	0.732033	0.108543
136	artM	0.736934	0.781956	0.816099	0.781115	0.781536	0.0251562
137	artP	0.634323	0.468094	0.911309	0.771837	0.70308	0.146894
138	artQ	0.724376	0.773046	0.894505	0.863573	0.818309	0.0610966
139	ascB	0.578993	0.721513	0.724143	0.81033	0.722828	0.0744497
140	ascF	0.803264	0.929698	0.928823	0.899639	0.914231	0.0472329
141	ascG	0.768099	0.591309	0.890061	0.954239	0.82908	0.124178
142	aslA	0.562333	0.590173	0.971546	0.818738	0.704456	0.151349
143	aslB	0.680804	0.61747	0.923429	0.766078	0.723441	0.103047
144	asmA	0.549532	0.572057	0.902554	0.893666	0.732861	0.151052
145	asnA	0.978268	0.906181	0.985999	1.19236	0.982133	0.0963208
146	asnB	0.775372	0.690213	0.832548	0.783246	0.779309	0.0459266
147	asnC	0.645622	0.874845	0.975565	0.841218	0.858032	0.107422
148	aspA	0.718638	0.695482	0.791378	1.36637	0.755008	0.252605
149	aspC	0.873606	0.852406	0.691091	0.951798	0.863006	0.085184
150	asr	0.698556	0.739146	0.777853	0.811911	0.758499	0.0379118
151	astA	0.84304	0.65058	0.863173	0.928583	0.853106	0.0934751
152	astB	0.606031	0.639141	0.934769	0.790091	0.714616	0.117611
153	astD	0.733198	0.585871	0.803562	0.685836	0.709517	0.0708225
154	astE	0.632507	0.574523	0.881261	0.765029	0.698768	0.106624
155	atoA	0.72434	0.601897	1.0448	0.943508	0.833924	0.156354
156	atoB	0.76633	0.591803	0.813312	0.819934	0.789821	0.0843602
157	atoC	0.680416	0.622335	0.893305	0.92678	0.78686	0.117632
158	atoD	0.807256	0.753119	1.21047	1.02399	0.915623	0.163296
159	atoE	0.733617	0.71926	0.694827	1.00418	0.726439	0.115
160	atoS	0.707229	0.584041	0.887167	0.840083	0.773656	0.106307
161	atpA	0.968673	0.790844	1.07309	0.866676	0.917675	0.0951619
162	atpB	0.768909	0.818509	0.674815	0.711786	0.740348	0.0489967
163	atpC	0.450352	0.444487	0.554335	0.509971	0.480161	0.0406328
164	atpD	0.939706	0.969043	1.24424	0.983616	0.976329	0.111827
165	atpE	0.854252	0.880356	0.950386	0.861672	0.871014	0.0345585
166	atpF	0.776838	0.835233	0.683032	0.805885	0.791361	0.0514799
167	atpG	0.793658	0.700227	0.859495	0.87032	0.826577	0.0611233
168	atpH	0.995297	0.917086	0.818653	0.910046	0.913566	0.0559972
169	atpI	0.946822	0.967855	1.14399	1.01234	0.990096	0.0694242
170	avtA	0.565343	0.621739	0.943374	0.904011	0.762875	0.149251
171	azuC	0.655701	1.0044	0.948141	1.03179	0.976273	0.136661
172	baeR	0.613535	0.729052	0.759789	0.945596	0.744421	0.106852
173	baeS	0.823298	0.766715	0.875668	1.07469	0.849483	0.104768
174	barA	0.785609	0.695364	0.808041	0.756141	0.770875	0.0380087
175	basR	0.662014	0.714336	0.717826	0.562	0.688175	0.057105
176	basS	0.898429	0.660245	0.923881	0.895536	0.896983	0.0979447
177	bax	0.720392	0.710928	0.837039	0.721961	0.721177	0.0475383
178	bcp	0.854064	0.609828	0.807091	0.864231	0.830577	0.093771
179	bcr	0.869066	0.740801	0.829501	0.859515	0.844508	0.0459472
180	bcsA	0.796505	0.842265	1.19628	1.27405	1.01927	0.188147
181	bcsC	0.842312	0.801118	0.944889	0.952597	0.8936	0.0584301
182	bcsZ	0.913194	0.928333	1.5333	1.20448	1.06641	0.227996
183	bdm	0.758703	0.699688	0.848792	0.817943	0.788323	0.0512029
184	betA	0.618049	0.616537	0.877414	0.831348	0.724699	0.107119
185	betB	0.636633	0.61146	0.957445	0.954341	0.795487	0.148639
186	betI	0.784708	0.728317	0.939771	0.887747	0.836228	0.0743918
187	betT	0.813031	0.715302	0.839118	0.934175	0.826074	0.0697066
188	bfd	0.763834	0.73946	0.850774	0.897767	0.807304	0.0573817
189	bfr	0.804364	0.867995	0.925916	0.789604	0.836179	0.0487313
190	bglA	0.732645	0.845933	0.810456	0.881749	0.828194	0.0495464
191	bglB	0.716918	0.887458	0.9353	0.97554	0.911379	0.0890848
192	bglF	0.799083	0.75062	0.998849	0.942347	0.870715	0.0906535
193	bglG	0.908871	0.853913	0.994613	0.882525	0.895698	0.0473805
194	bglJ	0.785588	0.773756	0.950802	0.938916	0.862252	0.0740641
195	bglX	0.696792	0.686778	0.823616	0.873603	0.760204	0.0720741
196	bioA	0.873885	0.714511	1.16299	0.885802	0.879844	0.144776
197	bioB	0.799456	0.769483	0.794279	0.90157	0.796868	0.045892
198	bioC	0.665127	0.709568	0.84733	0.888732	0.778449	0.0830559
199	bioD	0.625039	0.486867	0.892617	0.778376	0.701708	0.137291
200	bioF	0.721898	0.666943	0.993844	0.925217	0.823557	0.121785
201	bioH	0.719168	0.783766	0.933126	1.03611	0.858446	0.111197
202	bisC	0.730838	0.90221	1.09251	0.896491	0.89935	0.114543
203	blc	0.950195	0.735632	0.995673	1.07878	0.972934	0.1141
204	blr	0.758393	0.850865	0.805948	0.779341	0.792644	0.0309901
205	bolA	0.803665	0.755832	0.851979	0.869322	0.827822	0.039714
206	borD	0.713746	0.709473	1.20546	1.03727	0.875506	0.191519
207	brnQ	0.796892	0.627124	0.864236	0.802263	0.799578	0.0795127
208	btuB	0.615778	0.678293	0.838298	0.801469	0.739881	0.0806744
209	btuC	0.772815	0.673773	0.806997	0.770663	0.771739	0.0448471
210	btuD	0.73112	0.69596	0.835589	0.927977	0.783354	0.0816765
211	btuE	0.709271	0.629428	0.792342	0.822768	0.750807	0.0676359
212	btuF	0.904871	0.975847	0.971754	0.971536	0.971645	0.0271788
213	btuR	0.737722	0.663025	0.955321	0.868396	0.803059	0.101293
214	cadA	0.842446	0.702766	1.12882	1.10664	0.974541	0.161121
215	cadB	0.87776	0.774897	0.777904	0.852548	0.815226	0.0405567
216	cadC	0.627119	0.713904	0.874332	0.813012	0.763458	0.0844546
217	cafA	0.750884	0.765344	1.12072	0.795807	0.780575	0.139834
218	caiA	0.612774	0.695799	0.818469	0.918956	0.757134	0.104393
219	caiB	0.723812	0.765368	0.878389	1.10651	0.821878	0.134206
220	caiC	0.66425	0.624982	1.16804	1.00906	0.836654	0.205523
221	caiD	0.953827	0.981272	1.05316	1.18296	1.01722	0.0799734
222	caiE	0.827051	0.634989	0.822827	1.06428	0.824939	0.136299
223	caiF	0.994073	0.946987	1.01329	1.07678	1.00368	0.041685
224	caiT	0.784238	0.748351	1.10013	1.07557	0.929902	0.144463
225	carA	0.711827	0.654901	0.96338	0.68474	0.698284	0.111977
226	carB	0.596833	0.567542	0.731987	0.62875	0.612791	0.0559837
227	cbl	0.599799	0.704739	0.929823	0.832184	0.768461	0.111888
228	cbpA	0.791821	0.660625	0.876417	0.915687	0.834119	0.0879112
229	ccmA	0.71561	0.721089	0.880664	0.895784	0.800876	0.0761463
230	ccmB	0.730095	0.769379	0.739785	0.738736	0.73926	0.0134455
231	ccmC	0.775294	0.781248	0.689014	0.916515	0.778271	0.0729603
232	ccmD	0.669371	0.761192	0.974519	0.960065	0.860628	0.116729
233	ccmE	0.966572	0.718694	0.946768	0.99151	0.95667	0.0997895
234	ccmF	0.512676	0.665946	0.794517	0.763969	0.714957	0.099035
235	ccmH	0.829885	0.745606	0.908067	0.957218	0.868976	0.0718557
236	cdaR	0.823577	0.616065	0.922732	0.927743	0.873155	0.114708
237	cdd	0.707932	0.693767	1.11213	0.960785	0.834359	0.158193
238	cdh	0.754548	0.844155	0.974292	1.06007	0.909223	0.105019
239	cedA	0.630304	0.621232	1.08656	0.9625	0.796402	0.18298
240	celA	0.838859	0.649239	0.889264	0.897607	0.864061	0.0916208
241	celB	0.771262	0.901132	1.00825	0.973736	0.937434	0.0817868
242	celC	0.66328	0.480723	0.880984	0.855488	0.759384	0.145586
243	celD	0.674268	0.670125	1.00949	0.914468	0.794368	0.13335
244	celF	0.71417	0.720207	0.989982	0.776774	0.748491	0.102481
245	cfa	0.606391	0.649917	0.864904	0.810857	0.730387	0.0963311
246	chaA	0.480366	0.568059	0.954485	0.902252	0.735155	0.183638
247	chaB	0.645715	0.61819	0.826794	0.804313	0.725014	0.082876
248	chaC	0.616826	0.633572	0.714672	0.760478	0.674122	0.0526499
249	cheA	0.498753	0.541617	0.688033	0.738985	0.614825	0.0889879
250	cheB	0.674602	0.673068	0.928109	0.747955	0.711278	0.0946412
251	cheR	0.660059	0.708617	0.909371	0.864853	0.786735	0.0930461
252	cheW	0.769124	0.777254	0.768557	0.888749	0.773189	0.0467924
253	cheY	0.744092	0.756677	0.780066	0.871812	0.768371	0.0454085
254	cheZ	0.761797	0.59289	0.747612	0.622254	0.684933	0.06662
255	chiA	0.7951	0.837208	0.679729	0.768575	0.781837	0.0517822
256	cho	0.801101	0.675382	0.884938	0.801301	0.801201	0.0670643
257	chpA	0.694123	0.628496	0.85052	0.848567	0.771345	0.086937
258	chpB	0.781331	0.693841	0.963713	0.792483	0.786907	0.0878425
259	cinA	0.670558	0.887887	1.55865	1.29604	1.09196	0.309277
260	cirA	0.884887	0.743201	1.01273	0.881084	0.882985	0.0852764
261	citC	0.827213	0.653907	1.09455	0.814608	0.82091	0.141827
262	citD	0.654456	0.606567	0.870801	0.873414	0.762628	0.109198
263	citE	0.707443	0.643421	0.591046	0.545115	0.617234	0.0541202
264	citF	0.839307	0.801916	0.818264	0.875947	0.828785	0.0248403
265	citG	0.717663	0.777177	0.971826	0.899014	0.838096	0.0891903
266	citT	0.643041	0.496564	0.919904	0.784966	0.714003	0.141223
267	citX	0.897941	0.589982	0.838969	0.648307	0.743638	0.114539
268	clpA	0.805513	0.715708	0.912735	0.834145	0.819829	0.0630196
269	clpB	0.584958	0.783956	0.921324	0.838043	0.811	0.111401
270	clpP	0.693407	0.641886	0.812207	0.862748	0.752807	0.0793057
271	clpX	0.807033	0.75389	1.00873	0.96324	0.885136	0.0945414
272	cls	0.76042	0.531545	0.857823	0.708098	0.734259	0.10628
273	cmk	0.958526	0.964146	0.89218	0.969039	0.961336	0.0286442
274	cmr	0.814296	0.745997	1.07433	0.986644	0.90047	0.11736
275	cmtA	0.717895	0.61015	0.812624	0.952619	0.765259	0.112642
276	cmtB	0.835197	0.737766	0.942549	0.914479	0.874838	0.07149
277	coaA	0.6908	0.644013	0.696119	0.949808	0.69346	0.10919
278	coaE	0.668141	0.668334	0.909843	0.789629	0.728982	0.0904298
279	cobB	0.779938	0.566809	0.722349	1.05775	0.751143	0.159159
280	cobC	0.858574	0.598707	0.95068	0.826068	0.842321	0.116584
281	cobS	0.55586	0.646277	0.942511	0.955548	0.794394	0.158461
282	cobT	0.643512	0.698661	0.697003	0.816101	0.697832	0.0567834
283	cobU	0.590625	0.610679	1.06412	0.955907	0.783293	0.186559
284	codA	0.599051	0.796069	1.09494	0.893794	0.844931	0.159832
285	codB	0.951765	0.73047	0.76823	0.776015	0.772122	0.0777539
286	cof	0.709974	0.685032	0.769358	0.68141	0.697503	0.0319727
287	copA	0.572733	0.657349	0.796768	0.829609	0.727059	0.0932905
288	corA	0.832889	0.679582	1.11452	1.21381	0.973705	0.191433
289	corC	0.56369	0.629986	0.92328	0.987078	0.776633	0.162875
290	cpdB	0.646187	0.685726	0.989083	1.17443	0.837405	0.195913
291	cpxA	0.67828	0.598608	0.858535	0.797496	0.737888	0.0905444
292	cpxP	0.565878	0.62025	1.30684	1.15467	0.887458	0.28989
293	cpxR	0.718285	0.82897	1.05583	0.956032	0.892501	0.114083
294	crcA	1.09911	0.97331	0.908623	1.00398	0.988642	0.0614678
295	crcB	0.612738	0.710691	0.988735	0.936169	0.82343	0.139086
296	creA	0.623839	0.789225	1.14269	1.15614	0.965959	0.205459
297	creB	0.72764	0.612869	0.836231	0.994079	0.781936	0.125788
298	creC	0.707663	0.612482	0.876617	0.776267	0.741965	0.0863075
299	creD	0.648329	0.72373	1.01157	0.993713	0.858721	0.143812
300	crl	0.742068	0.603684	1.14776	0.876521	0.809294	0.180192
301	crp	0.723398	0.91033	0.827991	0.790956	0.809473	0.0603707
302	crr	0.672276	0.681905	0.815605	0.893296	0.748755	0.0833695
303	csdA	0.933603	0.633592	1.1261	0.844195	0.888899	0.158351
304	csdB	0.692402	0.623974	0.741511	0.765563	0.716956	0.0486216
305	csgA	0.665713	0.587517	0.677237	0.697723	0.671475	0.0377842
306	csgB	0.668927	0.59883	0.588124	0.755277	0.633878	0.0602385
307	csgD	0.601553	0.594761	0.826701	0.766629	0.684091	0.0909667
308	csgE	0.660528	0.503881	0.675159	0.94585	0.667843	0.142602
309	csgF	0.75596	0.735093	0.781555	1.01297	0.768757	0.10221
310	csgG	0.470851	0.609664	0.809358	0.834826	0.709511	0.134188
311	csiE	0.709539	0.753672	0.772493	0.789402	0.763082	0.0267898
312	cspA	0.744198	0.810051	0.812205	0.986781	0.811128	0.0812056
313	cspB	0.893411	0.847248	0.709624	0.824294	0.835771	0.0609268
314	cspC	0.714726	0.594482	0.730674	0.704495	0.70961	0.0489509
315	cspD	0.686459	0.657306	1.00362	1.32014	0.845038	0.242792
316	cspE	0.842031	0.662613	0.939399	0.956613	0.890715	0.10569
317	cspF	0.749053	0.731348	0.95136	0.863657	0.806355	0.0802991
318	cspG	0.557212	0.632606	0.792324	0.901738	0.712465	0.120376
319	cspH	0.901947	0.815991	0.992938	0.812981	0.858969	0.0666464
320	cspI	0.653776	0.69988	0.656951	0.824544	0.678415	0.0631351
321	csrB	0.763238	0.791193	1.03553	0.995254	0.893223	0.107646
322	csrC	0.668376	0.869156	0.768638	0.851711	0.810174	0.0716441
323	cstA	0.898319	0.654561	1.17982	1.08404	0.991181	0.17987
324	cueO	0.771476	0.813294	0.815165	0.805285	0.809289	0.0160777
325	cueR	0.65913	0.716839	0.841159	0.841447	0.778999	0.0711851
326	cusA	0.838413	0.757404	1.00955	1.07774	0.923983	0.114892
327	cusB	0.795542	0.777063	0.955075	0.937206	0.866374	0.0719424
328	cusC	0.746473	0.665965	0.903264	0.916921	0.824868	0.0949966
329	cusF	0.621146	0.686436	0.896186	0.667221	0.676828	0.0959636
330	cusR	0.676482	0.730905	0.804673	0.879544	0.767789	0.068503
331	cusS	0.80651	0.696919	0.855026	0.822431	0.81447	0.0536733
332	cutA	0.566261	0.597779	0.969687	0.887537	0.742658	0.15756
333	cutC	0.551413	0.675494	0.850306	0.755135	0.715315	0.098072
334	cutF	0.769471	0.686601	0.829384	0.797694	0.783583	0.0477021
335	cvpA	0.616844	0.653941	0.75509	0.790427	0.704516	0.0635328
336	cyaA	0.669456	0.719485	1.15524	1.23642	0.937364	0.226254
337	cyaY	0.876632	0.773719	1.0112	1.06959	0.943916	0.103362
338	cybB	0.706	0.664163	0.897494	0.771139	0.73857	0.0793549
339	cybC	0.840978	0.654753	0.863197	0.88451	0.852087	0.0834265
340	cycA	0.74126	0.561362	0.924496	1.00183	0.832878	0.152937
341	cydB	0.856979	0.816192	0.742651	0.771582	0.793887	0.0389169
342	cydD	0.595127	0.611755	0.735762	0.796389	0.673758	0.0755286
343	cynR	0.706421	0.694673	0.896015	0.897038	0.801218	0.0877307
344	cynS	0.693725	0.544769	0.920847	0.768545	0.731135	0.12126
345	cynT	0.710892	0.670419	0.968514	0.872157	0.791524	0.108047
346	cynX	0.86402	0.823909	0.918196	0.884971	0.874495	0.0305902
347	cyoA	0.661727	0.609201	0.843619	0.898306	0.752673	0.108013
348	cyoB	0.768161	0.672567	1.03448	1.06216	0.901319	0.150157
349	cyoC	0.777573	0.867592	1.12001	1.03279	0.95019	0.120231
350	cyoD	0.697887	0.63315	0.948496	0.888965	0.793426	0.116606
351	cyoE	0.837518	0.911885	0.803801	0.834931	0.836225	0.0357915
352	cysA	0.762016	0.766866	0.901871	0.869005	0.817935	0.0551932
353	cysB	0.786696	0.847489	0.91411	0.911715	0.879602	0.0473346
354	cysC	0.719794	0.756824	1.02662	0.949705	0.853265	0.11502
355	cysD	0.714375	0.755711	0.846283	0.929151	0.800997	0.0744091
356	cysE	0.822835	0.75057	1.01035	0.878334	0.850584	0.0852677
357	cysG	0.761645	0.697151	0.696732	0.799255	0.729398	0.0393703
358	cysH	0.590835	0.657973	0.871065	0.789242	0.723607	0.0979232
359	cysI	0.825291	0.717206	0.993294	0.873553	0.849422	0.0886766
360	cysJ	0.728288	0.715215	0.797248	1.0141	0.762768	0.10909
361	cysK	0.664444	0.637192	1.12765	0.812376	0.73841	0.176693
362	cysM	0.733718	0.648393	0.879613	0.99327	0.806665	0.11862
363	cysN	0.539087	0.678234	1.19453	1.02528	0.851755	0.234646
364	cysP	0.78164	0.667552	0.593186	0.704868	0.68621	0.0607544
365	cysQ	0.536412	0.734094	0.877944	0.925183	0.806019	0.136167
366	cysU	0.784341	0.748599	0.952242	1.02215	0.868291	0.101844
367	cysW	0.677425	0.862433	0.873971	0.973926	0.868202	0.0961176
368	cysZ	0.687583	0.775977	1.02823	1.09934	0.902105	0.152761
369	cytR	0.837437	0.819123	0.949068	0.860963	0.8492	0.0451239
370	dacA	1.06089	0.760783	1.21654	1.48001	1.13871	0.232879
371	dacB	0.604378	0.53028	0.861872	0.834462	0.71942	0.128141
372	dacC	0.72477	0.672245	0.928977	1.00914	0.826874	0.124762
373	dacD	0.728484	0.572567	0.803913	0.882481	0.766199	0.102628
374	dadA	0.710638	0.721996	0.967464	0.975201	0.84473	0.11413
375	dadX	0.59538	0.833557	0.856878	0.794514	0.814035	0.0940489
376	dam	0.707317	0.661462	0.699582	0.848932	0.703449	0.0645226
377	damX	0.83345	0.720233	0.863415	0.739043	0.786246	0.0543033
378	dapF	0.849579	0.923535	0.944709	0.878947	0.901241	0.0332837
379	dbpA	0.690535	0.696743	0.854107	0.771096	0.73392	0.0598525
380	dcd	0.565569	0.654728	0.791879	0.702148	0.678438	0.0731198
381	dcm	0.575024	0.661371	0.714594	1.00964	0.687983	0.147601
382	dcp	0.680283	0.657597	0.854616	0.87341	0.767449	0.087736
383	dcrB	0.937278	0.672801	0.887916	1.07776	0.912597	0.130296
384	dctA	0.709425	0.666815	1.16499	0.792842	0.751133	0.178968
385	dcuA	0.93897	0.874091	0.843385	0.918533	0.896312	0.0334287
386	dcuB	0.608771	0.671264	0.619193	0.745628	0.645228	0.0488818
387	dcuC	0.856859	0.8986	0.866573	1.00293	0.882586	0.0526632
388	dcuD	0.815437	0.699166	0.954103	0.980498	0.88477	0.101598
389	dcuR	0.621328	0.53176	0.638242	0.867601	0.629785	0.111714
390	dcuS	0.85426	0.723399	1.09289	1.08179	0.968026	0.140321
391	dcyD	0.810046	0.573623	0.883888	0.75613	0.783088	0.103081
392	ddg	0.891432	0.728015	0.815873	0.810499	0.813186	0.0517328
393	ddlA	0.560104	0.936305	0.802686	0.764843	0.783765	0.120828
394	ddpX	0.78617	0.810531	0.932599	1.03411	0.871565	0.0894132
395	deaD	0.85845	0.731628	0.978412	1.16423	0.918431	0.142698
396	dedA	0.658128	0.802484	1.11662	1.16197	0.959552	0.189319
397	dedD	0.643767	0.729898	0.82894	0.861409	0.779419	0.0767497
398	degP	0.784048	0.748384	0.961656	0.935368	0.859708	0.0827258
399	degQ	0.642225	0.641031	0.882324	0.865727	0.753976	0.104076
400	deoA	0.663068	0.708091	0.891691	1.03761	0.799891	0.1342
401	deoB	0.904836	0.616618	0.99229	0.847214	0.876025	0.125197
402	deoC	0.866039	0.925352	1.11139	1.16261	1.01837	0.110728
403	deoD	0.79396	0.838376	1.14176	1.04217	0.940272	0.128189
404	deoR	0.570408	0.737902	0.946508	0.801869	0.769885	0.120771
405	dgkA	0.73664	0.722775	0.781868	0.659493	0.729707	0.0391963
406	dgoA	0.729176	0.688133	1.05135	1.16793	0.890262	0.183691
407	dgoK	0.741666	0.574551	0.887142	0.896568	0.814404	0.118228
408	dgoR	0.790918	0.844907	1.04014	1.07796	0.942522	0.109848
409	dgoT	0.747967	0.753538	0.925505	0.894046	0.823792	0.0718777
410	dgt	0.670735	0.771887	0.903882	0.893136	0.832511	0.0860018
411	dhaR	0.643181	0.645883	0.699187	0.713189	0.672535	0.0279626
412	dicB	0.78606	0.613381	0.816924	0.785801	0.78593	0.0731114
413	dicC	0.655866	0.603176	0.730793	0.650836	0.653351	0.0409361
414	dicF	0.768567	1.00102	1.28797	1.001	1.00101	0.164792
415	dinB	1.05948	0.808979	0.994682	0.943753	0.969217	0.0826338
416	dinD	0.832228	0.876314	1.36988	1.10759	0.991953	0.192647
417	dinF	0.822848	0.771841	0.996893	0.81561	0.819229	0.0780283
418	dinG	0.634374	0.817703	0.754562	0.80371	0.779136	0.065415
419	dinI	0.89906	0.789347	0.900489	0.764303	0.844204	0.0556041
420	dinJ	0.59908	0.603691	1.05607	1.01632	0.810006	0.194896
421	dinQ	0.535838	0.754018	0.878244	0.811425	0.782721	0.115881
422	div	0.732274	0.907245	0.832279	1.10342	0.869762	0.122031
423	djlA	0.681425	0.616123	1.22362	0.967082	0.824253	0.217393
424	dkgA	0.94905	0.943957	0.870895	0.779344	0.907426	0.0621477
425	dkgB	0.986864	0.846193	1.14646	1.09756	1.04221	0.103665
426	dksA	0.492282	0.501781	0.788619	0.789443	0.6452	0.130624
427	dld	0.676482	0.850669	0.887469	0.803659	0.827164	0.0718514
428	dmsA	0.727866	0.68395	0.821936	0.684306	0.706086	0.0511927
429	dmsB	0.80313	0.609867	0.854502	0.812961	0.808045	0.0858806
430	dmsC	0.569638	0.720531	0.959851	0.668122	0.694326	0.129195
431	dnaG	0.719002	0.703026	0.746379	0.99307	0.73269	0.10808
432	dnaJ	0.845447	0.851343	1.10453	0.878967	0.865155	0.0984061
433	dnaK	0.587501	0.568405	0.677879	0.593087	0.590294	0.038217
434	dnaQ	0.844172	0.854691	0.82539	0.838072	0.841122	0.00947909
435	dnaT	0.721171	0.904206	1.02627	1.06809	0.965236	0.121332
436	dpiA	0.699233	0.727774	0.859928	0.904005	0.793851	0.0771631
437	dpiB	0.871307	0.689064	0.908343	0.7299	0.800603	0.0825153
438	dppA	0.765284	0.809673	1.05536	0.994034	0.901853	0.108767
439	dppB	0.921068	0.988035	1.11002	0.804633	0.954551	0.0988749
440	dppC	0.751064	0.848767	0.898735	0.896076	0.872421	0.0542815
441	dppD	0.803438	0.686121	1.06394	0.839187	0.821313	0.122863
442	dppF	0.557746	0.605058	0.846883	0.763575	0.684317	0.104645
443	dps	0.666467	0.618365	0.832072	1.06912	0.74927	0.158751
444	dsbA	0.624125	0.530159	0.669692	0.646423	0.635274	0.0479222
445	dsbB	0.779488	0.609534	0.743889	0.676165	0.710027	0.0583511
446	dsbC	0.770216	0.608328	0.521745	0.844899	0.689272	0.114333
447	dsbD	0.675732	0.78185	0.884038	0.764132	0.772991	0.066196
448	dsbE	0.557627	0.629599	0.809661	0.856548	0.71963	0.110523
449	dsbG	0.752081	0.643513	0.998478	0.74467	0.748376	0.117776
450	dsdA	0.734858	0.557804	0.900746	0.98217	0.817802	0.145977
451	dsdC	0.802001	0.784688	0.932485	0.796164	0.799082	0.0551141
452	dsdX	0.812337	0.732472	0.897586	0.863335	0.837836	0.0557781
453	dsrA	0.664847	0.794677	0.984875	0.863577	0.829127	0.103542
454	dsrB	0.918921	0.763446	0.996045	0.774594	0.846758	0.0880592
455	dtd	0.954123	1.03891	1.3721	1.1571	1.098	0.141014
456	eaeH	0.843882	0.677497	0.797255	0.816118	0.806687	0.057548
457	eamA	0.770532	0.653454	0.943259	0.912531	0.841531	0.104223
458	ebgA	0.672401	0.808025	1.3431	1.24056	1.02429	0.252504
459	ebgC	0.666755	0.725743	0.921298	0.914502	0.820123	0.101023
460	ebgR	0.768241	0.74099	0.944544	0.765544	0.766893	0.0743358
461	ecnA	0.827055	0.836141	0.965688	0.92838	0.882261	0.0531084
462	ecnB	0.709776	0.715848	0.831576	0.911444	0.773712	0.075717
463	eco	0.699656	0.538488	0.774604	0.920878	0.73713	0.123277
464	ecpD	0.686822	0.773984	0.837158	1.01936	0.805571	0.109541
465	eda	0.523405	0.679684	0.75072	0.821358	0.715202	0.0991072
466	edd	0.768567	0.635209	0.875072	0.889429	0.821819	0.0919064
467	efp	0.740182	0.966198	1.23586	0.967387	0.966792	0.157093
468	ego	0.770815	0.696029	0.954705	1.05422	0.86276	0.127469
469	elaA	0.925392	0.677585	0.869993	0.795448	0.83272	0.0832505
470	elaB	0.808224	0.670576	0.743975	0.741218	0.742597	0.043565
471	elaC	0.849597	0.804295	0.868993	0.876497	0.859295	0.0253902
472	elaD	0.7468	0.639596	0.846344	0.965966	0.796572	0.107944
473	elbA	0.772808	0.6393	0.630926	0.791987	0.706054	0.0662082
474	elbB	0.859627	0.881286	0.984913	0.977433	0.929359	0.0500614
475	empty	0.814756	1.06859	0.741358	0.876378	0.845567	0.109247
476	emrA	0.521869	0.724978	0.896843	0.741276	0.733127	0.119259
477	emrB	0.561127	0.69988	0.902241	0.968812	0.80106	0.145011
478	emrD	0.874385	0.910752	1.02235	1.21506	0.966554	0.119659
479	emrE	0.837521	0.832141	0.987764	1.12658	0.912642	0.109523
480	emrK	0.639285	0.647604	0.679006	0.788538	0.663305	0.05423
481	emrY	0.661595	0.552952	0.813164	0.702111	0.681853	0.0832799
482	endA	0.533657	0.527989	1.01215	0.944681	0.739169	0.201407
483	entA	0.572015	0.664981	0.916922	1.0833	0.790951	0.181142
484	entB	0.718761	0.678451	0.793579	0.745847	0.732304	0.037445
485	entC	0.686748	0.838814	0.854475	0.821726	0.83027	0.0608001
486	entE	0.674261	0.619391	0.779151	0.731636	0.702948	0.0537101
487	entF	0.787191	0.706949	0.869428	0.975532	0.82831	0.0890511
488	envR	0.690063	0.625649	0.89127	0.797492	0.743778	0.0908917
489	envY	0.685422	0.747312	0.76244	0.788411	0.754876	0.0340728
490	envZ	0.757893	0.879899	0.802722	1.08785	0.84131	0.114366
491	epd	0.832872	0.752033	1.22511	1.17863	1.00575	0.185489
492	erfK	0.686375	0.718087	1.01412	1.05938	0.866102	0.150625
493	eriC	0.797289	0.731297	1.08096	1.02363	0.910458	0.131734
494	essD	0.760982	0.587033	0.849643	1.11677	0.805312	0.171376
495	essQ	0.602487	0.682377	0.729113	0.924655	0.705745	0.106772
496	etk	0.595618	0.644862	1.1116	1.00099	0.822924	0.198828
497	etp	0.67085	0.706402	0.891087	0.916655	0.798745	0.0972566
498	eutA	0.716665	0.659612	0.777087	0.879779	0.746876	0.0730575
499	eutB	0.699313	0.756818	0.886878	1.02363	0.821848	0.112188
500	eutC	0.904158	0.72333	1.21874	0.931736	0.917947	0.159045
501	eutD	0.980469	0.804033	0.807188	0.705756	0.805611	0.088799
502	eutE	0.825478	0.83763	0.917917	0.89984	0.868735	0.035265
503	eutG	0.968082	1.0011	0.931823	0.866389	0.949953	0.0448238
504	eutH	0.671021	0.756977	0.963635	0.902505	0.829741	0.103524
505	eutJ	0.638715	0.680837	0.967201	0.936555	0.808696	0.131671
506	eutK	0.731962	0.697995	0.982617	1.11007	0.857289	0.154233
507	eutL	0.854142	0.800477	1.33583	0.898576	0.876359	0.19413
508	eutM	0.47426	0.655217	0.963583	0.957002	0.80611	0.18675
509	eutN	0.524135	0.659176	1.02779	1.13697	0.843482	0.226239
510	eutP	0.663339	0.580961	0.885279	0.939308	0.774309	0.133474
511	eutQ	0.61878	0.741235	0.852264	0.828414	0.784824	0.0824312
512	eutR	0.686807	0.839795	0.762653	0.95831	0.801224	0.0898649
513	eutS	0.759749	0.702825	0.897735	1.00841	0.828742	0.106845
514	eutT	0.860561	0.693735	0.950641	0.8207	0.84063	0.0827078
515	evgA	0.846085	0.710112	0.927734	1.04123	0.886909	0.107986
516	evgS	0.884839	0.802862	0.978399	1.2283	0.931619	0.143761
517	exbB	0.732869	0.714428	1.05779	1.11976	0.895332	0.164622
518	exbD	0.861652	0.700735	0.842514	0.871959	0.852083	0.0632887
519	exoD	0.619816	0.782637	0.901453	0.999758	0.842045	0.126874
520	exoX	0.888673	0.967631	0.925606	0.885555	0.90714	0.0300145
521	exuR	0.705355	0.539717	0.888524	0.801203	0.753279	0.115989
522	exuT	0.704346	0.669361	0.897833	1.09114	0.801089	0.151782
523	fabF	0.757581	0.885659	1.30758	1.03537	0.960515	0.183677
524	fabH	0.749059	0.832796	0.919406	0.808062	0.820429	0.0548518
525	fadA	0.672832	0.805494	0.987054	0.928505	0.866999	0.108242
526	fadB	0.626255	0.572223	0.821239	0.815671	0.720963	0.0996478
527	fadD	0.814451	0.571296	0.783	0.887403	0.798726	0.106049
528	fadE	0.907039	0.969128	1.0429	0.958881	0.964005	0.0434203
529	fadH	0.579161	0.530545	0.827206	0.89858	0.703184	0.140459
530	fadL	0.592085	0.630384	0.731469	0.896801	0.680926	0.106185
531	fadR	0.727524	0.780127	0.993338	0.880935	0.830531	0.091085
532	farR	0.643248	0.718435	0.843616	0.897226	0.781025	0.0896962
533	fbaB	0.635146	0.672929	0.831696	0.861706	0.752312	0.087506
534	fbp	0.87995	0.66249	0.751072	0.831966	0.791519	0.0740418
535	fcl	0.577817	0.72203	0.920766	0.899194	0.810612	0.125708
536	fdhD	0.578091	0.574195	0.79201	0.871667	0.685051	0.117343
537	fdhE	0.751741	0.562378	0.969499	0.77742	0.76458	0.129001
538	fdhF	0.686635	0.696486	0.923094	0.933606	0.80979	0.105993
539	fdnG	0.985825	0.764609	0.873911	0.853652	0.863781	0.0704705
540	fdnH	0.949114	0.868305	0.737148	0.829474	0.848889	0.0682033
541	fdnI	0.692274	0.62832	0.74619	0.636989	0.664631	0.0426356
542	fdoG	0.678351	0.748958	0.891678	0.924991	0.820318	0.0905732
543	fdoH	0.864675	0.803493	0.971205	0.996048	0.91794	0.0701559
544	fdoI	0.699177	0.723155	0.582099	0.670723	0.68495	0.048181
545	fdrA	0.825056	0.788729	0.771754	0.825381	0.806893	0.0208848
546	fdx	0.756761	0.87436	0.774644	0.854497	0.81457	0.0449537
547	feaB	0.762607	0.815765	0.998232	0.972393	0.894079	0.0897217
548	feaR	0.581646	0.6276	0.825714	0.869048	0.726657	0.110387
549	fecA	0.957332	0.915485	0.673939	0.980449	0.936408	0.111502
550	fecB	0.680138	0.877508	1.01343	0.938073	0.907791	0.111213
551	fecC	0.754049	0.787073	0.837556	0.907188	0.812314	0.0517728
552	fecD	0.783947	0.561439	1.16945	1.13921	0.96158	0.227611
553	fecE	0.794321	0.843261	0.959118	1.02132	0.90119	0.0806589
554	fecI	0.716534	0.635647	0.911824	0.767871	0.742202	0.090164
555	fecR	0.574865	0.59098	0.882683	0.803189	0.697084	0.119246
556	feoA	0.997585	1.02551	0.974321	0.810868	0.985953	0.0759166
557	feoB	0.757219	0.748618	0.665647	0.889844	0.752918	0.0719845
558	fepA	0.770312	0.836149	0.894194	0.890629	0.863389	0.045433
559	fepB	0.660734	0.92814	0.910289	0.931142	0.919215	0.104839
560	fepC	0.825843	0.949958	0.934061	0.951035	0.942009	0.0477632
561	fepD	0.73048	0.574332	0.996371	0.786956	0.758718	0.135281
562	fepE	0.755989	0.737546	0.926423	0.999884	0.841206	0.0998423
563	fepG	0.743278	0.861747	0.672058	0.941027	0.802512	0.0929614
564	fes	0.92841	0.584049	0.922151	0.927458	0.924805	0.13668
565	fhiA	0.800482	0.788971	1.16363	0.921531	0.861007	0.136722
566	fhlA	0.899009	0.663619	0.704471	0.797808	0.75114	0.0814282
567	fhuA	0.814592	0.739175	0.893205	0.913892	0.853898	0.0620508
568	fhuB	0.757287	0.668106	0.728052	0.700084	0.714068	0.0295636
569	fhuC	0.796724	0.598142	0.953753	0.846159	0.821442	0.115702
570	fhuD	0.80049	0.808323	0.829267	0.861164	0.818795	0.0211361
571	fhuE	0.709784	0.813346	0.919104	0.822448	0.817897	0.0662769
572	fhuF	0.674785	0.789681	0.973655	0.890954	0.840318	0.100101
573	fic	0.720994	0.99117	1.42403	1.12651	1.05884	0.2265
574	fimA	0.657628	0.685448	0.73589	0.79111	0.710669	0.0456204
575	fimB	0.747371	0.660195	0.976471	0.914727	0.831049	0.113326
576	fimC	0.639789	0.78808	0.866477	0.92109	0.827279	0.0951533
577	fimD	0.660075	0.601467	0.8568	0.847402	0.753739	0.100866
578	fimE	0.83871	0.656627	0.970791	0.91676	0.877735	0.107065
579	fimF	0.532344	0.642493	0.692088	0.914267	0.66729	0.124842
580	fimG	0.70608	0.639247	0.757524	0.836383	0.731802	0.0644949
581	fimH	0.578247	0.586198	0.756752	0.789402	0.671475	0.0860474
582	fimI	0.679312	0.964889	1.11212	1.12794	1.0385	0.16328
583	fimZ	0.776151	0.727175	0.85929	0.939356	0.817721	0.0724659
584	fis	0.573481	0.751465	0.96878	0.993218	0.860123	0.154127
585	fixA	0.865585	0.757878	0.84823	0.796556	0.822393	0.0381365
586	fixB	0.816375	0.710879	0.827949	0.775655	0.796015	0.0413058
587	fixC	0.803027	0.629966	0.876066	0.728046	0.765536	0.0815866
588	fixX	0.748202	0.786613	0.912386	1.05646	0.849499	0.108415
589	fklB	0.852381	0.758499	1.25117	1.05262	0.952501	0.170117
590	fkpA	0.767549	0.699043	1.08682	0.933822	0.850686	0.135019
591	fkpB	0.74724	0.750202	0.633426	0.701131	0.724185	0.0427522
592	fldB	0.473018	0.446427	0.894805	0.924679	0.683912	0.201652
593	flgA	0.684867	0.718405	0.91038	0.772899	0.745652	0.0776584
594	flgB	0.660018	0.641782	0.817708	0.738494	0.699256	0.062721
595	flgC	0.648712	0.658618	0.990612	0.778036	0.718327	0.12482
596	flgD	0.749137	0.861143	0.75272	0.828177	0.790448	0.0433094
597	flgE	0.711726	0.615014	0.676317	0.769075	0.694021	0.0499982
598	flgF	0.89877	0.742653	0.594541	0.763066	0.752859	0.0964699
599	flgG	0.74623	0.815677	0.787156	0.806038	0.796597	0.024014
600	flgH	0.640648	0.685098	0.947214	0.831298	0.758198	0.108822
601	flgI	0.702639	0.773273	0.862375	0.700365	0.737956	0.0597995
602	flgJ	0.623927	0.770317	0.763666	0.879676	0.766992	0.0812437
603	flgK	0.605766	0.604011	0.873134	0.907643	0.73945	0.128188
604	flgL	0.753307	0.696211	0.795914	0.892041	0.774611	0.0640929
605	flgM	0.714208	0.614851	0.892626	0.879254	0.796731	0.104324
606	flgN	0.793093	0.630791	0.826646	0.835225	0.809869	0.0755629
607	flhA	0.78739	0.539382	0.780489	0.92827	0.78394	0.125423
608	flhB	0.575382	0.673421	0.662742	0.809634	0.668082	0.0751132
609	flhC	0.794536	0.636849	0.73594	0.734788	0.735364	0.0507889
610	flhD	0.649076	0.484489	0.859781	1.30336	0.754428	0.27598
611	flhE	0.54016	0.486941	0.745507	0.869175	0.642833	0.138292
612	fliA	0.717216	0.67262	0.876919	0.804641	0.760929	0.0705982
613	fliC	0.568883	0.609396	0.783335	0.847108	0.696365	0.103918
614	fliD	0.595497	0.560901	0.783893	0.928355	0.689695	0.133326
615	fliE	0.994783	0.781613	1.01479	1.05965	1.00479	0.0973147
616	fliF	0.688925	0.533044	0.933119	0.882741	0.785833	0.142935
617	fliG	0.775457	0.734858	0.811779	0.915204	0.793618	0.0601768
618	fliH	0.65434	0.864135	0.918627	0.798214	0.831175	0.0888746
619	fliI	0.671249	0.74933	0.69143	0.783744	0.72038	0.0401609
620	fliJ	0.645027	0.63909	0.943396	0.872579	0.758803	0.121205
621	fliK	0.679006	0.551763	0.912576	0.707792	0.693399	0.116027
622	fliL	0.809229	0.6703	0.901977	0.737251	0.77324	0.0769767
623	fliM	0.511721	0.444689	0.75641	0.743237	0.627479	0.123495
624	fliN	0.700369	0.608178	0.827142	0.846222	0.763756	0.0871455
625	fliO	0.697231	0.696458	0.785864	0.717908	0.70757	0.0333601
626	fliP	0.796129	0.642883	1.13119	0.813952	0.805041	0.159654
627	fliQ	0.490038	0.585848	0.788899	0.917752	0.687373	0.149941
628	fliR	0.606227	0.69832	0.920943	0.858628	0.778474	0.111927
629	fliS	0.675947	0.654171	0.780516	0.777545	0.726746	0.0514755
630	fliT	0.626098	0.61009	0.93053	0.790953	0.708526	0.117907
631	fliY	0.656806	0.791438	0.863494	0.845429	0.818433	0.0733401
632	fliZ	0.610454	0.78863	1.10006	1.08556	0.937096	0.185461
633	flrD	0.716406	0.763764	1.04581	1.1105	0.904786	0.153311
634	flrR	0.587539	0.655031	0.840261	0.881377	0.747646	0.110031
635	flu	0.682581	0.642469	0.862218	0.754645	0.718613	0.0749758
636	flxA	0.505088	0.42368	0.776629	1.00636	0.640858	0.206506
637	fnr	0.970787	0.866549	1.03114	1.02009	0.995438	0.0589336
638	focA	0.9237	0.890973	0.993288	0.873411	0.907337	0.0413104
639	focB	0.646403	0.544853	1.19814	1.07817	0.862287	0.247671
640	folB	0.845978	0.825565	0.696377	0.9036	0.835772	0.0681406
641	folP	0.715577	0.740208	0.770152	0.91589	0.75518	0.0705849
642	folX	0.684976	0.750533	1.01111	0.864169	0.807351	0.111019
643	fpr	0.781629	0.723657	0.943854	0.812027	0.796828	0.0725832
644	frdA	0.725774	0.582652	1.01621	1.04211	0.870991	0.17427
645	frdB	0.651072	0.759339	0.841019	0.93937	0.800179	0.0947871
646	frdC	0.644964	0.599797	1.00743	1.12427	0.826195	0.20237
647	frdD	0.802392	0.518907	0.867116	0.863428	0.83291	0.131129
648	fre	0.715903	0.658579	0.758367	0.776058	0.737135	0.040678
649	fruA	0.774641	0.760549	0.771936	0.844259	0.773289	0.0300818
650	fruB	0.885709	0.869749	0.925115	0.72412	0.877729	0.0688651
651	fruK	0.607389	0.758176	0.871898	1.04886	0.815037	0.144307
652	fruR	0.785327	0.814809	0.979759	0.89185	0.853329	0.0676662
653	frvA	0.883213	0.922291	0.986384	1.04433	0.954338	0.0550277
654	frvB	0.725482	0.66645	0.875344	0.855826	0.790654	0.0784621
655	frvR	0.974294	1.10558	1.02187	0.68128	0.99808	0.144422
656	frvX	0.691637	0.717884	1.3515	0.986901	0.852393	0.240101
657	frwB	0.737961	0.734406	0.830799	0.859475	0.78438	0.0496386
658	frwC	0.844906	0.971689	0.791262	0.820832	0.832869	0.0622924
659	frwD	0.910276	0.857595	0.772548	0.760347	0.815072	0.0554027
660	fsaA	0.732642	0.794886	0.991319	0.89015	0.842518	0.0876915
661	fsaB	0.732557	0.567228	0.917759	0.876381	0.804469	0.123602
662	fsr	0.840427	0.824904	0.971852	1.06442	0.90614	0.0884308
663	ftnA	0.586775	0.635873	1.08277	0.943693	0.789783	0.18591
664	ftnB	0.556825	0.569932	0.63309	0.918158	0.601511	0.133764
665	fucA	0.9554	0.868259	0.78593	0.712476	0.827094	0.0811801
666	fucI	0.735424	0.730082	0.788181	0.800889	0.761803	0.0279815
667	fucK	0.858567	0.771769	0.932839	0.895227	0.876897	0.0536089
668	fucO	0.735871	0.82607	0.703626	0.755731	0.745801	0.0403208
669	fucP	0.841607	0.609927	0.884293	0.708502	0.775054	0.0973999
670	fucR	0.736408	0.601816	0.900394	0.809733	0.773071	0.0978178
671	fucU	0.742754	0.82198	0.740129	0.843841	0.782367	0.0415391
672	fumA	0.663367	0.834828	1.05862	1.01938	0.927102	0.141693
673	fumB	0.778261	0.704238	0.831648	0.891939	0.804954	0.061802
674	fumC	0.795441	0.843895	1.28151	0.987572	0.915733	0.171193
675	fur	0.768072	0.779661	1.05393	0.895379	0.83752	0.103956
676	fxsA	0.706583	0.68225	1.30807	1.23941	0.972998	0.260141
677	gabD	0.693039	0.718758	0.96133	0.993509	0.840044	0.122126
678	gabP	0.795765	0.823505	1.08671	0.983905	0.903705	0.106659
679	gabT	0.661838	0.727817	0.75676	0.811542	0.742288	0.0482952
680	gadA	0.838493	0.946601	1.04264	1.22503	0.994621	0.127257
681	gadB	0.614622	0.528446	1.14461	0.903768	0.759195	0.218544
682	gadE	0.701363	0.85687	0.843344	0.952867	0.850107	0.0804399
683	gadW	0.589895	0.737099	0.835512	0.867373	0.786306	0.0972943
684	gadX	0.856219	0.679517	0.761825	0.721299	0.741562	0.0587595
685	gadY	0.686677	0.631235	1.05517	1.03797	0.862322	0.174357
686	galE	0.931249	0.679281	0.80261	0.815646	0.809128	0.0798083
687	galF	0.684595	0.644823	0.967434	1.18607	0.826014	0.198027
688	galK	0.846456	0.721448	0.746007	0.734982	0.740495	0.0450343
689	galM	0.671505	0.824138	0.92504	0.897843	0.86099	0.0889678
690	galP	0.817377	0.887922	0.846693	0.89922	0.867308	0.0293137
691	galR	0.61455	0.861873	0.940034	0.804568	0.833221	0.108042
692	galS	0.505527	0.667984	0.823422	0.805188	0.736586	0.115049
693	galT	0.641358	0.837896	0.889013	0.889	0.863448	0.0933369
694	galU	0.605451	0.423813	0.730182	0.804013	0.667816	0.12926
695	gapC	0.773903	0.686606	0.902304	0.784248	0.779076	0.0687024
696	garD	0.697918	0.788604	0.850024	0.771802	0.780203	0.0484889
697	garK	0.949616	0.978468	0.701567	0.93637	0.942993	0.101143
698	garL	0.837801	0.804684	0.943747	0.982176	0.890774	0.0653797
699	garP	0.706002	0.930447	0.743187	0.85749	0.800338	0.0801304
700	garR	0.949233	0.70765	0.968547	0.723135	0.836184	0.109177
701	gatB	0.769378	0.672558	0.976229	1.00432	0.872803	0.124774
702	gatC	0.617014	0.582833	0.897422	0.878458	0.747736	0.129406
703	gatD	0.566596	0.666315	0.821014	0.88302	0.743664	0.111763
704	gatR	0.691631	0.698174	0.861974	0.853552	0.775863	0.0729117
705	gatY	0.811559	0.785807	1.03505	0.908522	0.86004	0.0880995
706	gatZ	0.672573	0.760001	0.688746	0.808893	0.724374	0.0492979
707	gcd	0.893281	0.56311	1.1285	0.930678	0.91198	0.182091
708	gcl	0.992721	0.695789	0.683429	0.84986	0.772824	0.11385
709	gcvA	0.628157	0.743666	0.917127	0.973792	0.830396	0.123138
710	gcvB	0.770032	0.912869	1.06529	1.03201	0.972438	0.104197
711	gcvH	0.659086	0.515099	0.996281	0.724389	0.691737	0.156722
712	gcvP	0.613203	0.569324	0.951258	0.946549	0.779876	0.160597
713	gcvR	0.933073	0.874145	1.0328	1.12808	0.982936	0.0867303
714	gcvT	0.759616	0.86536	1.21521	0.922931	0.894146	0.152237
715	gdhA	0.684546	0.663741	0.873025	1.03643	0.778786	0.136609
716	gef	0.675361	1.02929	0.706716	0.879642	0.793179	0.127892
717	ggt	0.727511	0.61179	1.00241	0.955554	0.841532	0.144025
718	gidA	0.949875	0.779625	0.850221	0.727438	0.814923	0.0747085
719	gidB	0.846457	0.837105	0.817372	0.818575	0.82784	0.0110869
720	glcA	0.651271	0.74698	0.704783	0.672615	0.688699	0.0323357
721	glcB	0.750938	0.625426	0.943466	0.855632	0.803285	0.106284
722	glcC	0.616878	0.613056	0.911815	1.09939	0.764347	0.185408
723	glcD	0.834034	0.906624	0.917933	0.952957	0.912279	0.0388812
724	glcE	0.614429	0.69096	1.05352	1.07823	0.872239	0.186594
725	glcF	0.827381	0.858267	0.84372	0.928923	0.850993	0.0350607
726	glcG	0.710657	0.811569	0.980794	0.827891	0.81973	0.0865229
727	gldA	0.777662	0.783544	1.15994	0.739935	0.780603	0.156608
728	glf	0.643026	0.629202	0.738765	0.910437	0.690895	0.101592
729	glgA	0.644865	0.531566	0.847895	0.906571	0.74638	0.135514
730	glgB	0.756606	0.766734	1.30368	1.29335	1.03004	0.240127
731	glgC	0.704875	0.793173	0.920227	1.00473	0.8567	0.102988
732	glgP	0.861832	0.70941	0.768316	0.824268	0.796292	0.0516105
733	glgS	0.930039	0.751012	1.25345	1.2561	1.09175	0.194519
734	glgX	0.953599	0.700808	1.00348	0.883311	0.918455	0.103492
735	glk	0.823749	0.76205	0.866486	0.758089	0.7929	0.0405691
736	glnA	1.03768	1.01144	0.738809	0.763929	0.887685	0.122714
737	glnB	0.674493	0.618829	0.81403	0.855037	0.744262	0.0868295
738	glnD	0.617125	0.699859	0.828963	0.703093	0.701476	0.0678252
739	glnE	0.993099	1.07211	0.988621	0.911035	0.99086	0.0509586
740	glnG	0.817334	0.615591	0.786675	0.847937	0.802004	0.0817101
741	glnH	0.699394	0.814459	1.08516	1.00668	0.910568	0.136591
742	glnK	0.60321	0.648645	0.811283	0.789874	0.71926	0.0797409
743	glnL	0.81582	0.733611	1.00462	1.00871	0.910218	0.107231
744	glnP	0.887208	0.79012	0.928021	0.696366	0.838664	0.0804809
745	glnQ	0.703052	0.708683	0.797942	0.838662	0.753313	0.0520539
746	gloA	0.871728	0.661098	1.10042	1.07101	0.971367	0.158878
747	gloB	0.667243	0.520935	0.924776	0.832091	0.749667	0.13856
748	glpA	0.616353	0.711578	0.918088	0.881595	0.796586	0.110462
749	glpB	0.681232	0.555042	0.666359	0.635662	0.65101	0.0441133
750	glpC	0.697737	0.615012	0.836013	0.807502	0.752619	0.079154
751	glpD	0.903463	0.872913	0.854708	0.951747	0.888188	0.0330041
752	glpE	0.800976	0.788601	1.27181	1.38948	1.03639	0.242774
753	glpF	0.764839	0.75572	0.799498	0.816594	0.782169	0.0222374
754	glpG	0.872081	0.73941	1.02518	1.03395	0.948628	0.109272
755	glpK	0.856931	0.853614	0.927091	1.09179	0.892011	0.0879084
756	glpQ	0.699669	0.613459	1.0657	0.948083	0.823876	0.163347
757	glpR	0.624115	0.535162	1.0924	0.961101	0.792608	0.206193
758	glpT	0.606566	0.836018	0.949114	0.950872	0.892566	0.127454
759	glpX	0.796549	0.758764	1.05801	0.856443	0.826496	0.104512
760	gltA	0.699054	0.582359	0.920203	0.837636	0.768345	0.115777
761	gltB	0.77509	0.690782	0.95579	0.853302	0.814196	0.0874899
762	gltD	0.625103	0.479869	0.853898	0.866968	0.7395	0.145833
763	gltF	0.852706	0.673788	0.848626	0.862576	0.850666	0.0721016
764	gltI	0.926471	0.982655	0.726431	0.784391	0.855431	0.0926496
765	gltJ	0.900767	0.783005	0.812239	0.906034	0.856503	0.0482888
766	gltK	0.800269	0.605737	0.961531	1.02743	0.8809	0.146204
767	gltL	0.751427	0.802101	0.763909	0.854323	0.783005	0.0360469
768	gltP	0.794003	0.797144	1.05508	0.834224	0.815684	0.098983
769	gltS	0.750084	0.661634	0.861777	0.750748	0.750416	0.0635323
770	glvB	0.821656	0.717879	0.861683	0.770109	0.795882	0.0484003
771	glvC	0.686811	0.711098	0.917694	0.934712	0.814396	0.102063
772	glvG	0.68634	0.63607	0.933499	1.16783	0.809919	0.190837
773	glxK	0.762636	0.729269	0.780373	0.999128	0.771505	0.0968295
774	glxR	0.557624	0.584036	0.765425	0.812822	0.67473	0.0991425
775	glyA	0.692592	0.695842	0.521593	0.786156	0.694217	0.085971
776	glyS	0.520064	0.453588	0.583534	0.447468	0.486826	0.0499064
777	gmd	0.82705	0.592518	0.981727	1.00104	0.904389	0.147853
778	gmhA	0.447635	0.37878	0.42732	0.572345	0.437477	0.0643128
779	gmhB	0.669819	0.74243	0.71459	0.93524	0.72851	0.0918545
780	gmhD	0.503805	0.49081	0.846769	0.751483	0.627644	0.138605
781	gnd	0.830956	0.950029	1.04984	0.95701	0.953519	0.0695488
782	gnsA	0.858129	0.590415	0.652776	0.758256	0.705516	0.0914555
783	gnsB	0.691837	0.734465	0.99847	1.11077	0.866468	0.157517
784	gntK	0.717722	0.693434	0.847186	0.7595	0.738611	0.0527226
785	gntP	0.873497	0.806268	1.0752	0.842296	0.857896	0.0947467
786	gntR	0.678632	0.7354	0.960039	0.968691	0.84772	0.116613
787	gntT	0.725694	0.690143	0.945833	0.797324	0.761509	0.0884102
788	gntU	0.668424	0.742507	1.13746	1.12804	0.935275	0.192651
789	goaG	0.770453	0.740652	0.973706	0.923478	0.846965	0.088307
790	gor	0.559381	0.707888	0.836708	0.854077	0.772298	0.106657
791	gph	0.702548	0.712596	0.770607	0.665625	0.707572	0.0337475
792	gpmB	0.76495	0.719517	0.949788	1.0843	0.857369	0.131146
793	gpmI	0.769333	0.792253	0.742049	0.85091	0.780793	0.0360091
794	gppA	0.759883	0.967471	1.2176	1.01472	0.991096	0.145518
795	gpt	0.673412	0.643929	1.15323	0.971664	0.822538	0.190321
796	greA	0.789914	0.721504	0.880116	0.974794	0.835015	0.085268
797	greB	0.701618	0.677708	0.938932	1.12061	0.820275	0.163528
798	groL	0.609889	0.559727	1.09898	0.846329	0.728109	0.192692
799	grxA	0.58191	0.630453	0.748348	0.917557	0.689401	0.116316
800	grxB	0.54153	0.765821	0.732661	0.82422	0.749241	0.0956995
801	grxC	0.731257	0.867622	0.926123	1.04402	0.896873	0.10072
802	gshA	0.64265	0.641142	0.645726	0.889719	0.644188	0.0985289
803	gshB	0.600823	0.672114	1.10657	0.83394	0.753027	0.175012
804	gsk	0.774278	0.608282	0.66522	0.75031	0.707765	0.0595373
805	gsp	0.778308	0.655412	0.831068	1.15375	0.804688	0.165853
806	gspA	0.825667	0.79235	1.18005	1.28226	1.00286	0.191951
807	gspC	0.712319	0.845832	0.809389	0.982859	0.827611	0.086878
808	gspD	0.707677	0.661468	0.980323	0.724864	0.716271	0.113241
809	gspE	0.803302	0.739493	0.634383	0.729585	0.734539	0.0540585
810	gspI	0.955802	0.790716	0.823624	0.780465	0.80717	0.0638325
811	gspJ	0.77532	0.80235	0.801224	0.812309	0.801787	0.0123367
812	gspK	0.792651	0.664285	0.756667	0.751535	0.754101	0.0425216
813	gspL	0.884079	0.977324	1.00583	0.875845	0.930701	0.0508312
814	gst	0.919546	0.978315	0.839358	0.939178	0.929362	0.0455035
815	guaA	1.00925	0.90864	0.970067	0.863866	0.939353	0.0499283
816	guaB	0.775626	0.660929	0.973218	0.76584	0.770733	0.101377
817	guaC	0.608251	0.780854	1.11023	1.07703	0.928941	0.187445
818	guaD	0.721243	0.952269	0.756245	0.830806	0.793526	0.0796351
819	gudD	0.742669	0.622956	0.794318	0.897504	0.768493	0.0884352
820	gudP	0.819879	0.730633	0.668503	0.786289	0.758461	0.0514791
821	gudX	0.569648	0.767335	0.872215	1.02915	0.819775	0.149379
822	gutM	0.945574	0.843687	0.735801	0.798612	0.82115	0.0685218
823	gutQ	0.712216	0.752827	0.890444	0.813809	0.783318	0.0602185
824	gyrI	0.717208	0.683323	0.720414	0.817655	0.718811	0.0452371
825	hcaB	0.682226	0.599069	0.873086	0.945877	0.777656	0.125207
826	hcaC	0.681391	0.655756	0.778917	0.759468	0.720429	0.0461384
827	hcaD	0.74401	0.578421	0.834914	0.86242	0.789462	0.10018
828	hcaE	0.685242	0.637667	1.11365	0.983804	0.834523	0.178819
829	hcaF	0.636111	0.614179	0.907021	0.821561	0.728836	0.110711
830	hcaR	0.777745	0.766321	0.919018	0.990466	0.848381	0.0850652
831	hcaT	0.784345	0.710998	0.643289	0.66471	0.687854	0.0486389
832	hchA	0.805911	0.645374	0.845782	0.890482	0.825847	0.0834977
833	hcp	0.80491	0.752304	0.981375	0.929155	0.867032	0.0824079
834	hcr	0.555734	0.699654	0.761402	0.86758	0.730528	0.100953
835	hdeA	0.769426	0.924331	0.675898	0.759176	0.764301	0.0805618
836	hdeB	0.788627	0.932465	1.06656	0.915015	0.92374	0.0880826
837	hdeD	0.619644	0.797877	0.560552	0.674142	0.646893	0.0786131
838	hdfR	0.753861	0.739632	0.900283	0.851341	0.802601	0.0600284
839	hdhA	0.753928	0.741033	1.03094	0.997291	0.87561	0.119804
840	helD	0.53278	0.724058	0.876158	0.88663	0.800108	0.129599
841	hemE	0.8313	0.653636	0.929175	0.764832	0.798066	0.0896918
842	hemF	0.809138	0.690173	0.959576	0.855622	0.83238	0.0865297
843	hemN	0.69812	0.589122	0.991394	1.05043	0.844757	0.173295
844	hemX	0.821819	0.653254	0.885349	0.86951	0.845665	0.0837483
845	hemY	0.771873	0.992265	0.908113	0.921074	0.914593	0.0716096
846	hepA	0.888472	0.947688	1.1713	1.41515	1.0595	0.186505
847	hexR	0.623723	0.510738	0.841421	0.906993	0.732572	0.143443
848	hflC	0.598422	0.868042	1.15207	1.16121	1.01006	0.209311
849	hflK	0.785824	0.831901	1.07837	1.09779	0.955136	0.125896
850	hflX	0.689982	0.701817	0.843192	0.912108	0.772504	0.0844286
851	hfq	0.827426	1.01441	0.965703	1.00722	0.986463	0.0685558
852	hha	0.764499	0.787529	1.18986	1.23972	0.988695	0.197012
853	hicA	0.816635	0.650665	0.823934	0.720767	0.768701	0.0644821
854	hipA	0.579021	0.454127	0.810129	0.877059	0.694575	0.153068
855	hipB	0.659258	0.796179	0.909974	0.93219	0.853077	0.09764
856	hisA	0.482968	0.63536	0.831126	0.852447	0.733243	0.136069
857	hisB	0.628281	0.644097	0.967501	1.12946	0.805799	0.191986
858	hisC	0.598158	0.532213	0.858091	0.854233	0.726196	0.131941
859	hisD	0.456834	0.499489	1.02264	0.941933	0.720711	0.227323
860	hisF	0.685528	0.696814	0.98873	0.906364	0.801589	0.117845
861	hisG	0.657567	0.687119	1.18586	1.08436	0.88574	0.209762
862	hisH	0.628235	0.478515	0.658941	0.707676	0.643588	0.0771857
863	hisI	0.587317	0.760744	1.00432	0.802963	0.781854	0.13272
864	hisJ	0.700732	0.716748	0.775079	0.85837	0.745914	0.0556488
865	hisL	0.816991	0.735605	1.10137	0.882329	0.84966	0.122237
866	hisM	0.819523	0.789049	0.903936	0.910912	0.861729	0.0472306
867	hisP	0.6727	0.704628	0.769332	0.791739	0.73698	0.0429082
868	hisQ	0.71938	0.945669	1.13317	0.911781	0.928725	0.131296
869	hlpA	0.641831	0.488356	0.985468	1.01925	0.81365	0.202121
870	hlyE	0.665427	0.682055	0.837492	0.852226	0.759773	0.0768482
871	hlyT	0.738805	0.494175	0.554944	0.66235	0.608647	0.0845739
872	hmp	0.577211	0.638243	0.869919	0.867102	0.752672	0.118359
873	hnr	0.733651	1.03166	0.942161	0.863196	0.902678	0.0979831
874	hns	0.810383	0.722224	0.742502	0.694769	0.732363	0.0384166
875	hofB	0.719633	0.718493	0.937974	0.702066	0.719063	0.0895072
876	hofC	0.728639	0.684921	0.964136	0.606752	0.70678	0.120202
877	hofD	0.798726	0.57894	0.830305	0.890054	0.814516	0.106375
878	hofF	0.645056	0.714369	0.930523	0.881723	0.798046	0.104762
879	hofG	0.789906	0.815329	1.00956	0.997535	0.906432	0.0903077
880	hofH	0.988759	0.760528	0.99576	1.02462	0.99226	0.0967695
881	hofQ	0.699328	0.530257	0.82036	0.758852	0.72909	0.0972858
882	hokA	0.765615	1.13829	0.835598	0.801882	0.81874	0.135132
883	hokB	0.704633	0.626984	0.866602	0.857791	0.781212	0.0914973
884	hokC	0.63687	0.52424	1.04587	0.815695	0.726283	0.176741
885	hokD	0.761177	0.781522	0.940935	0.898064	0.839793	0.0679703
886	hokE	0.636319	0.688711	0.734236	0.840932	0.711474	0.0676082
887	holC	0.857177	0.757458	0.800089	0.856843	0.828466	0.0377339
888	holD	0.910238	1.07719	1.12769	0.919698	0.998442	0.0854967
889	holE	0.687216	0.870374	0.888078	0.710789	0.790582	0.0811376
890	hpt	0.916318	0.910806	1.04757	0.971979	0.944149	0.049747
891	hrpA	0.547111	0.627246	0.755565	0.750735	0.688991	0.0788069
892	hrpB	0.958333	0.642839	0.976022	0.943111	0.950722	0.126157
893	hrsA	0.824491	0.836584	0.706965	0.87561	0.830538	0.0568199
894	hscA	0.605298	0.672276	1.29421	0.970453	0.821364	0.245573
895	hscB	0.818536	0.786752	0.694966	0.907704	0.802644	0.0680236
896	hscC	0.571897	0.599438	0.896396	0.793697	0.696567	0.121006
897	hsdM	0.951809	0.849834	1.03252	0.815225	0.900821	0.0767408
898	hsdR	0.949352	0.845252	1.05917	0.943979	0.946666	0.067723
899	hsdS	0.584058	0.590103	0.953294	0.87241	0.731256	0.148119
900	hslJ	0.948887	0.796922	0.983899	1.07832	0.966393	0.0907736
901	hslO	0.838071	0.774763	1.02944	1.12572	0.933754	0.126668
902	hslR	0.73969	0.750204	0.909371	1.02409	0.829788	0.106177
903	hslU	0.67876	0.602952	0.680456	0.769722	0.679608	0.0528429
904	hslV	0.796108	0.753905	0.885333	0.997919	0.840721	0.0839501
905	htgA	1.03763	0.745987	0.819703	0.92227	0.870987	0.0982939
906	htpG	0.664152	0.742642	0.640958	0.80189	0.703397	0.057306
907	htpX	0.43362	0.938068	0.766338	0.720691	0.743514	0.162645
908	htrB	0.613849	0.514845	0.690951	0.737781	0.6524	0.0756825
909	htrC	0.615318	0.68713	0.925616	1.25848	0.806373	0.226145
910	htrE	0.647718	0.624971	0.941309	0.792744	0.720231	0.11428
911	htrL	1.011	0.919415	1.07565	0.92024	0.965619	0.0592371
912	hupA	0.706891	0.756262	0.921483	0.9496	0.838873	0.092993
913	hupB	0.845066	0.729334	0.931572	0.93701	0.888319	0.0760997
914	hyaA	0.797109	0.76579	0.853803	0.872404	0.825456	0.0383116
915	hyaB	0.716121	0.813043	0.843321	0.871898	0.828182	0.0529017
916	hyaC	0.7014	0.552928	0.875733	0.735075	0.718238	0.102652
917	hyaD	0.715468	0.550146	0.759464	0.890276	0.737466	0.108784
918	hyaE	0.567048	0.655471	0.841558	1.1278	0.748515	0.193015
919	hyaF	0.757056	0.718551	0.840031	0.950124	0.798543	0.079741
920	hyb0	0.766378	0.747079	0.944155	0.864261	0.81532	0.0711499
921	hybA	0.802164	0.74527	0.809171	0.687628	0.773717	0.0442131
922	hybB	0.721906	0.890377	0.76938	0.893613	0.829878	0.0673036
923	hybC	0.809553	0.911233	0.849264	0.918341	0.880248	0.0403891
924	hybD	0.613706	0.746746	0.748471	0.883954	0.747608	0.0854635
925	hybE	0.735068	0.703786	0.732936	0.679339	0.718361	0.0206256
926	hybF	0.796207	0.749153	0.680608	0.961655	0.77268	0.0931858
927	hybG	0.608746	0.679947	0.857592	0.924852	0.768769	0.114669
928	hycA	0.726502	0.861085	0.832423	0.909253	0.846754	0.0601838
929	hycB	0.642987	0.844497	0.766683	0.888163	0.80559	0.0836713
930	hycC	0.574895	0.770935	0.830915	0.769118	0.770026	0.0873855
931	hycD	0.713888	0.971588	0.83881	0.817594	0.828202	0.0820771
932	hycE	0.541378	0.692005	0.83513	0.816858	0.754431	0.106014
933	hycF	0.524693	0.573479	1.04091	0.961192	0.767335	0.204298
934	hycG	0.579039	0.677231	0.926346	0.874977	0.776104	0.126902
935	hycH	0.754593	0.68649	0.614002	0.774181	0.720542	0.056546
936	hycI	0.758734	0.541878	0.711113	0.762147	0.734923	0.0820269
937	hydN	0.691391	0.490432	0.737719	0.865819	0.714555	0.120932
938	hyfA	0.816094	0.978932	0.955181	1.02942	0.967056	0.0712621
939	hyfB	0.760414	0.727947	0.713192	0.837327	0.744181	0.043338
940	hyfC	0.867714	0.736906	0.917637	0.930344	0.892676	0.0694833
941	hyfD	0.705293	0.513168	0.535579	0.931027	0.620436	0.151067
942	hyfE	0.696947	0.664647	0.739866	0.7801	0.718407	0.0389987
943	hyfF	0.825845	0.874728	1.20064	1.06254	0.968633	0.134357
944	hyfG	0.652374	0.71963	0.934248	0.836452	0.778041	0.0967778
945	hyfH	0.778346	0.832742	0.825616	0.88235	0.829179	0.032971
946	hyfI	0.883124	0.534443	0.71555	0.851905	0.783727	0.123956
947	hyfJ	0.834684	0.744626	0.791558	0.937531	0.813121	0.0639908
948	hyfR	0.656844	0.721382	0.853487	0.83213	0.776756	0.0721473
949	hyi	0.798158	0.814805	0.888189	0.901905	0.851497	0.0401917
950	hypA	0.645571	0.654427	0.97196	0.954913	0.80467	0.140307
951	hypB	0.724344	0.672068	0.943414	0.89294	0.808642	0.101022
952	hypC	0.859523	0.80267	0.75935	0.907745	0.831096	0.0502672
953	hypD	0.966919	0.801932	0.842831	1.00406	0.904875	0.0750073
954	hypE	0.816509	0.960509	0.88104	0.957267	0.919154	0.053666
955	hypF	0.842019	0.835151	0.861535	0.875348	0.851777	0.0142325
956	iadA	0.900107	0.620136	1.15955	1.11593	1.00802	0.19263
957	iap	0.646324	0.711028	0.923953	0.912823	0.811926	0.109326
958	ibpA	0.787746	0.820431	1.05373	1.06365	0.937079	0.114394
959	ibpB	0.576834	0.696343	1.10815	0.954946	0.825645	0.187043
960	icc	0.719153	0.788283	1.15614	1.11769	0.952985	0.173213
961	icd	0.75072	0.666853	0.816542	0.918912	0.783631	0.0825055
962	icdC	0.620967	0.642033	0.665551	0.917796	0.653792	0.109876
963	iciA	0.753076	0.714559	1.09058	0.947245	0.85016	0.136268
964	iclR	0.721936	0.704849	0.925858	0.944276	0.823897	0.0994538
965	idi	0.677411	0.553143	0.943	1.00986	0.810206	0.167663
966	idnD	0.522626	0.745991	0.91729	1.01123	0.83164	0.166771
967	idnK	0.815131	0.738823	1.03282	1.07639	0.923977	0.127274
968	idnO	0.616567	0.708907	0.936049	1.02091	0.822478	0.146671
969	idnR	0.705167	0.762313	0.983724	0.915102	0.838707	0.100507
970	idnT	0.694343	0.779252	0.863039	0.933387	0.821146	0.0801809
971	ihfA	0.872575	0.819014	0.967613	0.99023	0.920094	0.062387
972	ihfB	0.778204	0.883557	1.0955	0.892045	0.887801	0.103211
973	ileS	0.827967	0.757498	0.853116	0.862484	0.840542	0.0372754
974	ilvA	0.760354	0.7328	0.91627	1.00451	0.838312	0.100173
975	ilvB	0.673642	0.699772	0.743445	0.924526	0.721609	0.0890259
976	ilvC	0.744312	0.726338	0.847161	0.933459	0.795736	0.0750184
977	ilvD	0.818485	0.802939	0.969515	0.846961	0.832723	0.0595222
978	ilvE	0.713972	0.789635	0.845371	0.828611	0.809123	0.04568
979	ilvG	0.968458	0.841197	1.12226	1.0111	0.98978	0.0899828
980	ilvH	0.95514	0.724068	0.966758	1.00099	0.960949	0.100034
981	ilvI	0.661436	0.761222	1.1187	0.795316	0.778269	0.155001
982	ilvL	0.904803	0.796104	0.953738	0.976835	0.92927	0.062813
983	ilvM	0.778249	0.798465	0.895205	1.07908	0.846835	0.107671
984	ilvN	0.838217	0.854142	0.861261	1.01943	0.857702	0.0671021
985	ilvY	0.874012	0.909436	1.03946	0.980382	0.944909	0.0572203
986	inaA	0.884014	0.956888	0.826663	0.74273	0.855338	0.0701613
987	insM	0.776475	0.715852	1.01716	0.928867	0.852671	0.106989
988	insX	0.61501	0.614022	0.873577	1.02161	0.744294	0.156829
989	intA	1.01804	0.955589	0.697971	0.977202	0.966395	0.114503
990	intB	0.772913	0.624831	0.748313	0.688392	0.718353	0.0514097
991	intD	0.677661	0.790046	0.82961	0.773752	0.781899	0.0502705
992	intE	0.704133	0.539582	0.687955	0.635713	0.661834	0.0580014
993	intF	0.795486	0.710914	0.849844	1.03891	0.822665	0.108207
994	intG	0.712074	0.602375	0.860375	0.91141	0.786225	0.109344
995	intQ	0.663594	0.759819	0.872286	0.809179	0.784499	0.0682984
996	intR	0.657128	0.647292	0.950321	0.788404	0.722766	0.110877
997	intS	0.827208	0.969836	0.916377	0.865022	0.8907	0.0480904
998	iomR_2	0.766807	0.76384	0.913255	0.835241	0.801024	0.0551248
999	ipeX	0.662048	0.890047	0.815907	1.08786	0.852977	0.137103
1000	iscS	0.716025	0.611508	0.805101	0.939019	0.760563	0.107572
1001	ispZ	0.60061	0.660034	0.95728	0.915511	0.787772	0.138805
1002	isrA	0.747601	0.589005	1.0078	1.12349	0.877701	0.188278
1003	isrC	0.709833	0.639826	0.895247	0.82156	0.765697	0.0881652
1004	IstR-1	0.591094	0.918791	0.914421	0.84993	0.882176	0.122636
1005	istR12	0.763457	0.74094	0.800849	0.868171	0.782153	0.0433478
1006	ivbL	0.749808	0.9405	1.33641	1.06097	1.00073	0.190505
1007	ivy	0.625222	0.769751	0.916956	1.14572	0.843353	0.172293
1008	katE	0.689287	0.747554	1.16946	1.02464	0.886097	0.17659
1009	katG	0.501384	0.747642	1.03487	1.0161	0.881872	0.196908
1010	kbl	0.673578	0.627819	0.861477	0.848185	0.760881	0.0925828
1011	kch	0.70813	0.612736	1.0783	0.895538	0.801834	0.160141
1012	kdgK	0.617489	0.730213	0.876779	0.721935	0.726074	0.0826828
1013	kdgR	0.9361	0.768605	0.818252	0.802445	0.810349	0.0570428
1014	kdgT	0.730113	0.557139	0.802941	0.99463	0.766527	0.140326
1015	kdpA	0.641411	0.799407	0.849605	1.00941	0.824506	0.11745
1016	kdpB	0.716628	0.703022	0.877021	0.695013	0.709825	0.0687348
1017	kdpC	0.774579	0.644441	0.70076	0.833217	0.737669	0.0641008
1018	kdpD	0.712431	0.661372	0.86875	0.803994	0.758212	0.0717651
1019	kdpE	0.727007	0.597181	0.75482	0.768355	0.740913	0.0617965
1020	kdpF	0.732498	0.926577	0.984179	0.960166	0.943372	0.0904573
1021	kdsC	0.772208	0.698711	0.735475	0.876319	0.753842	0.0596786
1022	kdsD	0.808116	0.598848	0.759244	0.800926	0.780085	0.07721
1023	kduD	0.816553	0.656142	0.703609	0.751247	0.727428	0.0530962
1024	kduI	0.833258	0.767924	0.820718	0.828606	0.824662	0.0239193
1025	kefA	0.606715	0.577837	0.888946	0.854386	0.73055	0.125758
1026	kefB	0.83777	0.907373	1.12511	0.774352	0.872572	0.119233
1027	kefC	0.794036	0.769427	0.751331	0.827766	0.781732	0.0256796
1028	kgtP	0.560935	0.611564	1.04696	1.0708	0.829262	0.212124
1029	kil	0.901229	0.723959	0.993619	0.952748	0.926989	0.0930233
1030	kptA	0.813422	0.68232	0.9195	1.09545	0.866461	0.135326
1031	ksgA	0.584047	0.732835	0.801739	0.735615	0.734225	0.0717618
1032	kup	0.769723	0.865765	1.12441	1.12275	0.994256	0.140424
1033	lacA	0.86399	0.709111	0.692199	0.817097	0.763104	0.0645851
1034	lacI	0.782254	0.738499	0.688643	0.900459	0.760376	0.0704155
1035	lacY	0.716641	0.678214	0.961843	0.932902	0.824772	0.112813
1036	lamB	0.854253	0.655843	0.869985	0.726695	0.790474	0.0799694
1037	lar	0.934302	0.795068	0.920702	1.00716	0.927502	0.0684396
1038	lasT	0.753162	0.675648	0.839664	0.850532	0.796413	0.0638215
1039	ldcA	0.802346	0.682343	0.825434	0.758294	0.78032	0.0490838
1040	ldcC	0.848308	0.741039	1.0805	1.06243	0.955369	0.128784
1041	ldhA	0.5545	0.691157	0.912559	0.856379	0.773768	0.12625
1042	ldrABC	0.773039	1.0406	0.959745	0.879559	0.919652	0.0885519
1043	ldrABC-ldr	0.707043	0.782502	0.917972	0.881316	0.831909	0.0742688
1044	ldrD	0.658692	0.79974	0.833442	1.0641	0.816591	0.130502
1045	lepA	0.831211	0.828433	0.965354	0.652834	0.829822	0.0993518
1046	leuA	0.772753	0.722966	1.40682	1.07241	0.922583	0.246184
1047	leuB	0.882079	0.958477	1.00803	0.927052	0.942764	0.0410665
1048	leuC	0.780756	0.626414	0.96013	0.853895	0.817325	0.108676
1049	leuD	0.752842	0.602716	1.31062	0.96609	0.859466	0.238597
1050	leuL	0.764652	0.927667	1.312	0.912403	0.920035	0.182594
1051	leuO	0.763121	0.705392	0.937022	0.810782	0.786952	0.0766424
1052	lhr	0.789994	0.677086	0.989563	0.897233	0.843613	0.104593
1053	ligT	0.868888	0.716155	0.871356	0.874133	0.870122	0.0620121
1054	lipA	0.838724	1.09784	1.00287	0.914131	0.958502	0.0867436
1055	lipB	0.737818	0.791153	0.723558	0.847107	0.764485	0.043763
1056	lit	0.641414	0.7199	0.984892	0.836423	0.778161	0.115971
1057	livF	0.629733	0.67859	0.898771	0.950745	0.788681	0.123099
1058	livG	0.647576	0.727	0.831945	0.61634	0.687288	0.0748688
1059	livH	0.77957	0.667714	0.898728	0.936538	0.839149	0.0947389
1060	livJ	0.763482	0.647894	0.824335	0.864069	0.793908	0.0734075
1061	livK	0.824917	0.691905	1.05684	0.865763	0.84534	0.11699
1062	livM	0.806625	0.788692	0.832566	0.980609	0.819596	0.0690381
1063	lldD	0.855777	0.829783	0.839839	0.882176	0.847808	0.0177744
1064	lldP	0.606323	0.800923	1.00816	1.00602	0.903473	0.150254
1065	lldR	0.999578	0.955339	1.00591	1.1758	1.00275	0.0762329
1066	lon	0.749787	0.625962	0.707254	0.710507	0.708881	0.0404997
1067	lpdA	0.714585	0.574954	0.738727	0.768123	0.726656	0.0672222
1068	lplA	0.521897	0.684085	0.962071	0.930773	0.807429	0.162754
1069	lpp	0.867551	0.81955	0.826287	0.739841	0.822919	0.0415236
1070	lrhA	0.86532	0.89723	0.705431	0.784437	0.824878	0.0668279
1071	lrp	0.927801	0.836564	0.929832	0.925163	0.926482	0.0363348
1072	ltaE	0.628786	0.679855	0.641421	0.699766	0.660638	0.0255872
1073	luxS	0.788294	0.618429	0.99897	1.01127	0.893632	0.146152
1074	lysA	0.895218	0.735743	1.08381	1.0197	0.957458	0.119207
1075	lysC	0.669387	0.711454	0.999337	1.00562	0.855395	0.140248
1076	lysP	0.810678	0.676199	0.732319	0.846999	0.771499	0.059622
1077	lysR	0.614408	0.625282	0.949082	0.854794	0.740038	0.129945
1078	lysS	0.792062	0.817683	1.04928	0.873111	0.845397	0.0910129
1079	lysU	0.598064	0.758599	0.851576	0.939871	0.805087	0.113405
1080	lyx	0.855168	0.962181	0.928024	1.00811	0.945103	0.0499936
1081	maa	0.765808	0.872533	0.895482	0.837691	0.855112	0.0441205
1082	macA	0.572436	0.55824	0.835712	0.960003	0.704074	0.154273
1083	macB	0.625585	0.562187	1.00038	0.810656	0.71812	0.15357
1084	maeB	0.572025	0.519546	0.929362	0.816688	0.694357	0.151652
1085	malE	0.572722	0.662778	0.856503	0.595817	0.629298	0.101234
1086	malF	0.784415	0.863677	0.900977	0.931716	0.882327	0.0494992
1087	malG	0.796961	0.683189	1.1889	0.90685	0.851905	0.168762
1088	malI	0.710754	0.66138	0.988132	1.00579	0.849443	0.140057
1089	malK	0.684547	0.824607	0.934583	0.789458	0.807032	0.0798555
1090	malM	0.886594	0.753722	0.92385	1.03946	0.905222	0.0912201
1091	malP	0.949067	0.797774	0.9845	1.02708	0.966783	0.0780567
1092	malQ	0.914175	0.870377	1.16702	1.20593	1.0406	0.132868
1093	malS	0.897097	0.90635	0.993916	0.876285	0.901723	0.0407384
1094	malT	0.715668	0.495227	1.11273	1.17108	0.914198	0.251038
1095	malX	0.800705	0.78401	0.909236	0.982539	0.85497	0.0728805
1096	malY	0.682444	0.760876	0.960202	0.7844	0.772638	0.091319
1097	malZ	0.695414	0.722383	0.973192	0.895668	0.809025	0.10427
1098	manA	1.00051	0.748961	0.907165	0.876407	0.891786	0.0805736
1099	manB	0.67981	0.618849	1.15989	1.12181	0.900808	0.220997
1100	manC	0.55628	0.756884	0.838868	0.759567	0.758226	0.0941763
1101	manX	0.730075	0.71829	1.19906	0.985214	0.857644	0.179089
1102	manY	0.636753	0.642308	1.05469	1.04576	0.844032	0.183697
1103	manZ	0.615683	0.677191	0.836649	1.05975	0.75692	0.154366
1104	maoC	0.623476	0.665879	1.00545	0.983499	0.824689	0.157173
1105	marA	0.944146	0.818415	0.789704	0.874047	0.846231	0.0528914
1106	marB	0.770403	0.742538	0.760597	0.786995	0.7655	0.0144009
1107	marC	0.790199	0.648514	1.08732	0.905085	0.847642	0.143782
1108	marR	0.833159	0.796577	0.792595	0.973145	0.814868	0.0671079
1109	mazG	0.731078	0.542594	0.741389	1.09168	0.736234	0.178133
1110	mbhA	0.797631	0.665456	0.935463	0.894899	0.846265	0.0934882
1111	mcrA	0.812056	0.506567	0.846501	0.932564	0.829279	0.145447
1112	mcrB	0.785867	0.623413	1.02332	0.9679	0.876884	0.1414
1113	mcrC	0.787127	0.974473	1.00606	0.797577	0.886025	0.0891572
1114	mcrD	0.913408	0.77956	0.985	1.03091	0.949204	0.0854055
1115	mdaB	0.750689	0.701162	0.740415	0.818363	0.745552	0.0378502
1116	mdh	0.804985	0.717017	0.671226	0.889231	0.761001	0.0749347
1117	mdlA	0.999236	0.569007	1.06875	0.993545	0.996391	0.180389
1118	mdlB	0.791063	0.77692	0.832159	0.827478	0.809271	0.0210502
1119	mdoB	0.808482	0.665781	1.07278	1.08233	0.940633	0.159377
1120	mdoC	0.668298	0.664544	0.849198	0.893946	0.758748	0.0929292
1121	mdoG	0.768843	0.668553	0.968423	0.855607	0.812225	0.0987646
1122	mdoH	0.717103	0.695051	0.896818	0.701692	0.709398	0.0767594
1123	melA	0.837316	0.650635	1.15557	0.908167	0.872742	0.161923
1124	melB	0.983692	0.821183	1.09619	0.652629	0.902438	0.150014
1125	melR	0.863984	0.812895	1.04304	0.960031	0.912008	0.0792494
1126	menA	0.761377	0.779889	0.900259	0.810172	0.79503	0.0482485
1127	menB	0.686503	0.562224	0.813672	0.797329	0.741916	0.0908287
1128	menC	0.631335	0.605254	0.868302	0.694666	0.663	0.0928807
1129	menD	0.836453	0.820693	0.917586	0.969388	0.87702	0.0542883
1130	menE	0.599773	0.594874	0.71059	0.716082	0.655182	0.0519347
1131	menF	0.614531	0.630401	0.939201	1.14495	0.784801	0.199584
1132	menG	0.687163	0.659125	0.865298	0.789426	0.738294	0.0737142
1133	mepA	0.657857	0.761023	1.0408	1.11371	0.900912	0.1693
1134	metA	0.657347	0.724112	0.686242	1.03465	0.705177	0.138343
1135	metB	0.950212	0.640527	0.814391	1.02237	0.882302	0.130561
1136	metC	0.721245	0.734102	0.965484	1.02887	0.849793	0.122354
1137	metE	0.637046	0.740816	0.920981	1.00303	0.830899	0.129108
1138	metF	0.64873	0.589666	0.835923	0.968626	0.742327	0.134872
1139	metH	0.967302	0.799557	0.875927	1.00498	0.921615	0.0717264
1140	metI	0.619139	0.507902	0.985531	0.823975	0.721557	0.164805
1141	metJ	0.899443	0.923447	0.82851	1.07387	0.911445	0.0803529
1142	metL	0.824707	1.0264	0.780015	0.966759	0.895733	0.0900108
1143	metN	0.752615	0.916754	0.861693	0.787434	0.824563	0.0571858
1144	metQ	0.766863	0.572524	1.13669	0.996526	0.881694	0.193079
1145	metR	0.650457	0.759389	0.895446	0.913634	0.827418	0.0962885
1146	mfd	0.759672	0.727701	0.80106	0.79585	0.777761	0.0266834
1147	mglA	0.751474	0.658424	0.838964	0.843773	0.795219	0.0683232
1148	mglB	0.792483	0.692025	1.01883	1.11859	0.905659	0.152706
1149	mglC	0.771131	1.02818	0.959333	0.817311	0.888322	0.0930328
1150	mgsA	0.888201	0.776195	0.76897	0.754333	0.772582	0.0486429
1151	mgtA	0.567292	0.612659	0.93363	0.711169	0.661914	0.127564
1152	mhpA	0.654709	0.791666	0.958729	0.879909	0.835788	0.101115
1153	mhpB	0.771351	0.706705	0.861368	0.941896	0.816359	0.0797305
1154	mhpC	0.619647	0.779702	0.885575	0.967518	0.832639	0.11657
1155	mhpD	0.788516	0.62528	0.984464	0.990735	0.88649	0.136651
1156	mhpE	0.728095	0.527657	0.854274	0.904851	0.791184	0.131024
1157	mhpF	0.570339	0.755698	0.886318	0.868123	0.81191	0.113687
1158	mhpR	0.714281	0.660954	0.902097	0.904042	0.808189	0.0979544
1159	mhpT	0.953513	0.79401	0.923123	0.88819	0.905657	0.0539475
1160	miaA	0.811599	0.879665	0.868126	0.760502	0.839862	0.0428185
1161	micA	0.786644	0.840577	1.04937	0.929296	0.884936	0.0891734
1162	micC	0.754031	0.877267	0.862861	0.96589	0.870064	0.0673326
1163	micF	0.608708	0.677619	0.677781	0.703067	0.6777	0.0316945
1164	minC	0.549616	0.600351	0.788643	0.876298	0.694497	0.11958
1165	mioC	0.627198	0.748117	0.843931	0.872739	0.796024	0.0863489
1166	mipA	0.759731	0.632157	0.990825	0.96067	0.8602	0.132179
1167	mlc	0.806755	0.763091	0.943866	0.926259	0.866507	0.0688245
1168	mlrA	0.651099	0.846347	1.13487	0.99346	0.919903	0.160442
1169	mltA	0.777595	0.742011	0.961543	0.825774	0.801685	0.0751914
1170	mltB	0.66752	0.610741	0.897027	0.842893	0.755206	0.106169
1171	mltC	0.715934	0.769368	0.857693	0.917331	0.81353	0.0695596
1172	mltD	0.917712	0.879249	0.947904	0.866381	0.898481	0.0288191
1173	mltE	0.765559	0.773246	0.962096	0.813466	0.793356	0.0722243
1174	mmuM	0.9897	0.811343	0.983914	0.935802	0.959858	0.0652504
1175	mmuP	0.716537	0.90011	0.80471	0.786139	0.795425	0.0586884
1176	mntH	0.634053	0.721634	0.892275	0.881041	0.801337	0.0977684
1177	mntR	0.660355	0.666238	0.798337	0.806551	0.732287	0.0623109
1178	moaA	0.717451	0.754171	0.915353	0.851517	0.802844	0.070059
1179	moaB	0.60789	0.684152	0.791841	0.806476	0.737997	0.0730151
1180	moaC	0.780077	0.701813	1.04342	0.8438	0.811939	0.11384
1181	moaD	0.630644	0.732397	1.05607	0.773192	0.752794	0.142246
1182	moaE	0.678356	0.678387	1.06048	0.780316	0.729352	0.142653
1183	mobA	0.719716	0.595795	0.862301	0.834365	0.777041	0.0947087
1184	mobB	0.877444	0.70312	0.888346	1.05796	0.882895	0.112268
1185	modA	0.680149	0.79867	1.12293	1.08675	0.942709	0.16826
1186	modB	0.746531	0.976214	0.946972	0.687517	0.846751	0.11138
1187	modC	0.700263	0.679339	0.817683	0.758167	0.729215	0.0483587
1188	modE	0.652131	0.802939	0.910124	0.921561	0.856532	0.0978447
1189	modF	0.56997	0.683169	0.913518	0.845504	0.764337	0.120666
1190	moeA	0.697883	0.843892	0.60641	0.737776	0.717829	0.0762351
1191	moeB	0.84532	0.844022	0.780065	0.925556	0.844671	0.0461825
1192	mog	0.617509	0.840647	0.908129	0.88913	0.864889	0.105743
1193	mokB	0.643275	0.850812	1.0222	1.13105	0.936506	0.165269
1194	mokC	0.710426	0.852183	0.834596	1.01666	0.843389	0.0974995
1195	molR	0.730054	0.88534	0.883297	0.854402	0.86885	0.0582441
1196	motA	0.688795	0.754264	0.617226	0.778483	0.72153	0.0562453
1197	motB	0.781083	0.581987	0.550711	0.678383	0.630185	0.0808855
1198	mpaA	0.606888	0.51765	0.935124	0.843461	0.725175	0.151741
1199	mpl	0.72342	0.731168	0.848351	1.10271	0.78976	0.139313
1200	mppA	0.544622	0.59252	0.88796	0.976218	0.74024	0.165692
1201	mprA	0.514068	0.761219	0.964115	1.13068	0.862667	0.206221
1202	mqo	0.806817	0.719568	1.11321	1.04548	0.926149	0.145651
1203	mraW	0.572194	0.596322	0.73533	0.890495	0.665826	0.114429
1204	mraZ	0.981081	0.907398	0.933453	1.13238	0.957267	0.0789281
1205	mrcA	0.546654	0.589663	0.993286	0.91594	0.752802	0.175113
1206	mrcB	0.646006	0.679879	0.953383	0.771226	0.725553	0.107712
1207	mrp	0.663232	0.611305	0.92807	1.06574	0.795651	0.167648
1208	mrr	0.825553	0.761869	0.855045	0.855143	0.840299	0.0346351
1209	mrsA	0.721515	0.68969	0.783339	0.673273	0.705602	0.0379005
1210	msbB	0.617049	0.637888	0.937581	0.702368	0.670128	0.115962
1211	mscL	0.865021	0.802046	0.663226	0.947545	0.833534	0.0931155
1212	msrA	0.613719	0.627259	0.91362	0.965643	0.770439	0.143785
1213	msrB	0.680098	0.684873	1.15057	0.862645	0.773759	0.173507
1214	msyB	0.732189	0.682734	0.769577	0.875354	0.750883	0.0635641
1215	mtgA	0.668193	0.591431	0.789731	0.900811	0.728962	0.105449
1216	mtlA	0.770081	0.772765	0.99505	1.05158	0.883907	0.114189
1217	mtlD	0.999659	1.23811	1.01375	1.01493	1.01434	0.0911525
1218	mtlR	0.741253	0.70152	1.01487	0.7745	0.757877	0.111105
1219	mtn	0.661747	0.644325	0.888815	0.797019	0.729383	0.0902178
1220	mtr	0.873808	0.976136	0.933359	0.82923	0.903584	0.0501293
1221	mug	0.737941	0.685932	0.905083	0.748247	0.743094	0.0739774
1222	mutH	0.76383	0.909711	0.88272	0.953365	0.896215	0.0632835
1223	mutL	0.828486	0.830517	0.919134	1.08227	0.874825	0.093717
1224	mutM	0.78096	0.730556	0.820231	0.851962	0.800595	0.0406088
1225	mutS	0.592058	0.809421	0.800848	0.773218	0.787033	0.0811675
1226	mutT	0.689635	0.434411	0.927537	0.92657	0.808102	0.183875
1227	mutY	0.73009	0.717501	0.820426	0.901526	0.775258	0.0669641
1228	mviM	0.770166	0.730074	0.761177	0.70219	0.745625	0.0240882
1229	nac	0.746294	0.772929	0.79444	0.906137	0.783685	0.0550944
1230	nadA	0.62772	0.767476	0.884287	0.86425	0.815863	0.0915376
1231	nadB	0.85846	0.541958	0.723789	0.891634	0.791125	0.123963
1232	nadC	0.731767	0.649336	0.827471	0.852714	0.779619	0.0724459
1233	nadR	0.69956	0.790472	0.810144	0.950003	0.800308	0.0803406
1234	nagA	0.461883	0.474354	0.75207	0.794961	0.613212	0.13734
1235	nagB	0.955435	0.833619	0.92806	0.811542	0.880839	0.0544437
1236	nagC	0.872418	0.802824	0.754197	0.761407	0.782115	0.0424577
1237	nagD	0.777897	0.741282	0.921808	0.981936	0.849853	0.0888574
1238	nagE	0.662905	0.610572	0.712849	0.886918	0.687877	0.0936768
1239	nagZ	0.610191	0.731788	0.790708	0.871552	0.761248	0.0853098
1240	nanA	0.820091	0.85066	1.03834	1.17104	0.944502	0.128315
1241	nanE	0.617922	0.622011	1.03838	0.96513	0.793571	0.172448
1242	nanK	0.755225	0.604946	0.738749	0.774271	0.746987	0.0606992
1243	nanR	0.859747	0.936239	0.855259	0.92493	0.892338	0.0329157
1244	nanT	0.890614	0.890071	0.905448	0.797639	0.890342	0.0390331
1245	napA	0.730383	0.794209	0.843219	0.906991	0.818714	0.0579588
1246	napB	0.699861	0.663282	0.920813	0.902964	0.801412	0.103819
1247	napC	0.579152	0.619852	0.921554	0.957974	0.770703	0.153147
1248	napD	0.761715	0.719444	0.768169	0.759645	0.76068	0.0174975
1249	napF	0.472308	0.703697	0.878106	0.718973	0.711335	0.12963
1250	napG	0.680895	0.645965	0.745733	0.811612	0.713314	0.0567603
1251	napH	0.687767	0.623344	0.747008	0.732901	0.710334	0.0434154
1252	narG	0.746632	0.534347	0.728129	0.780844	0.737381	0.0873963
1253	narH	0.746387	0.873894	0.816282	0.863073	0.839677	0.0453227
1254	narI	0.727536	0.703137	0.896955	0.906182	0.812246	0.083707
1255	narJ	0.644114	0.731646	0.844305	0.867818	0.787976	0.0807433
1256	narK	0.599861	0.747712	0.843752	0.969118	0.795732	0.12078
1257	narL	0.800465	0.704558	0.834662	1.08763	0.817564	0.127561
1258	narP	0.965568	0.731216	0.857369	1.18024	0.911468	0.147658
1259	narQ	0.699865	0.56987	0.868832	0.557822	0.634868	0.113314
1260	narU	0.61588	0.599958	0.971005	1.14799	0.793442	0.210241
1261	narV	0.688613	0.705079	0.77647	0.661457	0.696846	0.0383055
1262	narW	0.736575	0.627118	0.783468	0.691801	0.714188	0.051614
1263	narX	0.807433	0.632441	0.954023	0.875765	0.841599	0.10663
1264	narY	0.741575	0.748958	0.83607	0.852688	0.792514	0.0447053
1265	narZ	0.693696	0.71491	0.74532	0.706585	0.710747	0.0170837
1266	ndh	0.575612	0.577303	0.674	0.714679	0.625652	0.0544078
1267	ndk	0.694943	0.663664	0.777443	0.876224	0.736193	0.0739744
1268	nei	0.67492	0.66131	0.776212	0.779765	0.725566	0.0493479
1269	nemA	0.650883	0.625788	0.719671	0.869877	0.685277	0.0858505
1270	nfi	1.04939	0.835996	0.936903	1.15836	0.993145	0.107987
1271	nfnB	0.707272	0.745958	0.825436	0.801425	0.773692	0.0414348
1272	nfo	0.605501	0.540393	0.815931	0.930757	0.710716	0.140765
1273	nfrA	0.631938	0.672042	0.827376	1.14925	0.749709	0.184223
1274	nfrB	0.52322	0.654103	0.772578	0.939943	0.713341	0.137293
1275	nfsA	0.630401	0.621026	0.960543	0.972694	0.795472	0.152535
1276	nhaA	0.59566	0.58228	1.02928	0.891334	0.743497	0.172205
1277	nhaB	0.746138	0.733281	0.962976	0.946754	0.846446	0.0964435
1278	nhaR	0.681914	0.763784	1.08871	1.02258	0.893182	0.152516
1279	nhoA	0.64833	0.770622	1.01601	0.866647	0.818635	0.120352
1280	nifU	0.869001	0.702211	0.436585	0.697306	0.699758	0.138673
1281	nikA	0.765394	0.781114	0.929768	0.774123	0.777619	0.0623019
1282	nikB	0.636786	0.626492	0.89716	0.985368	0.766973	0.141502
1283	nikC	0.873891	0.864762	1.00271	0.809545	0.869326	0.0637547
1284	nikD	1.00038	0.770638	0.834055	0.970008	0.902031	0.0848057
1285	nikE	0.721352	0.721322	0.908869	0.841621	0.781487	0.072353
1286	nikR	0.835532	0.606062	0.920957	0.937478	0.878245	0.120143
1287	ninE	0.879574	0.768067	1.11861	1.0452	0.962385	0.122956
1288	nirB	0.760485	0.881066	1.0943	1.04203	0.961547	0.118381
1289	nirC	0.742726	0.668256	1.07972	0.761954	0.75234	0.143244
1290	nirD	0.866876	0.652665	1.19521	1.02688	0.946879	0.179227
1291	nlpA	0.88518	0.760265	1.1863	0.908762	0.896971	0.140013
1292	nlpB	0.625211	0.651303	0.87654	0.8891	0.763921	0.109763
1293	nlpC	0.66239	0.503448	0.814751	0.719211	0.690801	0.101267
1294	nlpD	0.671197	0.713253	0.88989	1.12712	0.801571	0.161841
1295	nlpI	0.614596	0.66052	0.586188	0.653882	0.634239	0.0271165
1296	nmpC	0.934454	0.904216	0.851974	0.839378	0.878095	0.0345765
1297	nohA	0.658966	0.636041	0.798423	0.722804	0.690885	0.0566651
1298	nohB	0.710016	0.750281	0.863992	0.752268	0.751274	0.0517459
1299	norM	0.642965	0.539017	0.943049	0.843948	0.743457	0.142706
1300	nrdD	0.694758	0.635692	0.986492	1.02426	0.840625	0.153741
1301	nrdE	0.731505	0.772528	0.977679	0.900936	0.836732	0.0882359
1302	nrdF	0.669318	0.781556	0.712004	0.780423	0.746213	0.0427954
1303	nrdG	0.617756	0.78467	1.00054	0.939309	0.861989	0.133094
1304	nrdH	0.713049	0.722293	0.729503	0.776079	0.725898	0.0220473
1305	nrdI	0.588799	0.754775	0.821075	0.934466	0.787925	0.112045
1306	nrfA	0.69491	0.634638	1.08489	0.947034	0.820972	0.164287
1307	nrfB	0.744655	0.687684	0.999342	1.09828	0.871999	0.153139
1308	nrfC	0.621177	0.80474	0.881736	1.07571	0.843238	0.145806
1309	nrfD	0.993505	0.976216	0.95943	1.00711	0.98486	0.0160566
1310	nrfE	0.644625	0.595543	1.01836	0.996691	0.820658	0.174119
1311	nrfF	0.91809	0.892285	0.877336	0.846518	0.884811	0.0231541
1312	nrfG	0.849181	0.848647	0.834456	0.943832	0.848914	0.0398093
1313	nsr	0.715789	0.592562	0.828383	0.738277	0.727033	0.0753495
1314	nth	0.726507	0.524755	0.791429	0.713437	0.719972	0.0897081
1315	nudB	0.640638	0.845672	0.768461	0.880542	0.807067	0.0828853
1316	nudC	0.532322	0.614655	0.9074	0.957504	0.761027	0.163433
1317	nudD	0.823011	0.678022	0.886788	0.771043	0.797027	0.0684086
1318	nudE	0.727123	0.6173	0.81161	0.955816	0.769367	0.110653
1319	nudF	0.863725	0.819574	0.820399	0.902516	0.842062	0.0310183
1320	nudG	0.602696	0.710868	0.941136	0.899784	0.805326	0.123657
1321	nudH	0.675323	0.565718	0.677225	0.981114	0.676274	0.139716
1322	nuoA	0.7072	0.798967	0.774739	0.907349	0.786853	0.0645348
1323	nuoB	0.968817	0.756757	0.828978	0.937262	0.88312	0.075952
1324	nuoC	0.562661	0.49252	0.656981	0.935974	0.609821	0.152223
1325	nuoE	0.725412	0.637043	0.819954	0.947512	0.772683	0.103078
1326	nuoF	0.624221	0.532955	0.975357	0.999721	0.799789	0.185433
1327	nuoG	0.764884	0.804485	0.808431	0.834024	0.806458	0.0221668
1328	nuoH	0.875455	1.03495	0.907612	0.955088	0.93135	0.0539053
1329	nuoI	0.82806	0.725734	0.994625	1.22809	0.911343	0.170416
1330	nuoJ	0.76655	0.864721	0.782844	0.687423	0.774697	0.0563069
1331	nuoK	0.752326	0.818074	0.828811	0.834905	0.823443	0.0301161
1332	nuoL	0.777458	0.758213	0.770056	0.830508	0.773757	0.0251
1333	nuoM	0.813735	0.611917	0.827403	0.969833	0.820569	0.114196
1334	nuoN	0.917673	0.94254	0.974642	0.906474	0.930107	0.0235103
1335	nupC	0.630194	0.63717	0.686486	0.854096	0.661828	0.0824901
1336	nupG	0.842263	0.628957	1.06033	0.575638	0.73561	0.172252
1337	nusB	0.842008	0.921913	1.30044	1.33104	1.11118	0.195931
1338	ogrK	0.832365	0.979046	0.75798	0.714284	0.795173	0.0905514
1339	ogt	0.641706	0.606854	0.538514	0.883124	0.62428	0.11745
1340	ompA	0.766977	0.706204	0.962593	0.972367	0.864785	0.105199
1341	ompC	0.539647	0.639327	0.874124	0.712876	0.676101	0.109343
1342	ompF	0.656706	0.61052	1.00538	0.941228	0.798967	0.153968
1343	ompG	0.725675	0.680206	0.785852	0.887274	0.755764	0.0695535
1344	ompN	0.622503	0.6006	0.950122	0.920599	0.771551	0.14528
1345	ompR	0.759145	0.463183	0.899146	0.765265	0.762205	0.143479
1346	ompT	0.60063	0.6265	0.801043	0.964151	0.713772	0.131876
1347	ompW	0.965626	0.873357	0.9366	0.834437	0.904978	0.0461183
1348	ompX	0.798385	1.08176	0.947068	1.06593	1.0065	0.102481
1349	omrA	0.914061	0.670974	1.00213	0.952145	0.933103	0.115538
1350	omrAB	0.719301	0.868688	0.947326	0.938076	0.903382	0.0828209
1351	omrB	0.785086	0.807792	1.1032	0.899667	0.853729	0.113691
1352	oppA	0.799732	0.384333	0.914248	0.881073	0.840403	0.193671
1353	oppB	0.760733	0.702689	0.906224	0.90415	0.832442	0.0799218
1354	oppC	0.731246	0.789888	0.747964	0.810504	0.768926	0.0283698
1355	oppD	0.685319	0.654582	0.768204	1.05499	0.726761	0.143712
1356	oppF	0.73613	0.555704	0.896843	0.752669	0.744399	0.108369
1357	ordL	0.773356	0.694022	0.713376	0.913712	0.743366	0.0778758
1358	osmB	0.547669	0.581524	0.782555	0.883123	0.682039	0.124745
1359	osmC	0.749148	0.626934	0.730611	0.727033	0.728822	0.0435209
1360	osmE	0.660685	0.429477	0.816167	0.71437	0.687528	0.12746
1361	osmY	0.946295	0.658194	0.896776	0.982538	0.921536	0.114985
1362	otsA	0.63497	0.554725	0.82658	0.779169	0.70707	0.097645
1363	otsB	0.860457	0.698084	0.909623	0.85551	0.857983	0.0719758
1364	oxyR	0.632806	0.828178	1.04269	0.941324	0.884751	0.136422
1365	oxyS	1.01121	0.618247	1.1751	0.840836	0.926026	0.18471
1366	paaA	0.70966	0.765759	0.957315	0.98924	0.861537	0.107336
1367	paaB	0.761874	0.700062	0.899367	0.77811	0.769992	0.0648897
1368	paaC	0.590165	0.549729	0.878801	0.656875	0.62352	0.11511
1369	paaD	0.710264	0.787128	0.797857	0.836645	0.792493	0.0411789
1370	paaE	0.692893	0.620751	1.04177	0.87297	0.782931	0.146728
1371	paaF	0.578208	0.633145	0.943817	0.911652	0.772399	0.145447
1372	paaG	0.559691	0.519927	0.862599	0.852935	0.706313	0.142814
1373	paaH	1.02739	0.798214	0.866117	0.962504	0.91431	0.078625
1374	paaI	0.745059	0.582231	0.780395	0.912952	0.762727	0.10544
1375	paaJ	0.678176	0.66403	0.91225	0.98034	0.795213	0.125135
1376	paaK	0.717818	0.635424	0.903442	0.849977	0.783897	0.0947638
1377	paaX	0.819924	0.644191	1.00198	0.970142	0.895033	0.127672
1378	paaY	0.466255	0.644155	0.790843	0.845424	0.717499	0.132065
1379	pabA	0.839239	0.721819	0.668896	0.870958	0.780529	0.0740851
1380	pabB	0.578179	0.600521	0.855702	0.92077	0.728111	0.135492
1381	pabC	0.653758	0.843887	0.762051	0.956405	0.802969	0.0991479
1382	PAIR3(RyfA/tp1)	0.678329	0.822141	0.766317	0.879786	0.794229	0.0665234
1383	pal	0.749053	0.769436	0.876307	0.798497	0.783966	0.0436084
1384	panB	0.834354	0.58964	0.928433	0.794026	0.81419	0.111224
1385	panC	0.731847	0.674819	0.977609	0.836899	0.784373	0.103402
1386	panD	0.759653	0.568776	0.954365	0.906841	0.833247	0.135156
1387	panE	0.771008	0.84678	1.14154	0.891255	0.869017	0.125517
1388	panF	0.908071	0.797009	0.806209	0.696583	0.801609	0.0669425
1389	parC	0.703505	0.664341	0.746238	0.802171	0.724871	0.0458171
1390	pbpC	0.619837	0.665441	0.841912	0.926934	0.753677	0.11242
1391	pbpG	0.661476	0.870413	1.08707	0.975344	0.922878	0.140645
1392	pckA	0.70124	0.550146	0.706603	0.758314	0.703922	0.0702063
1393	pcm	0.89522	0.73365	0.980932	0.886896	0.891058	0.0799715
1394	pcnB	0.79133	0.840192	1.00402	0.862269	0.85123	0.0713467
1395	pdhR	0.723431	0.657193	0.567351	0.68242	0.669806	0.0514082
1396	pdxA	0.748053	0.840543	0.764436	0.864609	0.80249	0.0440603
1397	pdxB	0.589305	0.636587	1.1138	0.890878	0.763732	0.189279
1398	pdxH	0.776716	0.638706	0.555581	0.800615	0.707711	0.0901073
1399	pdxJ	0.757377	0.710085	1.05325	0.968059	0.862718	0.127675
1400	pdxK	0.837108	0.833407	1.39081	1.07997	0.95854	0.206464
1401	pdxY	0.510633	0.57062	0.907753	0.655088	0.612854	0.13679
1402	pepA	0.754513	0.737261	1.04828	1.00416	0.879338	0.126289
1403	pepB	0.686702	0.594644	0.806192	0.928156	0.746447	0.11227
1404	pepD	0.809951	0.817143	0.939426	1.09411	0.878285	0.104283
1405	pepE	0.794962	0.811963	0.817509	0.873585	0.814736	0.0266993
1406	pepN	0.932832	0.794102	0.928956	1.08354	0.930894	0.0916201
1407	pepP	0.533797	0.569735	0.929236	1.16939	0.749486	0.236273
1408	pepQ	0.653728	0.759213	1.23093	1.04125	0.900231	0.204195
1409	pepT	0.668412	0.715112	0.902442	0.846239	0.780676	0.0848636
1410	perM	0.669556	0.673653	0.894087	1.02642	0.78387	0.136313
1411	perR	0.803635	0.745703	0.903063	0.913419	0.853349	0.0627475
1412	pfkA	0.797577	0.683207	0.871903	0.926435	0.83474	0.0817514
1413	pfkB	0.775234	0.653139	0.960161	1.00462	0.867698	0.127025
1414	pflA	0.81502	0.810377	0.943191	0.769883	0.812698	0.0588808
1415	pflB	0.661754	0.711305	0.908975	0.750641	0.730973	0.0835257
1416	pflC	0.867138	0.670848	0.850499	0.760947	0.805723	0.0705599
1417	pflD	0.967352	0.727211	0.997067	0.929664	0.948508	0.0959927
1418	pgi	0.538629	0.574671	0.715924	1.02288	0.645298	0.172766
1419	pgm	0.646919	0.723672	0.71689	0.706062	0.711476	0.0276643
1420	pgpA	0.741642	0.646736	0.964144	0.911616	0.826629	0.114331
1421	pgpB	0.690323	0.56056	0.770879	0.796721	0.730601	0.0829103
1422	pheA	0.693553	0.478373	0.921602	0.883155	0.788354	0.158474
1423	pheL	0.912273	0.989282	1.00941	0.926206	0.957744	0.0366571
1424	pheM	0.81462	0.793718	0.906502	0.932652	0.860561	0.0526889
1425	pheP	0.928791	0.813264	0.803707	0.789811	0.808486	0.0506003
1426	phnA	0.966177	0.788601	0.802706	0.812688	0.807697	0.0657946
1427	phnB	0.869054	0.825527	1.16528	1.16673	1.01716	0.143259
1428	phnC	0.786311	0.8629	0.932663	0.840468	0.851684	0.0469768
1429	phnD	0.780542	0.916189	1.0718	0.813944	0.865066	0.102101
1430	phnE	0.858021	0.689121	0.900527	0.8149	0.836461	0.0712126
1431	phnF	0.63885	0.692952	0.950049	0.905106	0.799029	0.119124
1432	phnG	0.966032	0.928244	1.26578	1.30815	1.11591	0.153032
1433	phnH	0.712984	0.877321	1.08416	1.19574	0.980741	0.166584
1434	phnI	0.833114	0.859652	1.06952	1.02803	0.94384	0.0918534
1435	phnJ	0.783288	0.711644	0.892296	0.923562	0.837792	0.0760068
1436	phnK	0.782513	0.841768	0.928813	0.845819	0.843794	0.0466458
1437	phnL	0.700627	0.809613	1.05152	1.12267	0.930567	0.154111
1438	phnM	0.865805	0.721152	0.947823	0.960238	0.906814	0.0862443
1439	phnN	0.692158	0.787811	0.886706	0.89547	0.837258	0.0745959
1440	phnO	0.75146	0.877651	1.00992	0.981144	0.929398	0.0912178
1441	phnP	0.765123	0.767378	0.818841	1.00577	0.793109	0.0900141
1442	phoA	0.738439	0.850376	0.892413	0.698352	0.794408	0.0708463
1443	phoB	0.781429	0.694104	1.00636	1.03316	0.893895	0.129519
1444	phoE	0.774651	0.79761	0.841921	0.912678	0.819765	0.0473135
1445	phoH	0.5148	0.637489	0.935224	1.04576	0.786356	0.192524
1446	phoP	0.674405	0.775057	1.08284	0.831086	0.803071	0.135519
1447	phoQ	0.778592	0.762941	0.668761	0.513509	0.715851	0.0953058
1448	phoR	0.795834	0.66083	0.834861	0.952267	0.815348	0.0930832
1449	phoU	0.763818	0.724915	0.991794	1.14347	0.877806	0.153228
1450	php	0.76144	0.777936	0.884795	0.828058	0.802997	0.0432437
1451	phrB	0.885436	0.729151	0.731554	0.665719	0.730352	0.0729316
1452	pinE	0.61201	0.7615	0.593346	0.75434	0.683175	0.0697228
1453	pinH	0.669178	0.777016	1.00963	0.953853	0.865435	0.121985
1454	pinQ	0.763004	0.726118	0.819797	1.00107	0.791401	0.0955666
1455	pinR	0.657886	0.765686	0.773486	0.823515	0.769586	0.0543106
1456	pioO	0.75847	0.788614	0.761709	0.941162	0.775161	0.0689032
1457	pitA	0.60259	0.63853	0.72287	0.724751	0.6807	0.0476787
1458	pitB	0.843438	0.956404	0.944602	0.884615	0.914609	0.0410822
1459	pldA	0.672519	0.624922	0.623943	0.797347	0.648721	0.0644495
1460	pldB	0.688767	0.635949	0.78625	1.10828	0.737508	0.166158
1461	plsX	0.767855	0.625664	0.772049	0.754716	0.761285	0.0556372
1462	pmbA	0.859183	0.829825	0.971796	1.09644	0.91549	0.0944523
1463	pmrD	0.735572	0.663101	0.635281	1.03224	0.699337	0.143597
1464	pncA	0.716885	0.792767	0.819894	0.846338	0.80633	0.0435437
1465	pncB	0.622551	0.511048	0.736949	0.802077	0.67975	0.0995365
1466	pnp	0.85369	0.801578	0.79729	0.836796	0.819187	0.0212523
1467	pntA	0.67053	0.765777	0.836269	0.975419	0.801023	0.0995405
1468	pntB	0.428555	0.505636	0.867926	0.931785	0.686781	0.196112
1469	pnuC	0.642049	0.892392	1.00353	0.903831	0.898111	0.120172
1470	polA	0.740303	0.689545	0.688144	0.744949	0.714924	0.024103
1471	polB	0.778782	0.714208	0.980253	0.967635	0.873209	0.103954
1472	potA	0.655539	0.619175	0.812429	0.739456	0.697498	0.0672259
1473	potB	0.671201	0.628174	0.763933	0.675049	0.673125	0.0443928
1474	potC	0.621616	0.680349	0.913085	0.738731	0.70954	0.0981752
1475	potD	0.732264	0.578741	1.00383	0.939323	0.835793	0.151104
1476	potE	0.780356	0.645202	0.921066	0.891569	0.835963	0.0975537
1477	potF	0.804754	0.821477	0.748357	0.88295	0.813115	0.0429071
1478	potG	0.802825	0.632182	0.751773	0.839319	0.777299	0.0704663
1479	potH	0.623832	0.640936	0.787014	0.964322	0.713975	0.12356
1480	potI	0.616757	0.617424	0.890531	0.789061	0.703242	0.105123
1481	poxA	0.751849	0.855317	0.835705	0.989419	0.845511	0.0763801
1482	poxB	0.553433	0.540535	0.91285	0.661506	0.60747	0.135798
1483	ppc	0.818157	0.72354	1.21394	1.08717	0.952662	0.177055
1484	ppdA	0.854954	0.731381	0.752892	0.865177	0.803923	0.0532863
1485	ppdB	0.753086	0.672182	0.953047	0.856507	0.804796	0.0947245
1486	ppdC	0.773866	0.948805	1.10892	0.910024	0.929415	0.10682
1487	ppdD	0.808856	0.742809	0.779295	1.02748	0.794075	0.100905
1488	pphA	0.980457	0.878072	0.967238	0.869537	0.922655	0.045019
1489	pphB	0.400282	0.538474	0.785521	0.866098	0.661998	0.167334
1490	ppiA	0.827708	0.822808	1.16051	0.881714	0.854711	0.127269
1491	ppiB	0.85897	0.649175	0.819284	0.722114	0.770699	0.0735658
1492	ppiC	0.830103	0.811322	0.908538	1.1646	0.869321	0.12835
1493	ppiD	0.795926	0.590269	0.780325	0.869911	0.788126	0.0930196
1494	ppk	0.692345	0.779293	1.07648	1.0635	0.921398	0.152191
1495	pppA	0.736063	0.646451	0.725318	0.690943	0.70813	0.0314565
1496	ppsA	0.585505	0.637782	0.827485	0.93517	0.732634	0.126528
1497	ppx	0.80705	0.812241	0.808131	0.901908	0.810186	0.0370453
1498	pqiA	0.568223	0.754604	0.885341	0.978546	0.819972	0.138082
1499	pqiB	0.691893	0.879817	0.691533	0.737638	0.714766	0.0704352
1500	pqqL	0.460411	0.752851	0.803592	0.882441	0.778221	0.144242
1501	prc	0.601831	0.855063	0.864327	0.786825	0.820944	0.0959633
1502	prfB	0.680929	0.70314	1.05434	0.963462	0.833301	0.144925
1503	prfC	0.673402	0.667546	0.955191	0.968195	0.814296	0.130317
1504	prfH	0.888545	0.868344	0.935654	0.965852	0.912099	0.0343322
1505	priA	0.815252	1.05546	1.07321	0.705524	0.935354	0.140701
1506	priB	0.750961	0.689524	0.845905	0.977299	0.798433	0.0973474
1507	priC	0.835299	0.926891	0.8315	0.950115	0.881095	0.0476289
1508	prkB	0.675503	0.742711	0.898722	0.8483	0.795505	0.0781952
1509	prlC	0.695858	0.633032	1.02208	0.865961	0.780909	0.136204
1510	prmA	0.935233	0.777182	0.757275	0.92592	0.851551	0.0733889
1511	proA	0.695581	0.652534	0.806404	0.813461	0.750992	0.062415
1512	proB	0.813052	0.749205	0.841027	0.890467	0.827039	0.0456751
1513	proC	0.548504	0.707534	1.15882	0.979094	0.843314	0.211303
1514	proP	0.894147	0.912024	0.9301	0.80365	0.903086	0.0441092
1515	proQ	0.516912	0.630729	0.895662	1.00989	0.763195	0.176979
1516	proV	0.723847	0.615578	1.14608	1.03307	0.878456	0.194182
1517	proW	0.860377	0.791439	0.748686	0.843817	0.817628	0.0395348
1518	proX	0.646288	0.76658	0.759205	0.889884	0.762892	0.0771089
1519	proY	0.766709	0.766759	0.716998	0.669133	0.741854	0.0365702
1520	prpB	0.698338	0.699584	0.907054	0.937635	0.803319	0.100411
1521	prpC	0.691293	0.748159	0.971076	0.933106	0.840632	0.106159
1522	prpD	0.727026	0.76739	0.881311	1.1533	0.824351	0.150626
1523	prpE	1.03801	0.943734	0.697835	0.741552	0.842643	0.125749
1524	prpR	0.70035	0.764649	0.785002	0.937476	0.774826	0.0782994
1525	pshM	0.650897	0.705254	0.824505	0.930506	0.764879	0.0969549
1526	psiE	0.85403	0.739698	0.912399	0.773238	0.813634	0.0605992
1527	psiF	0.812784	0.827906	0.842132	1.02006	0.835019	0.0768575
1528	pspA	0.777153	0.909865	0.798634	0.703349	0.787893	0.0662955
1529	pspB	0.723655	0.831223	0.921737	0.776769	0.803996	0.0656055
1530	pspC	0.64582	0.678854	0.987158	0.610841	0.662337	0.136941
1531	pspD	0.825287	0.73589	0.792106	0.723358	0.763998	0.0371559
1532	pspE	0.612316	0.64503	0.773719	0.701967	0.673499	0.0549611
1533	pspF	0.713681	0.800641	0.902836	0.835346	0.817993	0.0610009
1534	pstA	0.628256	0.599541	0.772048	0.821164	0.700152	0.0836915
1535	pstB	0.805178	0.907932	0.811338	0.865728	0.838533	0.0378101
1536	pstC	0.553952	0.364163	0.711189	0.659167	0.60656	0.119535
1537	pstS	0.499339	0.390979	0.927638	0.931528	0.713488	0.219586
1538	pta	0.567538	0.567385	0.677766	0.849946	0.622652	0.10476
1539	ptrA	0.63962	0.662748	0.817395	0.936481	0.740072	0.108428
1540	ptrB	0.689052	0.792352	0.930494	1.02016	0.861423	0.113501
1541	ptsA	0.9079	0.835147	0.758701	1.00812	0.871524	0.0823658
1542	ptsG	0.634294	0.722948	0.74221	0.797312	0.732579	0.0525558
1543	ptsH	0.647494	0.599962	0.904154	0.745588	0.696541	0.104667
1544	ptsI	0.77964	0.699454	0.78688	0.788479	0.78326	0.0341812
1545	ptsN	0.66176	0.804289	0.7181	0.6821	0.7001	0.0492059
1546	ptsO	0.774125	0.729904	1.3285	0.982227	0.878176	0.213628
1547	ptsP	0.968821	0.784497	0.805296	0.95778	0.881538	0.0756861
1548	purA	0.669606	0.780208	0.737147	0.890062	0.758677	0.0717841
1549	purC	0.691809	0.735698	0.690304	0.9146	0.713754	0.0843308
1550	purD	1.02978	0.762571	1.09011	1.15038	1.05994	0.134063
1551	purE	0.834101	0.687068	0.824331	0.820148	0.822239	0.0554612
1552	purF	0.78646	0.734558	0.987554	0.831258	0.808859	0.0851779
1553	purH	0.880345	0.92479	1.18819	1.17375	1.04927	0.125415
1554	purK	0.759759	0.62439	0.802465	0.69624	0.728	0.0602123
1555	purL	0.849115	0.551796	0.802281	0.78169	0.791986	0.104369
1556	purM	0.715363	0.851567	0.807787	0.851952	0.829677	0.0506517
1557	purN	0.689436	0.646976	0.775527	0.752624	0.72103	0.0455495
1558	purR	0.689851	0.666529	0.764112	0.933196	0.726981	0.0945378
1559	purT	0.779184	0.690929	0.868306	0.915034	0.823745	0.0769419
1560	purU	0.675615	0.53561	0.741151	0.698079	0.686847	0.0695626
1561	putA	0.613848	0.679075	0.962169	1.05473	0.820622	0.16582
1562	putP	0.725904	0.674871	0.99494	1.01709	0.860422	0.137838
1563	pykA	0.608124	0.637743	0.915237	0.753433	0.695588	0.108714
1564	pykF	0.637183	0.710304	0.844495	1.10298	0.777399	0.159873
1565	pyrB	0.829135	0.891946	0.910126	0.946423	0.901036	0.0380903
1566	pyrC	0.729717	0.741928	0.910492	0.801133	0.77153	0.0646896
1567	pyrD	0.845279	0.998682	1.16451	0.993821	0.996251	0.101049
1568	pyrE	0.736209	0.743392	0.90537	0.769102	0.756247	0.0626689
1569	pyrF	0.626248	0.877045	0.822416	0.727869	0.775143	0.0855356
1570	pyrI	0.67814	0.69415	0.852586	0.872653	0.773368	0.0793392
1571	pyrL	0.789418	0.83483	1.15313	1.02275	0.928789	0.131124
1572	qor	0.67844	0.87068	1.28913	0.845501	0.85809	0.202853
1573	qseB	0.612144	0.643301	0.905787	0.782188	0.712745	0.105187
1574	qseC	0.748628	0.649575	0.775222	0.96255	0.761925	0.101654
1575	queA	0.873615	0.547065	0.676006	0.697956	0.686981	0.104128
1576	racC	0.792823	0.774161	0.667371	0.718379	0.74627	0.0441335
1577	radA	0.507432	0.529314	1.04569	0.916002	0.722658	0.211238
1578	radC	0.729505	0.639896	0.695075	0.894101	0.71229	0.0854335
1579	rarD	0.679393	0.715668	0.83364	0.881659	0.774654	0.0741024
1580	rbfA	0.879284	0.87805	0.902746	0.846747	0.878667	0.0178167
1581	rbn	0.884469	0.809947	1.2504	1.13095	1.00771	0.159989
1582	rbsA	0.766883	0.74007	0.95075	1.17675	0.858817	0.157576
1583	rbsB	0.641415	0.535497	1.05835	0.827856	0.734635	0.178171
1584	rbsC	0.767885	0.713737	0.95615	0.86499	0.816438	0.0830757
1585	rbsD	0.570308	0.543666	0.838786	0.77374	0.672024	0.113739
1586	rbsK	0.722542	0.642637	0.825622	0.791506	0.757024	0.0628469
1587	rbsR	0.737109	0.719301	1.00843	0.861996	0.799553	0.10446
1588	rcsA	0.622189	0.760058	0.773998	0.964378	0.767028	0.10906
1589	rcsB	0.758912	0.629025	0.859123	0.993421	0.809017	0.119515
1590	rcsC	0.764092	0.657176	0.900714	1.09052	0.832403	0.145111
1591	rcsF	0.722862	0.451322	1.01784	0.881082	0.801972	0.188911
1592	rdgC	0.707083	0.610791	0.828308	0.749473	0.728278	0.0702092
1593	recA	0.716677	0.756001	0.841676	0.843895	0.798839	0.0493465
1594	recB	0.853312	0.890973	0.772034	0.900075	0.872142	0.0457586
1595	recC	0.902716	0.860055	1.03914	0.699011	0.881385	0.108568
1596	recD	0.574305	0.500668	0.56354	0.827385	0.568922	0.113388
1597	recE	0.821482	0.640118	0.791508	0.850118	0.806495	0.0735117
1598	recF	0.652833	0.792793	0.774706	0.857364	0.78375	0.0664307
1599	recG	0.528179	0.518235	0.558242	0.81058	0.54321	0.110282
1600	recJ	0.923709	0.916831	1.15636	1.15496	1.03933	0.105296
1601	recN	0.835032	0.837793	0.862474	0.979999	0.850133	0.054339
1602	recO	0.694532	0.706483	0.833089	0.843421	0.769786	0.0618049
1603	recQ	0.588864	0.633651	0.763421	0.745592	0.689621	0.0659068
1604	recR	0.816434	0.860357	0.751507	0.906542	0.838395	0.0511625
1605	recT	0.703056	0.618496	0.830633	0.894696	0.766845	0.0963402
1606	recX	0.672921	0.706604	0.838844	1.10881	0.772724	0.155237
1607	relA	0.703005	0.666608	1.17804	1.08958	0.896295	0.203135
1608	relB	0.832665	0.863636	1.44149	1.47484	1.15256	0.273185
1609	relE	0.732596	0.713752	1.03133	1.00001	0.866301	0.131323
1610	rem	0.554643	0.574697	0.709175	0.769164	0.641936	0.0806601
1611	renD	0.630978	0.621791	0.891884	0.790218	0.710598	0.101705
1612	rep	0.665925	0.697406	0.654339	0.736306	0.681666	0.0285609
1613	rfbA	0.423945	0.635022	0.958859	0.993221	0.796941	0.211585
1614	rfbB	0.736214	0.803367	0.794092	1.05072	0.79873	0.10979
1615	rfbC	0.684142	0.742903	1.00885	0.940751	0.841827	0.120263
1616	rfbD	0.867763	0.843678	1.04228	1.01753	0.942644	0.0786588
1617	rfbX	0.817051	0.47935	0.724189	0.773874	0.749032	0.118706
1618	rfc	0.593406	0.79838	0.949688	0.983163	0.874034	0.138727
1619	rffA	0.727854	0.712009	0.80767	0.840675	0.767762	0.0480648
1620	rffC	0.688199	0.545803	0.942713	0.827716	0.757958	0.133212
1621	rffG	0.748801	0.743615	0.850198	1.06504	0.7995	0.118308
1622	rffH	0.627348	0.569916	0.753298	0.722322	0.674835	0.065627
1623	rhaR	0.721501	0.769294	0.88211	0.88906	0.825702	0.0646563
1624	rhaS	0.66432	0.695088	0.920573	0.946731	0.807831	0.114286
1625	rhaT	0.625163	0.897447	1.09986	0.856152	0.8768	0.150841
1626	rhlB	0.724572	0.572352	0.962652	0.865699	0.795135	0.131941
1627	rhlE	0.944743	0.681518	0.853213	0.96739	0.898978	0.101701
1628	rho	0.692576	0.726001	0.839127	0.923205	0.782564	0.0821744
1629	rhoL	0.765139	0.829733	0.824856	1.03028	0.827294	0.0906777
1630	rhsA	0.734281	0.751011	0.95458	0.923531	0.837271	0.0885538
1631	rhsB	0.672337	0.709529	0.962602	0.906073	0.807801	0.110954
1632	rhsC	0.579503	0.620333	0.926107	0.826873	0.723603	0.12839
1633	rhsD	0.660869	0.678688	0.800363	0.667838	0.673263	0.0524124
1634	rhsE	0.53114	0.570165	0.844266	0.668938	0.619551	0.109065
1635	rhtB	0.674886	0.502568	1.01971	0.893694	0.78429	0.177931
1636	rhtC	0.679631	0.674617	1.03558	1.13515	0.857604	0.185514
1637	rihA	0.605503	0.701259	0.895044	0.825586	0.763423	0.0998529
1638	rihB	0.66595	0.598745	0.881405	0.838549	0.75225	0.104902
1639	rihC	0.624437	0.693439	0.993993	0.883864	0.788651	0.131852
1640	rimI	0.840528	0.780017	1.18241	1.18673	1.01147	0.16858
1641	rimJ	0.74061	0.769657	0.785424	0.834307	0.777541	0.0304367
1642	rimK	0.600326	0.700025	0.823894	0.809648	0.754837	0.0814747
1643	rimL	0.830124	0.779003	0.843432	0.804675	0.8174	0.0221143
1644	rimM	0.974074	0.850988	0.953911	0.936824	0.945368	0.0424617
1645	rlpA	0.716978	0.641725	0.745265	0.868218	0.731122	0.0731192
1646	rluA	0.842407	0.64463	1.11516	1.00024	0.921322	0.158249
1647	rluC	0.731713	0.843488	0.707739	0.887906	0.787601	0.0672343
1648	rluD	0.769308	0.749155	0.857032	0.823639	0.796474	0.0383336
1649	rmf	0.646466	0.767282	0.822392	0.804472	0.785877	0.0621977
1650	rmuC	0.857404	0.881552	0.931114	0.804853	0.869478	0.0406575
1651	rna	0.597838	0.713754	0.819139	0.935453	0.766447	0.111844
1652	rnb	0.755364	0.679244	0.867927	1.25099	0.811645	0.199022
1653	rnd	0.774863	0.852375	0.712965	0.793327	0.784095	0.0444758
1654	rnfA	0.734642	0.648241	0.91017	0.904607	0.819624	0.100705
1655	rnfB	0.846207	0.686219	0.869384	0.801426	0.823817	0.063747
1656	rnfC	0.795587	0.711763	1.13072	1.02763	0.911608	0.151521
1657	rnfD	0.714598	0.765686	0.860286	0.656901	0.740142	0.066927
1658	rnfE	0.671072	0.642416	1.05787	1.0033	0.837186	0.16834
1659	rnfG	0.462286	0.739889	0.804829	0.92284	0.772359	0.152187
1660	rnhA	0.745151	0.865223	0.823607	0.879335	0.844415	0.0471394
1661	rnhB	0.709401	0.718687	0.856032	0.83552	0.777104	0.0593516
1662	rnk	0.579352	0.674551	0.763767	0.948039	0.719159	0.121922
1663	rnr	0.647769	0.824373	0.844792	0.900939	0.834582	0.0855675
1664	rnt	0.701288	0.664249	0.955163	0.838866	0.770077	0.103599
1665	rob	0.769895	0.678863	1.24903	0.966045	0.86797	0.196384
1666	rof	0.638193	0.842122	1.03238	1.11875	0.937253	0.16596
1667	rpe	0.898124	0.839909	1.12027	1.16655	1.0092	0.124952
1668	rph	0.923592	0.749616	0.900924	0.763671	0.832298	0.0701071
1669	rpiA	0.677525	0.815057	0.735567	0.847533	0.775312	0.059677
1670	rpiB	0.746075	0.883322	0.958058	1.02989	0.92069	0.0941819
1671	rpiR	0.800241	0.583274	0.880867	0.90979	0.840554	0.115901
1672	rplA	0.555321	0.535975	0.941139	1.00848	0.74823	0.193262
1673	rplI	0.773894	0.888837	1.00844	0.934191	0.911514	0.0761996
1674	rplK	0.773602	0.774368	0.828274	0.97873	0.801321	0.0764378
1675	rplY	0.828338	0.785706	0.829219	0.797123	0.812731	0.01713
1676	rpmE	0.853701	0.686258	0.843585	0.984699	0.848643	0.0946497
1677	rpmE2	0.903274	0.778606	0.959247	0.932893	0.918083	0.0626961
1678	rpmF	0.761112	0.81038	0.990261	1.03384	0.900321	0.103324
1679	rpmG	0.9132	0.626034	0.761058	0.835835	0.798447	0.0948949
1680	rpmI	0.731861	0.703892	0.798288	0.989519	0.765074	0.100989
1681	rpmJ	0.839694	0.864246	0.938006	0.966765	0.901126	0.0464739
1682	rpoD	0.612226	0.59753	0.894064	1.01659	0.753145	0.16187
1683	rpoN	0.652012	0.736122	0.673601	0.619466	0.662806	0.0382279
1684	rpoS	0.774597	0.963192	0.773123	0.944585	0.859591	0.0807455
1685	rpoZ	0.520666	0.55919	0.855315	0.891581	0.707252	0.15009
1686	rprA	0.700359	0.803984	0.938404	0.976226	0.871194	0.0983716
1687	rpsF	0.873482	0.696946	0.862378	1.17736	0.86793	0.155699
1688	rpsO	0.528604	0.662496	0.907208	1.00094	0.784852	0.168509
1689	rpsT	0.723261	0.562556	1.06058	0.825187	0.774224	0.161792
1690	rpsU	0.822389	1.00999	1.13306	0.633503	0.916191	0.169516
1691	rpsV	0.71428	0.778646	0.750951	0.652484	0.732615	0.0423783
1692	rrmA	0.729257	0.75672	0.821928	0.758518	0.757619	0.0306045
1693	rrmJ	1.04366	0.947035	1.11192	0.91292	0.995347	0.0704549
1694	rsd	0.780294	0.636899	0.838592	0.729715	0.755005	0.0662974
1695	rseA	0.895159	0.922992	0.871984	0.683991	0.883571	0.0854688
1696	rseB	0.754643	0.733234	1.19439	0.94818	0.851411	0.167463
1697	rseC	0.606901	0.697478	1.04696	1.04787	0.872218	0.17928
1698	rseX	0.645382	0.716979	0.844183	0.994535	0.780581	0.119084
1699	rsmC	0.731698	0.851612	1.1891	1.11012	0.980864	0.166448
1700	rspA	0.883847	0.59153	0.858821	1.01821	0.871334	0.139028
1701	rspB	0.609983	0.648671	0.978259	0.83288	0.740776	0.132812
1702	rstA	0.759312	0.914713	0.84271	0.935047	0.878712	0.0620107
1703	rstB	0.75391	0.743038	1.02157	1.08815	0.887742	0.138784
1704	rsuA	0.704879	0.777193	0.916979	0.778031	0.777612	0.06903
1705	rtcA	1.16063	0.816018	1.0477	1.13806	1.09288	0.123757
1706	rtcB	0.649597	0.64228	0.823547	0.847672	0.736572	0.0852138
1707	rtcR	0.813157	0.659815	0.802382	0.910734	0.807769	0.0801816
1708	rtn	0.782608	0.729113	1.21175	1.17246	0.977535	0.196226
1709	rumA	0.784618	0.779539	0.901194	0.840987	0.812803	0.0444982
1710	rusA	0.921528	0.642027	0.620238	0.855333	0.74868	0.117243
1711	ruvA	0.922897	0.722116	0.881455	0.806923	0.844189	0.0685539
1712	ruvB	0.774873	0.700058	0.816698	0.821149	0.795786	0.0440261
1713	ruvC	0.863785	0.763157	0.788492	0.814794	0.801643	0.0333969
1714	rybA	0.897405	0.741133	1.05173	1.00072	0.949061	0.106672
1715	rybB	0.757249	0.797709	0.939387	0.809091	0.8034	0.0617626
1716	rybC	0.722236	0.905095	0.759735	0.933168	0.832415	0.08104
1717	rybD	0.709468	0.983399	1.09827	1.07549	1.02944	0.140532
1718	rydB/tpe7	0.610977	0.742953	0.834151	0.80097	0.771962	0.0768301
1719	rydC	0.68021	0.872235	0.950333	0.936346	0.904291	0.098028
1720	ryeA	0.639099	0.92562	0.890231	0.843686	0.866959	0.100716
1721	ryeB	0.579924	0.864011	0.91573	1.1275	0.889871	0.174829
1722	ryeE	0.862623	0.902007	0.984249	0.987853	0.943128	0.0481814
1723	ryeF	0.642268	0.887583	0.84355	1.00773	0.865566	0.11809
1724	ryfB	0.696187	0.892573	0.911273	0.902707	0.89764	0.0821767
1725	ryfC	0.586517	0.870067	0.920546	0.902433	0.88625	0.124458
1726	ryfD(clpBintact)	0.770116	0.800419	1.03493	0.948459	0.874439	0.0969195
1727	ryfD(clpBsigma32sitedeleted)	0.686302	0.848756	1.00356	0.944484	0.89662	0.107809
1728	ryhA	0.698348	0.791158	0.970386	0.970123	0.880641	0.105438
1729	ryhB	0.690016	0.600384	0.886015	1.28623	0.788016	0.23805
1730	ryiA	0.651674	0.727448	0.628443	0.684886	0.66828	0.0333604
1731	ryjA	0.751979	0.647829	0.807387	0.914998	0.779683	0.0862882
1732	ryjB	0.640675	0.859442	0.830756	0.824597	0.827677	0.0789657
1733	rzoD	0.680012	0.801454	0.964644	0.995455	0.883049	0.114483
1734	rzoR	0.652801	0.695263	0.9663	0.953983	0.824623	0.128749
1735	rzpD	0.726292	0.569341	0.8765	0.831426	0.778859	0.106259
1736	rzpR	0.671529	0.689242	0.800229	0.826968	0.744735	0.0604386
1737	sanA	0.769583	0.705389	0.7512	0.862231	0.760391	0.0512381
1738	sapA	0.810133	0.762877	0.730942	0.742304	0.752591	0.0273268
1739	sapB	0.603084	0.635343	0.866658	0.772121	0.703732	0.0951349
1740	sapC	0.716343	0.714749	1.17891	1.10337	0.909855	0.191968
1741	sapD	0.555993	0.565159	0.926655	0.850761	0.70796	0.148872
1742	sapF	0.795735	0.614049	0.658604	0.748991	0.703797	0.0641737
1743	sbcB	0.705375	0.45121	0.481474	0.612869	0.547171	0.0917545
1744	sbcC	0.703725	0.66691	0.66529	0.709719	0.685318	0.0182775
1745	sbcD	0.702058	0.827315	0.978276	0.957307	0.892311	0.0998599
1746	sbm	0.687525	0.785327	0.818868	0.831363	0.802098	0.051167
1747	sbmA	0.683809	0.706732	0.783238	0.902008	0.744985	0.0767957
1748	sbp	0.84087	0.819779	0.866921	0.915362	0.853895	0.0320366
1749	sdaA	0.735273	0.716225	1.10285	1.00081	0.868042	0.149706
1750	sdaB	0.551731	0.695091	0.74153	1.1332	0.71831	0.194232
1751	sdaC	0.601302	0.584604	0.92828	0.88516	0.743231	0.141105
1752	sdhA	0.833841	0.920225	0.894023	0.8876	0.890811	0.0282117
1753	sdhB	0.778623	0.922716	0.864317	0.869046	0.866682	0.0462608
1754	sdhC	0.771715	0.742825	0.830948	0.89124	0.801331	0.0511147
1755	sdhD	0.825265	0.789612	0.87799	0.900374	0.851627	0.0389278
1756	sdiA	0.634493	0.58728	0.895714	0.835456	0.734975	0.116456
1757	secB	0.83392	0.746191	0.822991	0.908377	0.828456	0.0514073
1758	secG	0.625327	0.552005	0.497517	0.692774	0.588666	0.0660322
1759	selA	0.725117	0.682681	1.04759	0.973458	0.849288	0.139799
1760	selB	0.734434	0.831953	1.03794	0.935417	0.883685	0.101408
1761	selD	0.681323	0.728231	0.782098	0.772079	0.750155	0.0359091
1762	seqA	0.662549	0.783162	0.982305	0.834501	0.808831	0.102627
1763	serA	0.917584	0.916617	1.05551	1.15649	0.986549	0.0908668
1764	serB	0.839288	0.615182	0.834765	0.951095	0.837026	0.109466
1765	serC	0.951612	0.724293	0.747088	0.92477	0.835929	0.091244
1766	setA	0.85166	0.835175	0.845417	0.931368	0.848539	0.0349104
1767	setB	0.634345	0.686196	0.989291	1.09736	0.837743	0.175541
1768	setC	0.682887	0.747813	0.800422	0.919095	0.774117	0.07765
1769	sfa	0.696591	0.697218	0.762652	0.731627	0.714423	0.0247031
1770	sfcA	0.746584	0.577602	0.922552	0.838356	0.79247	0.114772
1771	sfmA	0.835051	0.5979	0.595714	0.782042	0.689971	0.0963018
1772	sfmC	0.753173	0.675469	0.693418	0.686974	0.690196	0.0273427
1773	sfmD	0.675419	0.733604	0.954029	0.883228	0.808416	0.100053
1774	sfmF	0.726524	0.654157	0.496072	0.906412	0.69034	0.131872
1775	sfmH	0.616372	0.86157	0.831973	0.767287	0.79963	0.0855202
1776	sfsA	0.644531	0.756836	0.870051	0.877931	0.813444	0.0859282
1777	sfsB	0.755925	0.814822	0.933627	0.97206	0.874224	0.0781539
1778	sgaA	0.719761	0.827679	0.793514	0.867567	0.810597	0.0486847
1779	sgaB	0.581454	0.706308	0.8495	0.86359	0.777904	0.103666
1780	sgaE	0.719895	0.791753	1.0383	0.860201	0.825977	0.106226
1781	sgaH	0.615012	0.761221	0.792511	0.875738	0.776866	0.0844611
1782	sgaT	0.734181	0.683211	1.1088	1.0945	0.914339	0.176568
1783	sgaU	0.769986	0.717154	1.06272	0.849043	0.809515	0.118823
1784	sgbE	0.67359	0.782222	1.06961	0.987115	0.884668	0.141147
1785	sgbH	1.04754	0.869572	1.00373	1.24573	1.02564	0.120778
1786	sgbU	1.1049	0.897983	1.34867	1.29427	1.19959	0.15904
1787	sgcA	0.729242	0.727458	0.808976	1.04314	0.769109	0.117649
1788	sgcB	0.747241	0.793512	0.886996	0.944247	0.840254	0.0690094
1789	sgcC	0.705744	0.69421	0.9672	0.802971	0.754358	0.0989776
1790	sgcE	0.846507	0.80139	1.19487	1.30146	1.02069	0.193311
1791	sgcQ	0.702886	0.829327	0.94925	0.737688	0.783507	0.0856974
1792	sgcR	0.555165	0.713733	0.959771	0.952158	0.832946	0.153044
1793	sgcX	0.824025	0.744626	1.04024	1.0516	0.932133	0.1199
1794	sgrS	0.773085	0.924446	0.743382	0.902786	0.837935	0.0704594
1795	sgrT	0.56728	0.546923	0.852698	0.744246	0.655763	0.113786
1796	shiA	0.602147	0.522743	0.80422	0.979517	0.703184	0.159685
1797	sib	0.697935	0.689129	0.744689	0.777238	0.721312	0.032074
1798	sibABsibEsibC	0.663114	1.01683	0.791792	0.991571	0.891682	0.130936
1799	sibE	0.771635	0.689968	0.684865	0.826667	0.730802	0.0531724
1800	sieB	0.726138	0.686602	0.826085	0.81888	0.772509	0.0535571
1801	sirA	0.9741	0.946222	0.810709	0.936087	0.941154	0.0570115
1802	sirB1	0.512367	0.54744	0.749552	0.754785	0.648496	0.100075
1803	sirB2	0.70588	0.779289	0.908737	0.798799	0.789044	0.065063
1804	sixA	0.61551	0.729733	0.959842	0.951902	0.840818	0.132174
1805	slp	0.538115	0.726207	0.83553	0.874275	0.780869	0.117617
1806	slt	0.803628	0.737199	0.866963	0.766757	0.785193	0.0434541
1807	slyA	0.719366	0.747728	0.785881	0.828216	0.766804	0.0366348
1808	slyB	0.835418	0.641772	0.879819	1.11194	0.857619	0.149639
1809	slyD	0.835622	1.01695	1.2937	1.11159	1.06427	0.147917
1810	slyX	0.85559	0.860505	0.906944	0.918422	0.883724	0.0247592
1811	smf	0.55965	0.559084	0.799903	1.06113	0.679776	0.187227
1812	smg	0.841217	0.687637	0.95132	0.795066	0.818141	0.084654
1813	smp	0.874878	0.843679	0.654657	0.797894	0.820787	0.0762398
1814	smpA	0.671807	0.894299	0.904834	0.844883	0.869591	0.085203
1815	smpB	0.834331	0.786364	0.921633	0.829784	0.832057	0.0441291
1816	smtA	0.741169	0.738524	0.992413	0.745592	0.74338	0.100126
1817	sodA	0.663784	0.655715	0.993861	0.954434	0.809109	0.141212
1818	sodB	0.847335	0.604892	0.856301	0.681462	0.764399	0.0966762
1819	sodC	0.698528	0.588044	0.700962	0.71331	0.699745	0.0463422
1820	sohA	0.478188	0.612701	0.938828	0.981626	0.775764	0.191012
1821	sohB	0.958843	0.807406	0.795427	1.04976	0.883124	0.0955802
1822	solA	0.682791	0.655395	1.12806	0.841731	0.762261	0.169972
1823	sotB	0.848483	0.879086	0.976401	0.929559	0.904322	0.0436678
1824	soxR	0.80052	0.698192	0.841703	0.835664	0.818092	0.0523386
1825	soxS	0.774944	0.674134	0.732112	0.823354	0.753528	0.0491489
1826	speA	0.629686	0.668909	0.893175	0.821464	0.745186	0.0966087
1827	speB	0.733643	0.889711	1.1252	0.993876	0.941794	0.128272
1828	speC	1.03269	1.02552	1.22435	0.90029	1.02911	0.103785
1829	speD	0.69753	0.786608	0.943833	1.01961	0.865221	0.113386
1830	speE	0.75203	0.799577	0.871692	0.90576	0.835635	0.0537984
1831	speF	0.713547	0.928266	0.904058	0.830948	0.867503	0.075273
1832	speG	0.845905	0.639317	1.02297	1.0355	0.93444	0.145228
1833	Spot42	0.586525	0.737036	0.609184	0.80013	0.67311	0.0793438
1834	sppA	0.514063	0.557427	1.04653	1.02038	0.788903	0.223164
1835	spr	0.530946	0.578591	1.08229	1.01593	0.797261	0.222587
1836	sprT	0.840631	0.533121	0.831599	0.824913	0.828256	0.119406
1837	spy	0.750439	0.607938	0.975511	1.10183	0.862975	0.171682
1838	sra	0.725974	0.923072	0.99301	1.08876	0.958041	0.119444
1839	sraB	0.783989	0.746148	0.903049	0.937648	0.843519	0.0713118
1840	srlA	1.04244	0.518113	0.979697	0.887418	0.933558	0.184343
1841	srlB	0.706451	0.733133	0.827271	0.914469	0.780202	0.0737095
1842	srlD	0.70458	0.908195	1.00731	1.06656	0.957751	0.123837
1843	srlE	0.634315	0.678375	0.954226	1.03486	0.816301	0.154055
1844	srlR	0.684737	0.706991	0.849689	0.864848	0.77834	0.0726861
1845	srmB	0.847675	0.75685	0.943326	0.992643	0.8955	0.0811054
1846	sroF	0.764925	0.895047	0.880962	0.902521	0.888004	0.0511884
1847	sroH	0.674266	0.723283	0.934064	0.964854	0.828673	0.113609
1848	sseA	0.857943	0.628895	0.879293	0.998248	0.868618	0.120062
1849	sseB	0.793824	0.631424	0.962815	1.01248	0.878319	0.134681
1850	ssnA	0.749987	0.565181	0.973917	0.705413	0.7277	0.131626
1851	sspA	0.782109	0.64252	0.728362	0.967288	0.755235	0.106904
1852	sspB	0.749668	0.71414	1.22912	1.09286	0.921263	0.19725
1853	ssrA	0.812931	0.807039	0.939178	0.90027	0.856601	0.0507374
1854	ssrS	0.699443	0.734538	0.990458	1.0152	0.862498	0.128554
1855	ssuA	0.679081	0.742317	0.876691	0.86938	0.805849	0.0755457
1856	ssuB	0.620238	0.636691	0.880314	0.808839	0.722765	0.0995445
1857	ssuC	0.79363	0.809852	0.658995	0.819586	0.801741	0.0595084
1858	ssuD	0.852177	0.848544	1.0279	1.15547	0.940039	0.115887
1859	ssuE	0.597722	0.575501	0.743468	0.784171	0.670595	0.0806167
1860	stfE	0.732424	0.681065	0.950855	0.937204	0.834814	0.107506
1861	stfQ	0.565299	0.808593	0.713833	0.911713	0.761213	0.114114
1862	stfR	0.507764	0.528192	0.828524	0.84126	0.678358	0.141935
1863	sthA	0.719141	0.683012	0.790572	0.779489	0.749315	0.039481
1864	stpA	0.670712	0.695246	0.881324	1.00567	0.788285	0.123611
1865	sucA	0.862706	0.94813	0.843556	0.858481	0.860594	0.0373305
1866	sucB	0.763632	0.844238	0.791154	0.881539	0.817696	0.0409602
1867	sucC	0.721577	0.806984	0.685131	0.809017	0.76428	0.0483245
1868	sucD	0.755256	0.840632	0.819056	0.72678	0.787156	0.0413052
1869	sufA	0.698693	0.597473	0.895445	0.996157	0.797069	0.140592
1870	sufB	0.831812	0.621726	0.833424	0.848338	0.832618	0.0861457
1871	sufC	0.743609	0.7044	0.886446	0.911623	0.815028	0.079663
1872	sufD	0.723921	0.735697	0.76387	0.819742	0.749783	0.0333797
1873	sufE	0.709231	0.695379	0.901987	0.826927	0.768079	0.0766727
1874	sufI	0.766328	0.598391	0.962874	1.07394	0.864601	0.163315
1875	sugE	0.558028	0.683263	0.985796	1.07318	0.83453	0.189148
1876	sulA	0.529275	0.546201	0.700535	0.854346	0.623368	0.118631
1877	sun	0.823545	0.741231	0.767295	0.760226	0.763761	0.0276735
1878	surA	0.705223	0.782392	0.938665	0.981728	0.860528	0.100784
1879	surE	0.738447	0.664719	0.802461	0.733513	0.73598	0.0436016
1880	syd	0.670514	0.701588	0.645893	0.8984	0.686051	0.0908378
1881	tag	0.658591	0.598996	1.2319	1.07524	0.866918	0.240795
1882	talA	0.773026	0.585659	1.3284	1.2587	1.01586	0.282108
1883	talB	0.81607	0.869194	0.955393	0.988199	0.912293	0.0610788
1884	tam	0.60678	0.621201	0.743179	0.634396	0.627799	0.0491136
1885	tap	0.830095	0.752994	0.928195	0.841059	0.835577	0.0555661
1886	tar	0.703404	0.543218	0.866308	0.987322	0.784856	0.149896
1887	tas	0.742648	0.754651	0.83906	0.794993	0.774822	0.0339699
1888	tatA	0.816938	0.621273	1.14344	1.04577	0.931352	0.181874
1889	tatB	1.03792	1.26094	0.960036	0.954312	0.998979	0.113323
1890	tatC	0.788114	0.894731	1.08172	1.38361	0.988226	0.203092
1891	tatD	0.814957	0.71167	1.22729	1.61995	1.02112	0.323301
1892	tatE	0.739725	0.980371	0.89366	0.908795	0.901228	0.0788727
1893	tauA	0.734468	0.680189	0.737376	0.708434	0.721451	0.0208165
1894	tauB	0.826179	0.680328	0.709419	0.612201	0.694874	0.0693194
1895	tauC	0.811795	0.84382	0.826475	0.830866	0.828671	0.0102307
1896	tauD	0.467883	0.467995	1.1175	1.17984	0.792746	0.305133
1897	tbpA	0.821002	0.694467	1.01416	1.23008	0.917583	0.181379
1898	tdcA	0.715038	0.810542	0.827939	0.766343	0.788442	0.0392302
1899	tdcB	0.817229	0.698565	0.99322	0.956005	0.886617	0.10491
1900	tdcC	0.975464	0.838442	1.09359	1.02107	0.998268	0.0834733
1901	tdcD	0.863172	0.734652	1.29744	0.826251	0.844712	0.197117
1902	tdcE	0.632961	0.625817	0.887483	1.10583	0.760222	0.179433
1903	tdcG	0.803917	0.659887	0.80522	0.785868	0.794892	0.0554743
1904	tdcR	0.697284	0.786884	0.900908	0.874506	0.830695	0.0717891
1905	tdh	0.523677	0.594525	0.909419	0.864283	0.729404	0.148984
1906	tdk	0.70077	0.614805	0.881244	0.95433	0.791007	0.121634
1907	tehA	0.8104	0.786207	0.848012	0.735563	0.798303	0.0365128
1908	tehB	0.681348	0.586562	0.631938	0.764772	0.656643	0.0592187
1909	tesA	0.6298	0.65036	0.997168	1.12582	0.823764	0.193216
1910	tesB	0.981979	0.76883	0.998075	0.881355	0.931667	0.0826182
1911	tfaD	0.771821	0.720177	0.949271	0.892206	0.832014	0.08185
1912	tfaE	0.607258	0.480133	0.767334	0.935726	0.687296	0.153039
1913	tfaQ	0.477488	0.539164	0.745515	1.05508	0.642339	0.203241
1914	tfaR	0.75758	0.762102	0.771814	0.740845	0.759841	0.0100457
1915	tfaS	0.769618	0.896527	0.90269	0.932283	0.899609	0.0567273
1916	tgt	0.676016	0.695348	0.741654	0.740157	0.717752	0.0255091
1917	thiC	0.674776	0.603296	0.761722	0.917755	0.718249	0.10523
1918	thiD	0.861256	0.676762	0.890046	0.857033	0.859144	0.076991
1919	thiE	0.687948	0.669667	0.655021	0.916683	0.678807	0.0981333
1920	thiF	0.992122	0.794118	0.993103	1.20832	0.992612	0.131052
1921	thiG	0.984341	0.908761	1.14238	1.0171	1.00072	0.0755856
1922	thiH	0.597276	0.623465	0.692702	0.779785	0.658083	0.0635046
1923	thiI	0.715161	0.715165	0.805613	0.721841	0.718503	0.0352653
1924	thiJ	0.639495	0.830256	0.85715	0.952706	0.843703	0.102109
1925	thiM	0.597109	0.555997	1.10952	0.938753	0.767931	0.208134
1926	thiP	0.785433	0.643915	1.04435	0.945452	0.865443	0.136765
1927	thiQ	0.836764	0.849364	1.11601	1.11089	0.980126	0.120998
1928	thiS	0.695907	0.536191	1.40653	1.06244	0.879171	0.302031
1929	thrA	0.868323	0.878212	0.878182	0.8966	0.878197	0.00918276
1930	thrB	0.622148	0.651384	0.863899	0.795008	0.723196	0.0894511
1931	thrC	0.837231	0.703005	0.866883	0.853986	0.845608	0.0599741
1932	thrL	0.736263	0.613306	0.863406	0.76725	0.751756	0.0799633
1933	thyA	0.683223	0.985993	0.939078	0.945159	0.942119	0.109292
1934	tig	0.758457	0.714995	0.997518	1.06263	0.877988	0.133521
1935	tisA	0.636616	1.23674	1.23572	1.15447	1.19509	0.229569
1936	tisB	0.642755	1.08715	0.935603	0.83225	0.883927	0.144579
1937	tke1/sroF	0.900525	0.704419	1.17753	1.1041	1.00231	0.165621
1938	tkrA	0.766706	0.656182	1.08162	0.784579	0.775643	0.142194
1939	tktA	0.63946	0.650541	0.695597	0.907359	0.673069	0.0989766
1940	tktB	0.593526	0.912955	0.999361	0.907659	0.910307	0.139945
1941	tldD	0.749383	0.703736	0.737812	0.823158	0.743598	0.0391677
1942	tnaA	0.662153	0.65599	0.711147	0.898085	0.68665	0.0897877
1943	tnaB	0.716077	0.582112	0.966839	0.972239	0.841458	0.149999
1944	tnaL	0.84941	0.933574	1.02783	1.07164	0.980703	0.0769716
1945	tolA	0.82762	0.910239	0.894698	1.02526	0.902468	0.0637823
1946	tolB	0.865448	0.841058	0.901778	0.946091	0.883613	0.0354824
1947	tolC	0.640658	0.624312	0.572586	0.675595	0.632485	0.0332374
1948	tolQ	0.739012	0.742091	0.931173	1.09643	0.836632	0.133894
1949	tolR	0.814006	1.00068	0.902679	1.09515	0.951682	0.094163
1950	tonB	0.825493	0.793037	0.813338	0.865737	0.819416	0.023815
1951	topAI	0.908381	0.917438	0.925714	0.821104	0.912909	0.0384317
1952	topB	0.559	0.704519	0.792613	0.833775	0.748566	0.094761
1953	torA	0.670361	0.567495	0.879253	0.986281	0.774807	0.147996
1954	torC	0.777725	0.763258	0.773831	0.852311	0.775778	0.0322554
1955	torD	0.601532	0.802408	0.974552	0.887579	0.844993	0.12417
1956	torI	0.850591	0.861705	1.03477	1.04365	0.948236	0.0819914
1957	torR	0.738721	0.687588	0.895542	0.912326	0.817131	0.0870675
1958	torS	0.520677	0.606484	0.823494	0.847944	0.714989	0.125082
1959	torT	0.899039	0.926019	0.725245	0.702674	0.812142	0.0894982
1960	torY	0.616467	0.612465	0.78755	0.702401	0.659434	0.0647999
1961	torZ	0.651568	0.644568	0.846247	0.719781	0.685674	0.0734102
1962	tp2	0.592933	0.963208	0.744298	0.840527	0.792413	0.121185
1963	tpiA	0.776693	0.805024	0.929931	0.824169	0.814597	0.0523888
1964	tpke70	0.781683	0.891686	0.949949	1.00862	0.920818	0.0751515
1965	tpr	0.71057	0.616744	0.814067	0.79949	0.75503	0.0711416
1966	tpx	0.811283	0.758238	0.938967	0.814505	0.812894	0.0597775
1967	treA	0.661519	0.791086	0.822326	0.797924	0.794505	0.057045
1968	treB	0.687071	0.53495	0.932121	0.628052	0.657561	0.132318
1969	treC	0.85725	0.702989	0.713439	0.735525	0.724482	0.0563145
1970	treF	0.720247	0.773534	0.980167	1.1393	0.876851	0.150008
1971	treR	0.753176	0.680296	0.864407	0.83304	0.793108	0.0642724
1972	trg	0.729749	0.659247	0.657067	0.848745	0.694498	0.0706391
1973	trkA	0.883163	0.800633	0.813661	0.895285	0.848412	0.0371349
1974	trkG	0.798396	0.596698	1.1168	1.08295	0.940672	0.191933
1975	trkH	0.832042	0.862588	1.03421	1.0629	0.9484	0.0909671
1976	trmA	0.626191	0.869042	0.944869	0.904194	0.886618	0.112835
1977	trmE	0.793861	0.689848	0.782144	0.90403	0.788003	0.0679729
1978	trmH	0.739348	0.698977	0.954139	1.00257	0.846744	0.117619
1979	trmU	0.565011	0.680229	0.844765	0.910396	0.762497	0.121589
1980	trpA	0.804353	0.784959	1.08867	1.05528	0.929817	0.124629
1981	trpB	0.879	0.75908	0.876468	0.967076	0.877734	0.0661699
1982	trpC	0.625536	0.665166	0.80859	0.889059	0.736878	0.0954021
1983	trpD	0.598908	0.564739	0.628683	0.771942	0.613795	0.0713864
1984	trpE	0.680426	0.649027	0.83829	0.988503	0.759358	0.121916
1985	trpH	0.670405	0.751063	0.775937	0.875225	0.7635	0.0654048
1986	trpL	0.843455	0.749399	0.924128	0.901826	0.87264	0.0608492
1987	trpR	0.748192	0.742783	0.811051	0.951668	0.779622	0.0765198
1988	truA	0.820697	0.748755	0.714606	0.836402	0.784726	0.04496
1989	truB	0.661765	0.848397	0.990507	0.576912	0.755081	0.144173
1990	trxA	0.632789	0.615059	0.83356	0.783029	0.707909	0.0842381
1991	trxB	0.626965	0.739114	0.812896	0.71566	0.727387	0.0593749
1992	trxC	0.791679	0.842592	0.918361	0.78504	0.817135	0.0482018
1993	tsgA	0.712799	0.646964	0.802533	1.04244	0.757666	0.135142
1994	tsr	0.731651	0.672878	0.823827	1.01295	0.777739	0.115905
1995	tsx	0.884134	0.834431	1.06542	1.03619	0.960163	0.0875947
1996	ttdA	0.874014	0.832709	0.92602	0.865817	0.869915	0.0299808
1997	ttdB	0.656012	0.842999	0.696351	0.784926	0.740638	0.0655732
1998	ttk	0.784793	0.792835	0.973985	0.939841	0.866338	0.0760351
1999	tufA	0.772329	0.806674	1.00097	1.13079	0.903821	0.131039
[truncated: 1,964 more rows]

## Sheet: Conjugation scores - solid
Index	Gene	Solid.1	Solid.2	Solid.3	Solid.4	Median	SD
1	6S(ssrS)	0.802666	0.864878	0.508161	0.632579	0.717622	0.125896
2	aas	0.886083	0.929036	0.825508	0.94944	0.907559	0.0426289
3	aat	0.785965	0.802611	0.811352	0.725236	0.794288	0.0305201
4	abgA	0.708998	0.830985	0.839799	0.865191	0.835392	0.0548381
5	abgB	0.900749	0.955697	0.861588	0.790232	0.881169	0.0539202
6	abgR	0.926038	0.809275	1.00212	0.753995	0.867656	0.0868669
7	abgT	1.02262	0.908032	0.977135	0.958781	0.967958	0.0367205
8	abrB	0.844813	0.925604	0.81319	0.919156	0.881984	0.0430629
9	aceA	0.85595	0.771351	0.651296	0.674998	0.723174	0.07307
10	aceB	0.870635	0.929411	0.707381	0.785208	0.827921	0.0753743
11	aceE	0.875545	0.82464	0.859117	1.04457	0.867331	0.0771379
12	aceF	0.634125	0.613976	0.838624	0.856836	0.736374	0.100401
13	aceK	1.04756	0.955365	0.821566	0.684354	0.888465	0.122898
14	ackA	0.991547	0.868299	0.88794	1.04393	0.939744	0.0649807
15	acnA	0.72693	0.809741	0.777782	0.845921	0.793762	0.0391274
16	acnB	0.766992	0.726804	0.788677	0.787324	0.777158	0.0226857
17	acpD	0.961388	0.826834	0.679223	0.8322	0.829517	0.0893587
18	acpT	0.788291	0.782187	0.727911	0.823359	0.785239	0.0306086
19	acrA	0.556486	0.637575	0.641675	0.640226	0.6389	0.0332711
20	acrB	0.619661	0.608115	0.619428	0.697561	0.619544	0.032651
21	acrD	0.883692	0.75742	0.756491	0.729337	0.756956	0.0545169
22	acrE	0.904014	0.83298	0.920005	0.94439	0.912009	0.037381
23	acrF	0.848205	0.792227	0.833701	0.726346	0.812964	0.0426066
24	acrR	0.823846	0.827009	0.810072	0.921064	0.825427	0.0402447
25	acs	0.758195	0.683075	0.662481	0.697562	0.690318	0.0321447
26	ada	0.755227	0.896898	0.734603	0.802507	0.778867	0.056427
27	add	0.88893	0.837696	0.695271	0.752352	0.795024	0.0669387
28	adhC	0.956171	0.880202	0.709763	0.650153	0.794983	0.110841
29	adhE	0.769136	1.04771	0.692963	0.843983	0.80656	0.118831
30	adhP	0.990029	0.833075	0.840465	0.785709	0.83677	0.0693311
31	adiA	0.838009	0.858088	0.94144	0.925662	0.891875	0.0390835
32	adiY	0.847477	0.912885	0.890422	0.876362	0.883392	0.0212147
33	aegA	0.997174	0.973025	0.687349	0.70376	0.838392	0.129819
34	aer	0.825194	0.866789	0.901303	0.978618	0.884046	0.0504932
35	aes	0.869052	0.772204	0.865337	0.77888	0.822108	0.0410604
36	afuB	0.859898	0.843386	0.791511	0.813768	0.828577	0.0236089
37	afuC	0.822862	0.955041	0.853309	0.687182	0.838085	0.0856543
38	agaA	0.858516	1.02533	0.957593	1.00816	0.982876	0.0586593
39	agaB	0.7008	0.799376	0.796041	0.752164	0.774103	0.0360924
40	agaC	0.702992	0.786858	0.729857	0.819457	0.758357	0.0410281
41	agaD	0.836998	0.767811	0.81222	0.682316	0.790015	0.0530196
42	agaI	0.942429	0.905754	0.753276	0.819525	0.86264	0.0661355
43	agaR	0.875116	0.819192	1.00877	0.912143	0.893629	0.0618906
44	agaS	0.83977	0.749323	0.888883	0.742342	0.794546	0.0554256
45	agaV	0.704065	0.733553	0.734373	0.711306	0.722429	0.0119926
46	agaW	0.942137	0.886192	0.853287	1.006	0.914164	0.0519862
47	agaY	0.841821	0.8193	0.655939	1.09482	0.830561	0.140694
48	agaZ	0.768592	0.780519	0.811341	0.738109	0.774555	0.0234631
49	agp	0.902691	0.806007	0.83177	0.819629	0.8257	0.0338599
50	ahpC	1.03573	1.02907	1.07106	0.854741	1.0324	0.07644
51	ahpF	0.861843	0.866993	0.762386	0.793879	0.827861	0.0399727
52	aidB	0.820392	0.856397	0.745508	0.788996	0.804694	0.0364906
53	ais	0.800127	0.794092	0.878447	0.880357	0.839287	0.0368592
54	alaS	0.89467	0.878249	0.545754	0.652202	0.765225	0.133305
55	aldA	0.706335	0.86677	0.858445	0.795086	0.826765	0.0579956
56	aldB	0.858154	0.931508	0.926971	0.963922	0.92924	0.0346449
57	aldH	0.647192	0.828442	0.735543	0.75179	0.743666	0.0576175
58	alkA	0.879612	0.780685	0.746323	0.911884	0.830148	0.0609916
59	alkB	0.722422	0.725822	0.726879	0.950079	0.72635	0.0898979
60	allA	0.753522	0.77447	0.872407	1.18199	0.823438	0.155938
61	allB	0.910064	1.04919	0.76071	0.674852	0.835387	0.128117
62	allC	0.836919	0.869307	0.897465	0.847349	0.858328	0.0208243
63	allD	0.959039	0.883854	0.844132	0.895607	0.889731	0.0369854
64	allR	0.982519	0.836945	0.895135	0.918309	0.906722	0.0466374
65	alpA	0.874716	0.924804	0.887572	1.14423	0.906188	0.0998138
66	alr	0.906514	0.913322	0.950637	0.935697	0.92451	0.0157706
67	alsA	0.730869	0.806072	0.869116	1.0868	0.837594	0.119515
68	alsB	0.791096	0.79154	0.838996	0.842363	0.815268	0.0221033
69	alsC	0.783022	0.80208	0.771893	0.92383	0.792551	0.055489
70	alsE	0.830495	0.85312	0.889748	0.866138	0.859629	0.019186
71	amiA	1.14105	1.10003	0.758787	0.804043	0.952039	0.152888
72	amiB	0.684567	0.824718	0.745402	0.67938	0.714984	0.0530294
73	amiC	1.07654	0.893777	1.12295	1.04349	1.06002	0.0774695
74	amn	0.984171	0.850623	0.811665	0.712485	0.831144	0.0872008
75	ampC	0.755476	0.754226	0.907435	0.797073	0.776275	0.0568742
76	ampD	0.793143	0.953301	0.93909	0.87895	0.90902	0.056871
77	ampE	0.672004	0.807071	0.699672	0.712303	0.705988	0.045939
78	ampG	0.676086	0.853099	0.68638	0.802134	0.744257	0.0676205
79	ampH	0.729049	0.883219	0.799856	0.732768	0.766312	0.0566351
80	amtB	1.04247	1.08149	0.906506	0.921599	0.982035	0.067508
81	amyA	0.78226	0.916577	0.781665	0.800096	0.791178	0.0515531
82	ansA	0.919632	1.08366	1.10245	0.829509	1.00165	0.102205
83	ansB	1.29141	0.884337	1.11095	0.785023	0.997643	0.176559
84	ansP	0.882779	0.697942	0.763563	0.896871	0.823171	0.0744168
85	apaG	0.749461	0.797174	0.871066	0.910491	0.83412	0.0560643
86	apaH	0.994017	1.04929	0.837321	0.933607	0.963812	0.07042
87	apbE	0.739872	0.741364	0.746027	0.857868	0.743696	0.0460986
88	aphA	0.802981	0.903451	0.983593	0.879775	0.891613	0.057609
89	appA	0.917392	0.853601	0.860661	1.02079	0.889026	0.0606133
90	appB	0.759868	0.80376	0.766036	0.767574	0.766805	0.0157145
91	appC	0.734175	0.721027	0.701843	0.814064	0.727601	0.0387009
92	appY	0.961239	0.968418	0.917642	0.875525	0.939441	0.0335591
93	apt	0.878703	0.994346	0.923225	1.06083	0.958785	0.0620633
94	aqpZ	0.89923	0.959895	0.787084	0.882644	0.890937	0.0555603
95	araC	0.876065	0.916357	0.806899	0.953662	0.896211	0.0487564
96	araE	0.833879	1.01061	1.04657	0.891888	0.95125	0.0772159
97	araF	0.73926	0.86341	0.945039	0.883018	0.873214	0.0671158
98	araG	0.863715	0.818892	0.589809	0.703056	0.760974	0.0955258
99	araH	0.915441	0.979225	0.717899	0.817032	0.866236	0.0887274
100	araJ	0.781426	0.739655	0.778909	0.796135	0.780167	0.0188621
101	arcA	0.514867	0.61991	0.758534	0.900121	0.689222	0.129784
102	arcB	0.753161	0.867361	0.874641	0.906372	0.871001	0.0525426
103	arcC	0.851644	1.04126	0.922738	0.867113	0.894926	0.0673953
104	argA	1.09974	0.992094	0.922101	0.743062	0.957098	0.116267
105	argB	0.834818	0.829373	0.72104	0.716785	0.775207	0.0506642
106	argC	0.896112	0.911569	0.796865	1.06321	0.903841	0.0853372
107	argD	0.872062	0.875069	0.767898	0.748226	0.81998	0.0520631
108	argE	0.772823	0.820416	0.81929	1.07944	0.819853	0.110056
109	argF	0.899494	0.892214	0.944515	0.719038	0.895854	0.0779405
110	argG	0.9524	1.00774	0.714197	0.828688	0.890544	0.101769
111	argH	0.876782	0.927396	0.833945	0.827327	0.855364	0.0360695
112	argI	0.868243	0.846239	0.727933	0.716793	0.787086	0.060831
113	argK	0.920872	0.855238	0.888684	0.991775	0.904778	0.0452992
114	argM	0.693178	0.810676	0.655496	0.688496	0.690837	0.0532791
115	argR	0.889609	0.994767	0.873559	0.906084	0.897847	0.0425771
116	argT	1.07728	0.874808	0.989664	1.21069	1.03347	0.109863
117	aroA	0.924715	1.01489	1.18807	0.715954	0.969802	0.152245
118	aroB	0.816608	0.940161	0.927045	0.807515	0.871826	0.0545902
119	aroC	1.01451	1.04467	1.13355	0.899351	1.02959	0.0749488
120	aroD	0.80371	0.81367	1.33872	0.695936	0.80869	0.227541
121	aroE	0.865124	0.797745	0.988858	0.802486	0.833805	0.0699595
122	aroF	1.08373	0.923771	0.980323	0.91754	0.952047	0.0604016
123	aroG	0.741686	0.664462	0.709497	1.06146	0.725592	0.142806
124	aroH	0.950837	0.927947	0.892314	0.664768	0.91013	0.104036
125	aroK	0.784166	0.878553	0.817947	0.738835	0.801057	0.0456094
126	aroL	0.907831	0.919737	0.7391	0.846248	0.877039	0.064703
127	aroM	0.898356	0.861301	0.689933	0.81067	0.835985	0.0708556
128	aroP	0.721383	0.912858	0.858687	0.745118	0.801903	0.0707927
129	arpA	0.857941	0.849673	0.951786	0.85981	0.858875	0.0382555
130	arpB	0.815188	0.845616	0.835067	0.723172	0.825127	0.0440113
131	arsB	0.930557	0.900661	0.692458	0.728813	0.814737	0.0928697
132	arsC	0.753627	0.774071	0.899876	0.960086	0.836974	0.0770722
133	arsR	0.871611	0.922601	0.859337	0.732318	0.865474	0.0631083
134	artI	0.81679	0.904869	0.946815	0.834019	0.869444	0.0472151
135	artJ	0.796761	0.920792	1.02541	1.02395	0.972369	0.0848145
136	artM	0.954348	0.969911	0.948824	0.94014	0.951586	0.00972235
137	artP	0.88608	0.831686	1.03954	1.02574	0.955908	0.0798098
138	artQ	0.947894	0.896399	0.878412	0.891342	0.893871	0.0239701
139	ascB	0.982554	0.883502	0.648864	0.637418	0.766183	0.133708
140	ascF	0.821619	0.921812	0.751341	0.868277	0.844948	0.0560404
141	ascG	0.935588	0.944266	0.876374	0.930956	0.933272	0.0242797
142	aslA	1.04691	0.851712	0.839687	1.08255	0.949311	0.0986999
143	aslB	0.87647	0.889811	0.769194	0.703902	0.822832	0.0690577
144	asmA	0.787689	0.759744	0.789622	0.619685	0.773717	0.0641146
145	asnA	0.903342	0.936957	1.05147	0.862469	0.920149	0.0633279
146	asnB	0.769422	0.822099	0.835944	1.18264	0.829021	0.14927
147	asnC	0.827959	0.934256	0.726466	0.793281	0.81062	0.0673161
148	aspA	0.72814	0.781935	0.823201	0.694107	0.755038	0.0442613
149	aspC	0.867994	0.891516	1.14765	1.03554	0.963528	0.101813
150	asr	0.864859	0.828271	0.741941	0.824235	0.826253	0.0404703
151	astA	0.898838	0.86575	0.851976	0.974187	0.882294	0.0427845
152	astB	0.913605	0.967914	0.826352	0.784814	0.869979	0.0642156
153	astD	0.7929	0.799617	0.658228	0.804579	0.796258	0.0561771
154	astE	0.971858	0.95372	0.994522	0.811372	0.962789	0.065167
155	atoA	0.87015	0.909153	0.959073	0.789296	0.889652	0.0556053
156	atoB	0.887507	0.809469	0.849876	0.796435	0.829672	0.0320778
157	atoC	0.693911	0.943574	0.832611	0.81751	0.82506	0.079155
158	atoD	0.855937	0.995517	0.893639	0.881927	0.887783	0.0480367
159	atoE	1.02114	0.88001	0.801496	0.927532	0.903771	0.0711598
160	atoS	0.685775	0.808032	0.88902	0.960182	0.848526	0.0913372
161	atpA	0.904101	0.951106	0.990247	1.09007	0.970677	0.0614723
162	atpB	0.909072	1.13375	0.834461	0.947703	0.928388	0.0992568
163	atpC	1.0423	0.848945	0.692411	0.696869	0.772907	0.129214
164	atpD	0.928717	1.03909	1.15929	0.898578	0.983905	0.0922048
165	atpE	0.930005	0.951831	1.0472	1.12134	0.999515	0.0688094
166	atpF	0.940508	1.06796	1.24245	1.25562	1.1552	0.117293
167	atpG	0.746958	0.852558	1.08806	0.844769	0.848663	0.113043
168	atpH	1.00049	1.0287	1.24158	1.14842	1.08856	0.086596
169	atpI	0.94548	0.900433	1.06267	1.00541	0.975446	0.054774
170	avtA	0.938049	0.754246	0.805572	0.726741	0.779909	0.0734146
171	azuC	0.823256	0.844142	0.702495	0.741664	0.78246	0.0518863
172	baeR	0.807904	0.991807	0.802203	0.606787	0.805054	0.1218
173	baeS	0.738268	0.910447	0.807388	0.733405	0.772828	0.0647356
174	barA	1.02831	1.08331	0.808608	0.89552	0.961917	0.0968027
175	basR	0.942101	0.975469	0.629193	0.849511	0.895806	0.12225
176	basS	0.841449	0.866948	0.753856	0.849384	0.845417	0.0397431
177	bax	0.879309	0.775684	0.840387	0.774454	0.808036	0.0400417
178	bcp	0.834242	0.962347	0.569942	0.747499	0.790871	0.127661
179	bcr	0.753194	0.943936	0.645276	0.681158	0.717176	0.104296
180	bcsA	0.82643	0.800501	0.867249	0.846483	0.836457	0.022076
181	bcsC	0.961741	0.974171	0.862743	0.992985	0.967956	0.0457988
182	bcsZ	0.701251	0.900149	1.02309	0.905296	0.902723	0.103708
183	bdm	0.843653	0.740968	0.740593	0.917401	0.792311	0.0671084
184	betA	1.10424	0.877193	0.740834	0.684482	0.809013	0.145695
185	betB	0.813971	0.824575	0.96159	1.0388	0.893083	0.0848443
186	betI	0.86844	0.876667	0.805791	0.856153	0.862296	0.024979
187	betT	0.901915	0.789711	0.883055	0.748742	0.836383	0.0569809
188	bfd	0.791175	0.873022	0.880244	0.765441	0.832099	0.0448155
189	bfr	0.907702	0.907548	0.948541	1.17115	0.928121	0.100424
190	bglA	0.764914	0.866649	0.791968	0.879011	0.829309	0.0432723
191	bglB	0.923956	0.980905	0.907819	0.887788	0.915888	0.0312233
192	bglF	0.86562	0.865467	0.978769	0.892917	0.879268	0.0424136
193	bglG	0.816143	0.837168	0.778482	0.858698	0.826655	0.0265195
194	bglJ	0.82567	0.882141	0.859142	0.858348	0.858745	0.0180161
195	bglX	0.933444	0.996792	0.986034	1.03872	0.991413	0.0335649
196	bioA	1.16253	1.01128	0.902954	1.18473	1.0869	0.103308
197	bioB	0.983131	0.800976	0.820044	0.838829	0.829437	0.0655314
198	bioC	1.05014	1.00864	0.762974	0.721733	0.885807	0.129694
199	bioD	0.933511	0.870232	1.09217	0.800438	0.901871	0.0968775
200	bioF	0.852135	0.811703	0.970166	0.660675	0.831919	0.0990316
201	bioH	0.821934	0.981677	0.630489	0.732733	0.777334	0.115444
202	bisC	0.94549	0.878959	0.950178	0.926727	0.936108	0.0255688
203	blc	0.939254	0.902941	0.770981	0.948364	0.921097	0.0646828
204	blr	0.860605	0.899078	0.862725	0.910911	0.880902	0.0197709
205	bolA	0.977276	0.939413	0.975812	0.981817	0.976544	0.0155215
206	borD	0.769222	0.989699	0.867607	0.957799	0.912703	0.0770694
207	brnQ	0.806362	0.827954	0.865729	0.951531	0.846842	0.0499745
208	btuB	0.79093	0.92263	0.938802	0.924919	0.923775	0.0549546
209	btuC	0.867041	0.881666	0.661869	0.676223	0.771632	0.0920445
210	btuD	0.847027	1.11696	0.716696	0.905851	0.876439	0.129454
211	btuE	0.859572	0.934443	0.679807	0.689858	0.774715	0.0980629
212	btuF	0.803906	0.891527	0.89011	0.992779	0.890818	0.0598423
213	btuR	0.742655	0.857539	0.868139	1.02819	0.862839	0.091031
214	cadA	0.95642	1.07109	0.97457	0.938585	0.965495	0.0464758
215	cadB	0.882272	0.845316	0.898614	1.20678	0.890443	0.132307
216	cadC	0.848542	0.922256	0.909449	0.82276	0.878995	0.0370271
217	cafA	0.834522	0.877249	0.874797	0.936119	0.876023	0.0324585
218	caiA	0.860207	0.895258	0.907737	0.887912	0.891585	0.0156593
219	caiB	0.835491	0.824248	0.943769	0.83375	0.834621	0.0448802
220	caiC	0.922784	0.967876	0.772093	0.816099	0.869441	0.0705075
221	caiD	0.867391	0.816758	0.888268	1.02888	0.877829	0.0709158
222	caiE	0.923982	1.00852	0.810149	0.665524	0.867066	0.115226
223	caiF	0.948101	0.922838	0.824131	0.835224	0.879031	0.0481302
224	caiT	0.90603	1.08686	0.826538	0.9911	0.948565	0.0866983
225	carA	0.727328	0.801306	0.770785	0.916082	0.786045	0.0629377
226	carB	0.849534	0.831755	0.563025	0.488298	0.69739	0.143057
227	cbl	0.858844	0.906853	0.946322	1.03373	0.926587	0.0575097
228	cbpA	0.967672	0.836754	0.857453	0.734773	0.847103	0.0739668
229	ccmA	0.680864	0.786043	0.645854	0.675046	0.677955	0.0481156
230	ccmB	0.812869	0.889605	0.683861	0.677829	0.748365	0.0803067
231	ccmC	0.99654	0.907414	0.937839	0.976812	0.957325	0.0308722
232	ccmD	0.965147	0.902838	0.802054	0.667328	0.852446	0.100995
233	ccmE	0.896709	0.87079	0.765811	0.694826	0.8183	0.0727982
234	ccmF	0.913976	0.953599	0.878764	0.83381	0.89637	0.0395046
235	ccmH	1.05309	0.891575	0.734684	0.684686	0.813129	0.129536
236	cdaR	0.904321	0.796817	0.753909	0.903279	0.850048	0.059169
237	cdd	0.818753	0.945595	0.926508	0.962865	0.936051	0.0510342
238	cdh	0.919788	0.935877	0.818824	0.795502	0.869306	0.0547085
239	cedA	0.941188	0.869274	0.874723	0.831294	0.871999	0.0354868
240	celA	0.814536	1.00004	0.785802	0.756252	0.800169	0.0865174
241	celB	0.854046	0.973076	0.867901	0.818566	0.860974	0.0519421
242	celC	0.771436	0.84271	0.825141	0.929819	0.833926	0.0510524
243	celD	1.0368	1.00176	0.89056	0.835187	0.946159	0.0729802
244	celF	0.919363	0.787702	0.600936	0.692141	0.739921	0.105598
245	cfa	0.840668	0.797429	0.851306	0.739113	0.819049	0.0397754
246	chaA	0.882406	0.841006	1.02462	0.842951	0.862678	0.0686115
247	chaB	0.957336	0.889251	0.824863	0.7752	0.857057	0.0612561
248	chaC	0.857372	0.840591	0.65488	0.79874	0.819665	0.0724183
249	cheA	0.669095	0.795968	0.605753	0.867146	0.732532	0.0919021
250	cheB	0.825012	1.07495	0.837577	0.9726	0.905088	0.0924851
251	cheR	0.799106	0.797032	0.930063	1.0325	0.864584	0.0886785
252	cheW	0.88691	0.826967	0.630748	0.669858	0.748413	0.0951643
253	cheY	0.910439	0.804537	0.651152	0.899057	0.851797	0.0939482
254	cheZ	0.663235	0.732847	0.666993	0.651272	0.665114	0.029002
255	chiA	1.02595	0.864191	0.991403	0.899478	0.94544	0.0588358
256	cho	0.928195	0.980974	0.999615	0.977656	0.979315	0.0238365
257	chpA	0.811243	0.752602	0.864653	0.842267	0.826755	0.0378239
258	chpB	0.757601	0.762611	0.816996	0.845892	0.789803	0.0333095
259	cinA	0.887146	0.851612	0.977698	0.863535	0.875341	0.0449051
260	cirA	0.947933	1.09403	0.803965	0.899349	0.923641	0.0938314
261	citC	0.640996	0.847496	0.620411	0.804705	0.72285	0.0886929
262	citD	0.79471	0.942224	0.82469	0.755446	0.8097	0.0628176
263	citE	0.777156	0.991105	0.772483	0.6996	0.774819	0.0984564
264	citF	0.75537	0.984711	0.787336	0.676097	0.771353	0.10229
265	citG	1.00932	0.929805	0.893664	0.798613	0.911734	0.0677115
266	citT	0.749942	0.839491	0.707121	0.622701	0.728532	0.0698909
267	citX	0.747154	0.771218	0.633023	0.738478	0.742816	0.0481121
268	clpA	0.781453	0.835565	0.765891	0.92814	0.808509	0.0572813
269	clpB	0.782978	0.821877	0.878556	0.894229	0.850217	0.0398911
270	clpP	0.731906	0.880352	0.678921	0.663913	0.705414	0.0776768
271	clpX	0.875648	0.92764	0.872864	1.0033	0.901644	0.0478563
272	cls	0.980566	0.866936	0.70681	0.676358	0.786873	0.110605
273	cmk	1.01001	1.00801	1.05741	1.17381	1.03371	0.0613083
274	cmr	1.0463	0.763969	0.794332	0.823227	0.808779	0.101402
275	cmtA	0.713009	0.81662	0.931567	0.764196	0.790408	0.0727701
276	cmtB	0.759908	0.811486	0.826512	0.709721	0.785697	0.0412823
277	coaA	0.841129	0.868842	0.920371	0.977195	0.894606	0.0465595
278	coaE	0.795444	0.897911	0.861954	0.851805	0.856879	0.0329427
279	cobB	0.666681	0.573884	0.469792	1.08935	0.620283	0.212922
280	cobC	0.893286	0.870725	0.9897	0.959265	0.926275	0.0430644
281	cobS	0.831008	0.916597	0.884727	0.746315	0.857868	0.0579277
282	cobT	0.827548	0.924635	0.777813	0.698633	0.80268	0.0733096
283	cobU	0.97763	1.02995	0.800164	0.691049	0.888897	0.121773
284	codA	0.819101	0.94824	1.01265	0.921622	0.934931	0.0624828
285	codB	0.895032	0.839767	0.927502	0.804219	0.867399	0.04273
286	cof	0.945953	0.909046	1.01164	1.06985	0.978797	0.055178
287	copA	0.839724	0.842723	0.781472	1.05225	0.841223	0.0933071
288	corA	0.83294	0.882072	0.710966	0.631029	0.771953	0.0885832
289	corC	0.88028	0.954562	0.930916	0.739629	0.905598	0.0754812
290	cpdB	0.786444	0.99144	0.784322	0.889989	0.838217	0.0771614
291	cpxA	1.07317	1.00016	0.733745	0.873486	0.936823	0.115728
292	cpxP	0.822318	0.823175	0.709293	1.1969	0.822747	0.166896
293	cpxR	0.973549	0.936238	0.848562	0.786056	0.8924	0.0657432
294	crcA	0.971453	0.896025	0.813848	0.870113	0.883069	0.0507258
295	crcB	0.946936	0.826118	0.674415	0.749615	0.787867	0.0902049
296	creA	0.764188	0.957261	0.756493	0.738387	0.760341	0.0814451
297	creB	0.878219	0.872273	0.803578	0.981626	0.875246	0.056973
298	creC	0.997646	0.920813	0.794409	0.923183	0.921998	0.0655207
299	creD	0.819801	0.773275	0.840462	0.888016	0.830132	0.0368687
300	crl	0.847905	0.968132	0.924059	1.02304	0.946096	0.0573458
301	crp	0.858474	1.02851	0.9038	0.782581	0.881137	0.0799784
302	crr	0.702192	0.62432	0.815861	0.945233	0.759027	0.108396
303	csdA	0.894949	0.950465	0.942133	0.874984	0.918541	0.028293
304	csdB	0.808058	0.712985	0.637628	0.741968	0.727477	0.0547154
305	csgA	0.832905	0.864983	0.750882	0.75035	0.791893	0.0452391
306	csgB	0.847087	0.780528	0.705212	0.697814	0.74287	0.0548222
307	csgD	0.775824	0.818455	0.624271	0.536333	0.700048	0.101879
308	csgE	0.834676	0.766057	0.839861	0.666216	0.800366	0.0634325
309	csgF	0.86761	0.895732	0.688655	0.723286	0.795448	0.0798346
310	csgG	1.0166	0.927876	0.721336	0.639903	0.824606	0.135863
311	csiE	0.87379	0.925858	0.891258	0.79704	0.882524	0.0423854
312	cspA	0.823586	0.780324	0.758835	0.735411	0.76958	0.0291078
313	cspB	0.712577	0.649694	0.788894	0.72513	0.718854	0.0441981
314	cspC	0.993523	0.831009	0.730122	0.790679	0.810844	0.0878887
315	cspD	0.839307	0.842808	0.643322	0.632172	0.741314	0.0910015
316	cspE	0.863172	0.897484	0.908119	1.13245	0.902801	0.0971011
317	cspF	0.69998	0.892837	0.895645	0.829674	0.861256	0.0720655
318	cspG	0.753073	0.870714	0.972816	0.84333	0.857022	0.0700864
319	cspH	0.700728	0.829722	0.945259	0.768973	0.799347	0.0805155
320	cspI	0.826997	0.808562	0.857084	0.993101	0.84204	0.0657689
321	csrB	0.772358	0.837439	0.827124	0.764328	0.799741	0.0288922
322	csrC	0.770611	0.715904	0.813369	0.704438	0.743258	0.0393016
323	cstA	0.871659	0.697022	1.0009	0.824078	0.847869	0.097267
324	cueO	0.937349	0.827489	0.954108	1.01182	0.945728	0.0599081
325	cueR	0.7775	0.864224	0.918646	1.01026	0.891435	0.0756011
326	cusA	0.939207	0.975318	0.675595	0.838043	0.888625	0.104711
327	cusB	0.896595	0.84515	0.663714	0.632976	0.754432	0.101327
328	cusC	0.787297	0.94437	0.706133	1.09575	0.865834	0.133953
329	cusF	0.912361	0.911998	0.841581	0.672238	0.876789	0.0893028
330	cusR	0.920416	0.966107	0.808306	0.842625	0.88152	0.0557047
331	cusS	0.823476	0.770043	0.849008	0.883651	0.836242	0.0371089
332	cutA	1.11788	0.993249	1.00194	0.84582	0.997597	0.0864218
333	cutC	0.725779	0.744673	0.832668	0.82278	0.783726	0.0419221
334	cutF	0.869759	0.897641	0.933054	0.881695	0.889668	0.021427
335	cvpA	0.838174	0.909012	0.843152	1.04668	0.876082	0.0764056
336	cyaA	0.87551	0.885758	1.1993	1.11095	0.998354	0.12618
337	cyaY	0.749002	0.816324	0.717656	0.804153	0.776577	0.036052
338	cybB	0.788824	0.809466	0.891345	0.849474	0.82947	0.0351876
339	cybC	0.976216	0.964798	0.89417	0.842545	0.929484	0.0488119
340	cycA	0.809156	0.821826	0.960791	0.731428	0.815491	0.0741739
341	cydB	0.642951	0.75421	0.606434	0.84084	0.698581	0.0829649
342	cydD	1.0828	0.843685	0.854861	0.750288	0.849273	0.110248
343	cynR	0.777224	0.77215	0.774039	0.77339	0.773714	0.00168618
344	cynS	0.948112	0.752885	0.69447	0.821981	0.787433	0.0847702
345	cynT	1.03628	0.844196	0.739311	0.711475	0.791753	0.115188
346	cynX	0.830778	0.809584	0.830826	0.910903	0.830802	0.0351366
347	cyoA	0.865271	0.858377	0.70729	0.75761	0.807993	0.0602024
348	cyoB	0.83549	0.818035	0.76694	0.850119	0.826763	0.0283219
349	cyoC	0.766283	0.804649	0.940895	0.954764	0.872772	0.073789
350	cyoD	0.775731	0.822447	0.877591	1.02768	0.850019	0.085398
351	cyoE	0.675591	0.711546	0.835278	0.775771	0.743659	0.0547336
352	cysA	0.742544	0.837174	0.792295	0.739563	0.767419	0.0361334
353	cysB	0.801508	0.909518	0.818232	1.0084	0.863875	0.0742872
354	cysC	0.947815	0.885875	0.854234	0.714592	0.870054	0.0768222
355	cysD	1.08876	1.00857	0.907373	0.655833	0.95797	0.146724
356	cysE	0.772581	0.755662	0.740198	0.873653	0.764122	0.0474274
357	cysG	0.88808	0.90963	0.592499	0.639507	0.763794	0.127573
358	cysH	0.990147	0.928585	0.613478	0.683272	0.805928	0.142161
359	cysI	1.01664	0.911976	0.949381	0.930204	0.939793	0.0357279
360	cysJ	1.00539	0.959832	0.867271	1.04501	0.982611	0.0594542
361	cysK	0.948332	0.994337	0.670541	0.778452	0.863392	0.11662
362	cysM	0.861859	0.906126	0.779531	0.829504	0.845681	0.041343
363	cysN	1.05561	1.13864	1.21576	0.943183	1.09713	0.090521
364	cysP	0.683291	0.769948	0.787364	0.723636	0.746792	0.0364577
365	cysQ	0.904862	0.991353	0.903485	0.884783	0.904174	0.0375715
366	cysU	0.832767	0.883531	0.753804	0.727845	0.793286	0.055536
367	cysW	0.778664	0.803128	0.92301	0.906261	0.854695	0.0561317
368	cysZ	0.793551	0.930974	1.03162	0.817069	0.874022	0.0855694
369	cytR	0.800757	0.903795	0.728823	0.855256	0.828006	0.0582355
370	dacA	0.829162	1.00681	0.754472	0.900249	0.864705	0.0832679
371	dacB	0.884527	0.865505	0.672482	0.653953	0.768993	0.0950907
372	dacC	0.752108	0.895273	0.735748	0.835247	0.793677	0.057883
373	dacD	0.887585	0.955008	0.908065	1.02204	0.931536	0.0464552
374	dadA	0.930507	1.15812	0.925003	0.799125	0.927755	0.116241
375	dadX	0.883606	0.858856	0.740725	0.649933	0.799791	0.0843654
376	dam	0.835023	0.849031	0.857013	1.00439	0.853022	0.0627858
377	damX	0.823483	0.921937	0.638001	0.751767	0.787625	0.0926843
378	dapF	0.807765	0.811818	0.860333	0.705224	0.809792	0.0508197
379	dbpA	0.896626	0.697904	0.949175	1.076	0.9229	0.121991
380	dcd	0.940796	0.957084	0.794953	0.834563	0.88768	0.0615616
381	dcm	0.746352	1.0338	0.961755	0.995495	0.978625	0.101284
382	dcp	0.719352	0.662825	0.934113	0.789768	0.75456	0.0912046
383	dcrB	0.87417	0.918817	1.11017	1.19491	1.01449	0.118515
384	dctA	0.848027	0.909049	0.92452	0.78909	0.878538	0.0481651
385	dcuA	0.894542	0.917587	0.938201	0.901264	0.909426	0.0151272
386	dcuB	0.605046	0.737498	0.743384	0.638955	0.688227	0.054147
387	dcuC	0.802882	0.934611	1.0563	0.973482	0.954047	0.0819554
388	dcuD	0.896591	0.887646	0.89112	0.90665	0.893855	0.00645825
389	dcuR	0.819653	0.887822	0.699353	0.795999	0.807826	0.06047
390	dcuS	0.931987	0.87576	0.746141	0.819295	0.847528	0.0615622
391	dcyD	0.781805	0.824038	0.697307	0.81192	0.796862	0.0448452
392	ddg	0.793178	0.819559	0.827087	0.794178	0.806869	0.013489
393	ddlA	0.926564	0.805495	0.636083	0.599993	0.720789	0.118187
394	ddpX	0.968381	0.905862	0.893246	0.849379	0.899554	0.0381174
395	deaD	0.891507	0.83568	0.954697	1.19011	0.923102	0.122052
396	dedA	1.10862	1.02375	1.05351	1.07418	1.06384	0.0276459
397	dedD	0.902844	0.952836	0.713595	0.801954	0.852399	0.082643
398	degP	0.781372	0.839614	0.606904	0.751814	0.766593	0.0771585
399	degQ	1.04975	0.860939	0.975193	0.902839	0.939016	0.0644393
400	deoA	0.968993	0.923279	0.995241	0.825635	0.946136	0.0582359
401	deoB	0.991813	0.962405	1.04446	0.978218	0.985016	0.0278051
402	deoC	0.858996	0.894354	0.917262	1.00358	0.905808	0.0479438
403	deoD	0.793221	0.948065	0.975586	1.03073	0.961825	0.0794563
404	deoR	0.828575	0.811685	0.894072	0.892249	0.860412	0.0331334
405	dgkA	0.908312	0.929479	0.936601	0.881426	0.918895	0.0193046
406	dgoA	0.684733	0.651821	0.703159	0.788188	0.693946	0.0453488
407	dgoK	1.03005	0.923553	0.754062	1.07003	0.976803	0.110109
408	dgoR	0.745828	0.753291	0.902915	0.858623	0.805957	0.0604853
409	dgoT	0.898866	0.851486	0.953313	0.929747	0.914307	0.0341506
410	dgt	0.888033	0.878226	0.846116	0.913254	0.88313	0.0215223
411	dhaR	0.844554	0.885711	0.691794	0.636564	0.768174	0.0924816
412	dicB	0.961994	0.875727	0.859555	0.834487	0.867641	0.0433208
413	dicC	0.798217	0.813299	0.761953	0.638629	0.780085	0.0623332
414	dicF	0.854565	0.952708	0.752369	1.0997	0.903636	0.114662
415	dinB	0.791485	0.935515	0.804712	0.862241	0.833477	0.051203
416	dinD	0.866244	0.885867	0.674099	0.673917	0.770171	0.090592
417	dinF	0.832171	0.880504	1.09896	0.898469	0.889487	0.0924075
418	dinG	0.757494	0.873181	0.842027	0.764303	0.803165	0.044475
419	dinI	0.850074	0.760809	1.1609	0.984432	0.917253	0.135161
420	dinJ	0.977172	0.947391	0.840462	0.834316	0.893927	0.0567244
421	dinQ	0.73787	0.829677	0.701257	0.751639	0.744755	0.0420841
422	div	0.956415	1.03174	1.08792	0.942491	0.994075	0.052814
423	djlA	0.898326	1.03641	1.16301	0.860573	0.967368	0.107366
424	dkgA	0.876924	1.03829	0.876195	0.938869	0.907897	0.059965
425	dkgB	0.83925	0.98327	0.960428	0.97238	0.966404	0.0530874
426	dksA	0.781846	0.870381	0.788528	0.57067	0.785187	0.099953
427	dld	0.944556	0.899561	0.928593	0.955814	0.936575	0.0189969
428	dmsA	0.993094	0.805861	0.970561	0.740437	0.888211	0.0959509
429	dmsB	0.758366	0.879322	0.855597	1.09636	0.867459	0.111091
430	dmsC	0.954803	0.984825	0.732066	0.807258	0.881031	0.0932098
431	dnaG	0.732025	0.742692	0.792804	0.835433	0.767748	0.0371717
432	dnaJ	0.783281	0.819559	0.978767	0.973905	0.896732	0.0791389
433	dnaK	0.897523	0.736667	0.704825	0.701907	0.720746	0.0736521
434	dnaQ	0.939514	0.912793	1.087	1.06827	1.00389	0.0685318
435	dnaT	0.823929	1.04012	0.939427	1.02327	0.981347	0.0772049
436	dpiA	0.781828	0.924581	0.607707	0.914413	0.848121	0.115809
437	dpiB	0.687371	0.860105	0.793874	0.904149	0.826989	0.0732938
438	dppA	0.911634	0.840417	0.672503	0.773873	0.807145	0.0788398
439	dppB	0.931716	0.902333	0.820935	0.969729	0.917024	0.0491246
440	dppC	0.928401	0.822808	0.624794	0.849562	0.836185	0.100705
441	dppD	0.889042	1.04662	0.842684	0.899879	0.894461	0.0691049
442	dppF	0.686124	0.756934	0.650258	0.881367	0.721529	0.0794555
443	dps	0.939939	0.867595	0.695949	0.79946	0.833528	0.0804713
444	dsbA	0.685677	0.677958	0.656941	0.532601	0.667449	0.0565987
445	dsbB	0.757495	0.713914	0.737099	0.813675	0.747297	0.0331984
446	dsbC	0.998679	0.804028	0.984525	0.875321	0.929923	0.0719538
447	dsbD	0.904891	0.884722	0.959131	0.839469	0.894806	0.0384371
448	dsbE	0.882697	0.783627	0.701143	0.726982	0.755305	0.0627598
449	dsbG	0.820465	0.87928	0.635548	0.712774	0.76662	0.0843839
450	dsdA	0.923907	0.848734	0.93675	1.0051	0.930328	0.0496431
451	dsdC	0.921126	0.987922	0.920204	0.979303	0.950214	0.0282945
452	dsdX	0.721876	0.83847	0.878771	0.820052	0.829261	0.0519277
453	dsrA	0.856047	0.870398	0.733543	0.822683	0.839365	0.048165
454	dsrB	0.870986	0.885537	0.982982	0.987908	0.93426	0.0481893
455	dtd	0.876143	0.974187	1.01972	1.04617	0.996952	0.0583582
456	eaeH	0.877773	0.926325	0.682541	0.780621	0.829197	0.0838694
457	eamA	0.794361	0.758158	0.898766	0.931993	0.846564	0.0641283
458	ebgA	0.979011	0.858525	0.792673	0.972696	0.91561	0.0706282
459	ebgC	0.834646	0.883214	0.774519	0.831377	0.833011	0.0344476
460	ebgR	0.898777	0.957188	0.89753	0.998336	0.927983	0.0381169
461	ecnA	0.868128	0.827974	0.873102	0.947049	0.870615	0.038586
462	ecnB	0.665085	0.773985	0.798062	0.902547	0.786023	0.0754848
463	eco	0.807354	0.921099	0.59309	0.737808	0.772581	0.106303
464	ecpD	0.758637	0.873472	1.03663	0.930341	0.901906	0.0897545
465	eda	0.956908	0.815382	0.799055	0.780245	0.807218	0.0636492
466	edd	0.917483	0.901537	0.905613	0.79576	0.903575	0.04486
467	efp	0.881867	0.844197	0.802814	0.806828	0.825513	0.0288538
468	ego	0.823479	0.91077	0.868631	0.820442	0.846055	0.0333396
469	elaA	0.899757	0.897217	0.825793	0.926219	0.898487	0.0336228
470	elaB	1.02025	0.986875	0.936063	0.934016	0.961469	0.0325693
471	elaC	0.75467	0.767869	0.774777	0.907861	0.771323	0.0566911
472	elaD	0.807199	0.762103	0.880321	0.693451	0.784651	0.0607996
473	elbA	0.75235	0.823527	0.813262	0.992729	0.818395	0.0805753
474	elbB	0.935898	0.983299	0.755097	1.36452	0.959599	0.199436
475	empty	1.01365	1.00791	1.17517	1.28645	1.09441	0.105049
476	emrA	0.875572	0.804367	0.794408	0.746556	0.799388	0.0413176
477	emrB	0.800203	0.87596	0.871061	0.820354	0.845708	0.0290686
478	emrD	0.912727	0.856225	1.07675	1.06015	0.986438	0.0844503
479	emrE	0.980927	1.00483	0.84478	0.735167	0.912853	0.0978068
480	emrK	0.725758	0.808569	0.947003	0.901606	0.855088	0.0764496
481	emrY	0.858994	0.856623	0.803651	0.868012	0.857809	0.0230373
482	endA	0.91452	0.857143	0.937175	0.834411	0.885831	0.0372189
483	entA	0.81501	0.874673	1.04292	1.10844	0.958794	0.106969
484	entB	0.988797	0.826696	1.04679	0.719001	0.907747	0.116276
485	entC	0.932572	0.807487	0.922625	0.684849	0.865056	0.090688
486	entE	0.903503	0.803121	1.12837	0.921107	0.912305	0.10628
487	entF	0.951168	1.05755	0.836945	0.891622	0.921395	0.0733602
488	envR	0.870453	0.950273	0.844645	0.997787	0.910363	0.0548694
489	envY	0.866493	0.932905	0.767538	0.79054	0.828517	0.0585199
490	envZ	0.948808	0.920682	0.839515	0.979122	0.934745	0.0467258
491	epd	0.91738	0.933446	1.00405	0.885984	0.925413	0.0388852
492	erfK	0.872588	0.718816	0.711716	0.63382	0.715266	0.0777914
493	eriC	0.792928	0.724533	0.843427	0.879008	0.818178	0.0520181
494	essD	1.0264	0.893825	0.803813	0.957143	0.925484	0.0733574
495	essQ	0.743818	0.733124	0.79127	0.927441	0.767544	0.070326
496	etk	0.81923	0.884804	0.694083	0.806664	0.812947	0.0615291
497	etp	0.903863	0.946773	0.670532	0.750183	0.827023	0.100368
498	eutA	0.821784	0.803665	0.849355	0.961636	0.83557	0.0557089
499	eutB	0.754827	0.805989	0.898196	0.800626	0.803307	0.0467713
500	eutC	0.90516	0.95881	0.940825	1.00235	0.949817	0.0313142
501	eutD	0.980771	1.1092	0.965852	0.803274	0.973311	0.0972168
502	eutE	0.991027	1.06502	0.914719	0.943347	0.967187	0.0510874
503	eutG	0.749287	0.746176	0.870132	0.818331	0.783809	0.0464268
504	eutH	0.965051	0.874903	0.93478	1.05432	0.949916	0.057986
505	eutJ	0.878015	0.992252	1.00493	1.0838	0.998588	0.0657696
506	eutK	0.842811	0.894641	0.97298	0.928509	0.911575	0.0425716
507	eutL	0.94066	0.892068	0.818748	1.09523	0.916364	0.0909742
508	eutM	0.870988	0.890806	0.671274	0.734124	0.802556	0.0824848
509	eutN	1.00176	1.08168	0.757776	0.78725	0.894503	0.123472
510	eutP	1.09854	1.0581	1.03646	0.95976	1.04728	0.0452965
511	eutQ	0.908864	0.895969	0.831333	0.879152	0.887561	0.0265062
512	eutR	0.84668	0.881898	0.845109	0.878568	0.862624	0.0154018
513	eutS	0.882523	0.899529	0.734065	0.864134	0.873328	0.0594863
514	eutT	0.873757	0.82775	0.817248	0.880211	0.850753	0.0246796
515	evgA	0.744173	0.917202	0.794181	0.881461	0.837821	0.0613833
516	evgS	0.65706	0.980746	0.822626	0.855251	0.838939	0.103344
517	exbB	0.772994	0.860911	0.800299	0.671922	0.786647	0.061192
518	exbD	0.929474	0.900225	0.870317	0.86584	0.885271	0.0230478
519	exoD	0.991642	1.03272	0.817143	0.774013	0.904392	0.0986825
520	exoX	0.796158	0.780456	0.808143	0.812024	0.802151	0.0110637
521	exuR	0.759595	0.859599	0.801141	0.949034	0.83037	0.0637812
522	exuT	0.699171	0.771488	0.754866	0.786102	0.763177	0.0297421
523	fabF	1.17829	0.956817	1.21103	1.12143	1.14986	0.088482
524	fabH	0.947689	1.00369	1.24457	1.18521	1.09445	0.110044
525	fadA	0.85459	0.871875	0.877545	1.04665	0.87471	0.071239
526	fadB	0.896009	0.894432	0.756695	0.940127	0.89522	0.0623766
527	fadD	1.00037	0.918953	0.903435	0.8987	0.911194	0.0375567
528	fadE	0.836192	0.847915	0.844247	0.959187	0.846081	0.0464042
529	fadH	0.893007	0.901105	0.683452	0.633055	0.78823	0.108091
530	fadL	0.870059	0.918137	0.715364	0.837455	0.853757	0.0674288
531	fadR	0.835689	0.884457	0.892832	0.866635	0.875546	0.0197194
532	farR	0.862833	0.933184	0.852213	1.00256	0.898008	0.0544274
533	fbaB	0.795401	0.899679	0.785336	0.793685	0.794543	0.0431261
534	fbp	0.86557	0.800446	0.849297	0.848129	0.848713	0.0219875
535	fcl	0.94813	0.941107	0.903042	0.629567	0.922075	0.120635
536	fdhD	0.927265	0.964425	0.684384	0.905152	0.916208	0.0995685
537	fdhE	0.863448	0.89923	1.03977	1.04511	0.9695	0.0730126
538	fdhF	0.934596	0.887009	0.989997	1.03064	0.962296	0.0487108
539	fdnG	1.02554	0.871737	0.805473	0.774865	0.838605	0.0873698
540	fdnH	0.8366	0.891118	0.945329	0.934438	0.912778	0.0385239
541	fdnI	0.913666	0.855935	0.676625	0.75462	0.805277	0.0816697
542	fdoG	0.919142	0.766402	1.04484	0.897615	0.908379	0.0883225
543	fdoH	0.967267	1.03039	0.905317	0.891449	0.936292	0.0495972
544	fdoI	0.877639	0.783052	0.804981	0.937259	0.84131	0.0546913
545	fdrA	0.845757	0.861247	0.833084	0.869036	0.853502	0.012437
546	fdx	0.608671	0.493863	0.670329	0.891756	0.6395	0.129977
547	feaB	0.829644	0.912895	0.789442	0.742407	0.809543	0.0560976
548	feaR	0.719103	0.816299	0.704032	0.654948	0.711568	0.0525834
549	fecA	0.807573	0.897935	0.871242	1.02703	0.884589	0.071722
550	fecB	0.778219	0.826542	0.853977	0.837375	0.831958	0.0254171
551	fecC	0.658621	0.759601	0.696278	0.795728	0.727939	0.0477591
552	fecD	0.794012	0.87378	0.775534	0.622373	0.784773	0.0817186
553	fecE	0.899573	0.867431	0.854758	0.873955	0.870693	0.0146678
554	fecI	0.815033	0.749063	0.613273	0.710523	0.729793	0.065406
555	fecR	0.741281	0.794807	0.549557	0.582335	0.661808	0.0925579
556	feoA	0.82735	0.86368	0.847291	0.986865	0.855486	0.0566652
557	feoB	0.697786	0.751329	0.685462	0.703287	0.700537	0.0226587
558	fepA	0.828147	0.743441	0.901994	0.878384	0.853266	0.0546832
559	fepB	0.867556	0.917097	0.911028	0.95474	0.914062	0.0276735
560	fepC	0.887199	1.01343	1.06404	0.992048	1.00274	0.0578761
561	fepD	0.835577	0.93395	1.0006	0.970351	0.95215	0.0559841
562	fepE	1.1254	1.06397	0.948758	0.959085	1.01153	0.0661587
563	fepG	0.947452	0.957272	0.853858	1.26387	0.952362	0.139797
564	fes	0.913623	0.9017	0.921597	0.988568	0.91761	0.0307046
565	fhiA	0.906263	0.944569	0.934658	1.02092	0.939614	0.0382435
566	fhlA	0.718329	0.698212	0.628012	0.951282	0.708271	0.109909
567	fhuA	0.861242	0.956543	0.896394	0.814549	0.878818	0.0463751
568	fhuB	0.66138	0.731421	0.809044	0.735694	0.733557	0.046722
569	fhuC	0.681251	0.880552	1.11722	0.717617	0.799085	0.155143
570	fhuD	0.812562	0.838184	0.851375	0.91643	0.84478	0.0344897
571	fhuE	0.839964	0.69051	0.727661	0.619804	0.709085	0.0713364
572	fhuF	0.687913	0.73817	0.791092	0.725155	0.731663	0.0331102
573	fic	0.894507	0.919684	1.01953	1.09986	0.96961	0.0734614
574	fimA	0.997975	0.913312	0.716151	0.604954	0.814731	0.139198
575	fimB	0.903951	0.97468	0.849223	0.957175	0.930563	0.0440495
576	fimC	0.944181	0.951889	0.882749	0.702966	0.913465	0.0913798
577	fimD	0.927065	0.914879	0.812381	0.886219	0.900549	0.0403166
578	fimE	1.00194	0.870008	0.709005	0.852711	0.86136	0.0928402
579	fimF	0.970778	0.920899	0.817401	0.628054	0.86915	0.118255
580	fimG	0.769848	0.791608	0.863258	0.669029	0.780728	0.0622165
581	fimH	0.96546	1.02303	0.740572	0.61103	0.853016	0.149476
582	fimI	0.763053	0.602111	0.764355	0.835862	0.763704	0.0770976
583	fimZ	0.907637	0.804477	0.89717	0.89009	0.89363	0.0375235
584	fis	0.793152	0.842423	0.769529	0.823632	0.808392	0.0250132
585	fixA	0.796148	0.849665	0.801952	1.00566	0.825808	0.0772702
586	fixB	0.803319	0.831301	0.941124	0.948276	0.886212	0.0577356
587	fixC	0.816346	0.848637	0.965271	1.03962	0.906954	0.0803218
588	fixX	0.989824	0.98648	0.941785	0.969862	0.978171	0.0171785
589	fklB	0.797535	0.669394	1.06937	0.881817	0.839676	0.130078
590	fkpA	0.988325	0.817255	0.681009	0.67501	0.749132	0.11536
591	fkpB	0.685734	0.637378	0.823817	0.812689	0.749211	0.0719089
592	fldB	0.940769	1.08414	0.711621	0.576874	0.826195	0.176033
593	flgA	0.865223	0.926509	0.645344	0.731103	0.798163	0.098692
594	flgB	0.805945	0.774372	0.640284	0.803523	0.788947	0.062205
595	flgC	0.816593	0.823419	0.771552	0.809018	0.812806	0.0181956
596	flgD	0.874479	0.876616	0.749161	0.905098	0.875548	0.0547242
597	flgE	0.881053	0.882766	0.768706	0.815563	0.848308	0.0430367
598	flgF	0.839405	0.876569	0.813773	0.765416	0.826589	0.0361765
599	flgG	0.840218	0.926049	0.692594	0.8011	0.820659	0.0750596
600	flgH	0.922756	0.835954	0.9515	0.957196	0.937128	0.044128
601	flgI	0.834785	0.915121	0.738738	0.879737	0.857261	0.0594471
602	flgJ	0.790388	0.888486	0.796588	0.883035	0.839811	0.0413482
603	flgK	0.828786	0.84908	0.750482	1.01092	0.838933	0.0851048
604	flgL	0.821643	0.818393	0.896235	0.746047	0.820018	0.0475079
605	flgM	0.851588	0.895529	0.878678	0.877576	0.878127	0.0140788
606	flgN	0.884124	0.817711	0.890402	0.823979	0.854052	0.029835
607	flhA	0.856532	0.842205	0.962544	0.953841	0.905187	0.0489586
608	flhB	1.17827	0.945501	0.725145	0.713276	0.835323	0.171479
609	flhC	1.00821	0.758567	0.670281	0.682973	0.72077	0.123934
610	flhD	0.900592	0.899451	0.849337	0.969177	0.900022	0.0381675
611	flhE	0.925222	0.859686	0.975562	0.837163	0.892454	0.0489013
612	fliA	0.745099	0.78704	0.820227	1.00542	0.803634	0.0901012
613	fliC	1.0666	0.887968	0.831465	0.62464	0.859717	0.141067
614	fliD	0.904205	0.85265	0.627152	0.597125	0.739901	0.120592
615	fliE	0.937952	0.881775	0.821009	1.05403	0.909864	0.0769998
616	fliF	0.774896	0.75357	0.848195	0.788155	0.781526	0.0316686
617	fliG	0.825351	0.71269	1.03399	0.89539	0.860371	0.104182
618	fliH	0.679471	0.771514	0.773964	0.742837	0.757175	0.0346089
619	fliI	0.89953	1.11922	0.876575	0.703969	0.888053	0.13202
620	fliJ	0.801837	0.72296	0.960257	1.00387	0.881047	0.10235
621	fliK	1.0486	0.865456	0.835882	0.781318	0.850669	0.0906826
622	fliL	1.07705	0.972245	0.849474	0.696028	0.91086	0.127148
623	fliM	1.14803	1.09528	0.738658	0.749538	0.92241	0.169757
624	fliN	0.878715	0.83347	0.923807	0.728304	0.856092	0.0651414
625	fliO	0.87518	0.84049	0.739018	0.88826	0.857835	0.0530701
626	fliP	0.891739	0.821921	0.714183	0.862128	0.842024	0.0606672
627	fliQ	0.788163	0.793445	0.817241	0.799496	0.79647	0.00987589
628	fliR	0.767343	0.80167	0.775608	0.797984	0.786796	0.0130063
629	fliS	0.939555	0.878946	0.750305	0.870115	0.874531	0.0616411
630	fliT	0.911448	0.849933	0.733235	0.811816	0.830874	0.057782
631	fliY	0.871974	0.928177	0.764211	0.688515	0.818093	0.083234
632	fliZ	0.822446	0.840135	0.698997	0.678975	0.760722	0.0641992
633	flrD	0.901121	0.926594	0.955608	0.852178	0.913858	0.0340365
634	flrR	0.857759	0.812509	0.859366	0.883726	0.858562	0.0231005
635	flu	0.706917	0.78975	0.709536	0.66994	0.708227	0.0393484
636	flxA	0.84027	0.887564	0.992242	1.1572	0.939903	0.109412
637	fnr	0.85267	0.934724	1.01903	0.966616	0.95067	0.0540566
638	focA	0.846769	0.760764	0.798319	0.999341	0.822544	0.0819778
639	focB	1.06708	0.829783	0.932232	0.655788	0.881007	0.134379
640	folB	1.16897	0.864309	0.735381	0.733961	0.799845	0.161562
641	folP	0.730898	0.797088	0.883982	1.04274	0.840535	0.104851
642	folX	0.818116	0.93156	1.13475	1.02904	0.9803	0.104782
643	fpr	1.08321	1.06096	1.00187	1.09586	1.07208	0.0325932
644	frdA	0.86432	0.926335	0.694843	0.818265	0.841292	0.0761393
645	frdB	0.832968	0.827261	0.726441	0.762889	0.795075	0.0400734
646	frdC	0.870797	0.87467	0.79381	0.931494	0.872733	0.043836
647	frdD	0.961311	0.908858	0.849012	0.901036	0.904947	0.0355981
648	fre	0.815435	0.942513	0.826397	0.652747	0.820916	0.0924046
649	fruA	0.822515	0.833259	0.808192	0.900071	0.827887	0.0319533
650	fruB	0.845151	0.88418	0.893903	0.783631	0.864665	0.0391064
651	fruK	0.851476	0.769346	0.617997	0.716798	0.743072	0.0757896
652	fruR	0.882719	0.92619	0.960971	0.936979	0.931584	0.0254312
653	frvA	0.841567	0.91872	0.857818	1.0412	0.888269	0.070944
654	frvB	0.80638	0.706391	0.677115	0.774982	0.740687	0.0462784
655	frvR	0.885696	0.800667	0.875102	0.832652	0.853877	0.0305066
656	frvX	1.03898	0.941325	1.08135	1.05933	1.04915	0.0484282
657	frwB	0.836048	0.889128	0.918656	0.954106	0.903892	0.038725
658	frwC	0.764744	0.904706	0.898259	0.839814	0.869036	0.0508237
659	frwD	0.785376	0.936442	0.913147	0.864554	0.888851	0.0520156
660	fsaA	0.845393	0.875311	0.839622	0.99795	0.860352	0.0584445
661	fsaB	0.784485	0.846922	0.795277	0.854021	0.821099	0.0274056
662	fsr	0.79735	0.922009	0.976981	0.801636	0.861823	0.0694972
663	ftnA	0.796861	0.860825	0.890313	0.764882	0.828843	0.0445287
664	ftnB	0.839163	0.822731	0.826731	0.872884	0.832947	0.017888
665	fucA	0.84031	0.796769	0.997832	0.76346	0.818539	0.0812919
666	fucI	0.842698	0.909336	0.91297	1.11089	0.911153	0.0907087
667	fucK	1.11864	0.840371	0.845034	1.02672	0.935875	0.107243
668	fucO	0.990599	0.78697	0.668718	0.800142	0.793556	0.103397
669	fucP	0.737208	0.838056	0.759901	0.655118	0.748554	0.0583014
670	fucR	0.737539	0.685762	0.885621	0.865878	0.801708	0.0755185
671	fucU	0.771248	0.813978	0.74582	0.978517	0.792613	0.08221
672	fumA	0.907846	0.853857	0.931048	0.770718	0.880852	0.0554762
673	fumB	1.01963	0.975718	0.689082	0.94974	0.962729	0.117527
674	fumC	0.936097	1.05474	0.678852	1.0155	0.975801	0.132708
675	fur	0.817706	0.855184	0.969889	0.934085	0.894635	0.0542096
676	fxsA	0.717371	0.765394	0.807099	0.74507	0.755232	0.0292948
677	gabD	0.957798	1.19213	0.974253	0.93839	0.966026	0.0939613
678	gabP	0.676521	0.885083	0.82293	0.734904	0.778917	0.0715929
679	gabT	0.834478	0.879715	0.736333	0.841563	0.83802	0.0477161
680	gadA	1.09452	1.08056	0.891181	0.95971	1.02014	0.0759855
681	gadB	1.04804	0.874563	0.980062	0.812181	0.927313	0.0817192
682	gadE	0.802299	0.820912	0.764921	0.74534	0.78361	0.0266624
683	gadW	0.726226	0.842268	0.659699	0.925045	0.784247	0.0916695
684	gadX	0.908269	0.907935	0.871067	1.18872	0.908102	0.116835
685	gadY	0.728454	0.845754	0.664028	0.653154	0.696241	0.069312
686	galE	0.997561	0.978758	0.941045	0.835922	0.959901	0.0565862
687	galF	1.00788	0.993336	0.879526	0.665918	0.936431	0.123962
688	galK	0.782258	0.832784	1.047	0.795594	0.814189	0.0978175
689	galM	0.808686	0.759179	0.780616	0.796173	0.788395	0.0165554
690	galP	0.818092	0.746897	0.619763	0.674793	0.710845	0.0668504
691	galR	0.731372	0.963132	0.95127	0.894447	0.922859	0.0840602
692	galS	0.788898	0.765205	0.839151	0.948729	0.814025	0.0637434
693	galT	0.902815	0.951037	0.775795	0.793299	0.848057	0.0657795
694	galU	0.638114	0.638372	0.720244	1.10467	0.679308	0.176896
695	gapC	0.793584	0.807664	0.83357	0.912374	0.820617	0.0415882
696	garD	0.848288	0.8536	0.865922	0.680016	0.850944	0.0701295
697	garK	0.938567	0.948182	0.764125	0.940669	0.939618	0.0711339
698	garL	0.881718	0.908339	0.68154	0.734266	0.807992	0.0857841
699	garP	0.837884	0.868987	0.691998	0.792577	0.81523	0.0602277
700	garR	0.943318	0.901056	0.936219	0.88222	0.918637	0.0224768
701	gatB	0.832905	0.940617	1.13193	0.939041	0.939829	0.0968356
702	gatC	0.858984	0.896827	0.804294	0.797004	0.831639	0.0367638
703	gatD	0.84996	1.01725	0.890251	0.918201	0.904226	0.0555336
704	gatR	0.880435	0.878776	0.837252	0.850503	0.86464	0.0165674
705	gatY	0.698293	0.856672	0.610649	0.956638	0.777482	0.120367
706	gatZ	0.828861	0.80258	0.806423	0.952974	0.817642	0.0563923
707	gcd	0.96914	0.888902	0.856188	0.862599	0.87575	0.0408904
708	gcl	0.952466	0.91942	0.608707	0.72329	0.821355	0.126738
709	gcvA	0.87155	1.06007	1.05352	1.18437	1.05679	0.099948
710	gcvB	0.731452	0.938756	0.805029	0.737431	0.77123	0.0757205
711	gcvH	1.10802	0.88054	0.66627	0.613033	0.773405	0.175823
712	gcvP	0.972403	0.964938	1.13065	0.994333	0.983368	0.061564
713	gcvR	0.814666	0.724645	0.894615	0.893755	0.85421	0.0631779
714	gcvT	0.908561	0.914331	0.960468	1.00252	0.9374	0.0342743
715	gdhA	0.936437	0.858398	0.938068	0.803167	0.897418	0.051002
716	gef	0.717806	0.820674	0.769915	0.930653	0.795294	0.0706329
717	ggt	0.955857	0.898071	0.894916	0.752553	0.896494	0.0675532
718	gidA	0.660507	0.74108	0.723901	0.926789	0.732491	0.0895421
719	gidB	0.9022	1.00904	0.830564	1.01551	0.955619	0.0694026
720	glcA	1.04828	0.895532	1.1844	1.03445	1.04136	0.0914558
721	glcB	0.847907	0.925151	0.791599	0.897193	0.87255	0.0455496
722	glcC	0.941067	0.960616	1.03394	0.77842	0.950841	0.0839401
723	glcD	1.05499	1.0192	0.860142	0.849318	0.93967	0.0824461
724	glcE	0.662785	0.597697	0.764935	0.758522	0.710654	0.0626097
725	glcF	0.801254	0.959551	0.982864	1.10512	0.971208	0.0967777
726	glcG	0.784541	0.730804	0.79595	0.813715	0.790246	0.0278942
727	gldA	0.920606	0.821754	0.873952	0.867159	0.870555	0.031335
728	glf	0.814139	0.823158	0.979042	0.767438	0.818648	0.0721183
729	glgA	0.714724	0.730435	0.613812	0.713226	0.713975	0.0421983
730	glgB	0.883091	0.832381	0.747173	0.712947	0.789777	0.0603094
731	glgC	0.864874	0.891054	0.846021	0.839599	0.855447	0.0179926
732	glgP	0.863537	0.916093	0.746376	0.775493	0.819515	0.0607331
733	glgS	1.00039	1.03054	0.71053	1.06496	1.01546	0.128716
734	glgX	0.828239	0.992505	0.803321	0.736064	0.81578	0.0848702
735	glk	0.876675	0.880685	0.83105	0.86419	0.870432	0.0176879
736	glnA	0.898005	0.852408	1.19261	1.03259	0.965298	0.119041
737	glnB	0.846126	0.90064	0.870597	0.680808	0.858361	0.0773979
738	glnD	0.843391	0.869008	0.715141	0.710733	0.779266	0.0646287
739	glnE	0.742475	0.867966	0.804048	0.707905	0.773262	0.0547061
740	glnG	0.869514	0.916484	0.786887	0.807819	0.838667	0.0458347
741	glnH	1.04322	0.941222	0.938058	0.840229	0.93964	0.0642088
742	glnK	0.948419	0.86434	0.907218	0.827798	0.885779	0.040498
743	glnL	1.01775	0.946382	0.756926	0.756885	0.851654	0.103438
744	glnP	0.968175	0.865592	0.743764	0.714194	0.804678	0.0908553
745	glnQ	0.84022	0.892137	0.731465	0.696656	0.785843	0.0708634
746	gloA	0.740104	0.963066	1.34966	1.27647	1.11977	0.219827
747	gloB	0.777187	0.807264	1.09184	0.971642	0.889453	0.114411
748	glpA	0.911306	0.945712	0.808944	0.772198	0.860125	0.063709
749	glpB	0.875416	0.818865	1.12997	0.930396	0.902906	0.10587
750	glpC	0.894137	0.888557	0.719979	0.872532	0.880544	0.0659911
751	glpD	0.944036	0.916107	0.769363	0.886023	0.901065	0.0601165
752	glpE	0.904491	0.826985	1.07135	1.13793	0.987921	0.111625
753	glpF	0.80834	1.01136	0.807541	0.860313	0.834326	0.0760204
754	glpG	0.916083	0.93093	0.906728	0.861506	0.911405	0.0233685
755	glpK	0.688652	0.84022	0.905431	0.712485	0.776353	0.0802102
756	glpQ	0.917513	1.06697	0.845734	0.924691	0.921102	0.0720968
757	glpR	0.661631	0.589574	0.947644	0.927293	0.794462	0.141561
758	glpT	0.791694	0.726683	1.00829	0.922472	0.857083	0.098318
759	glpX	0.91472	0.899647	0.841051	0.974017	0.907183	0.042317
760	gltA	0.908083	0.821843	0.722989	1.04059	0.864963	0.104397
761	gltB	0.860135	0.898651	0.936598	0.980603	0.917624	0.0399632
762	gltD	0.829008	0.768074	0.821743	0.815759	0.818751	0.0217463
763	gltF	0.726969	0.741697	0.749706	0.719862	0.734333	0.0105265
764	gltI	0.976844	0.929633	0.819904	1.011	0.953239	0.0649407
765	gltJ	0.741487	0.908547	0.885182	0.822643	0.853912	0.0581585
766	gltK	0.753715	0.79797	0.679765	0.730484	0.742099	0.0381274
767	gltL	0.852957	0.820011	0.679103	0.777763	0.798887	0.0588227
768	gltP	0.763907	0.750445	0.830872	0.854877	0.797389	0.0393155
769	gltS	0.709741	0.784609	0.683692	0.714594	0.712167	0.0337159
770	glvB	0.90338	1.0021	0.868393	0.689765	0.885887	0.101295
771	glvC	0.937198	0.911843	0.721229	0.736878	0.82436	0.0879271
772	glvG	0.795619	0.95657	0.85065	0.803543	0.827097	0.058212
773	glxK	0.626315	0.791078	0.688486	0.843135	0.739782	0.075893
774	glxR	0.815463	0.852061	0.842525	0.915419	0.847293	0.0329738
775	glyA	0.824029	0.795038	0.742321	0.848285	0.809533	0.0354327
776	glyS	0.681128	0.664982	0.685034	0.690291	0.683081	0.00852625
777	gmd	0.882764	0.94117	0.796525	0.766537	0.839645	0.0619827
778	gmhA	0.895973	0.832259	0.869351	0.7462	0.850805	0.050919
779	gmhB	0.886332	0.908588	0.896202	0.744071	0.891267	0.0610605
780	gmhD	1.06076	0.790042	0.758085	0.661287	0.774063	0.133697
781	gnd	0.982695	0.793446	0.810164	0.864751	0.837457	0.0670394
782	gnsA	0.89752	0.919402	0.847721	0.864801	0.881161	0.0249449
783	gnsB	0.84668	0.829712	0.752061	0.891323	0.838196	0.0450949
784	gntK	0.818826	0.910042	0.888223	0.789067	0.853524	0.0441459
785	gntP	0.887758	1.07005	0.993543	0.939497	0.96652	0.0604329
786	gntR	0.8989	0.820227	0.868555	0.930186	0.883728	0.0363128
787	gntT	0.651691	0.702062	0.544481	0.70327	0.676877	0.0587308
788	gntU	0.742332	0.735956	0.645004	0.79975	0.739144	0.0496606
789	goaG	0.916097	1.00182	0.812722	0.657042	0.864409	0.115107
790	gor	0.647239	0.811618	0.855523	0.910774	0.83357	0.0886135
791	gph	0.836168	0.848575	0.62985	0.760598	0.798383	0.078711
792	gpmB	0.982378	0.855078	0.664857	0.748415	0.801747	0.106463
793	gpmI	0.979455	0.863698	1.11605	1.22034	1.04775	0.120801
794	gppA	0.907006	0.9618	0.968297	0.82545	0.934403	0.0517569
795	gpt	0.991395	0.931652	0.770564	0.867653	0.899652	0.0732797
796	greA	0.825423	0.860599	0.736079	0.99877	0.843011	0.0846609
797	greB	0.738299	0.977307	0.707777	0.683325	0.723038	0.107228
798	groL	1.09081	0.992421	0.923658	1.21535	1.04162	0.0983003
799	grxA	0.984172	0.892476	0.787828	0.630962	0.840152	0.117583
800	grxB	0.795577	0.889622	0.65443	0.712228	0.753902	0.0794043
801	grxC	0.829542	0.943861	0.833683	0.8068	0.831613	0.0483632
802	gshA	0.704361	0.793978	1.01267	0.814604	0.804291	0.101261
803	gshB	0.640206	0.772039	0.956504	1.09466	0.864271	0.155107
804	gsk	0.92624	1.03378	0.749066	0.968059	0.94715	0.0950081
805	gsp	0.925844	0.927976	0.723196	0.703598	0.82452	0.0957052
806	gspA	1.15696	0.888154	0.72318	0.687107	0.805667	0.167474
807	gspC	0.939425	0.802583	0.774388	1.05472	0.871004	0.100929
808	gspD	0.844223	0.798477	0.831212	0.8496	0.837718	0.0179775
809	gspE	0.840524	0.988245	0.809578	1.0305	0.914385	0.084086
810	gspI	0.827378	0.833452	0.651008	0.883252	0.830415	0.079741
811	gspJ	0.973208	0.892373	0.693487	0.734923	0.813648	0.101964
812	gspK	1.04726	0.943345	0.858308	1.11997	0.995303	0.0890831
813	gspL	0.700817	0.764865	0.601748	0.748885	0.724851	0.0574978
814	gst	0.810644	0.826138	0.830666	0.806396	0.818391	0.00910595
815	guaA	1.08228	1.17064	1.02832	1.22277	1.12646	0.067541
816	guaB	1.132	1.12988	1.00894	1.18885	1.13094	0.0590243
817	guaC	0.976929	0.903098	0.704696	0.725955	0.814527	0.103513
818	guaD	0.825124	0.758391	0.902192	0.767912	0.796518	0.0516616
819	gudD	0.815385	0.683152	0.804923	0.757061	0.780992	0.0471082
820	gudP	0.623177	0.733199	0.746308	0.950161	0.739754	0.106006
821	gudX	0.843648	1.0225	0.816003	0.699013	0.829826	0.10378
822	gutM	0.830465	0.789867	0.892218	0.918577	0.861341	0.0452783
823	gutQ	0.919702	0.762344	0.810102	0.79919	0.804646	0.0529685
824	gyrI	0.864931	0.846424	0.733381	1.06617	0.855678	0.107593
825	hcaB	1.01701	0.965596	0.849572	0.735342	0.907584	0.0975521
826	hcaC	0.789335	0.857182	0.678113	0.699318	0.744326	0.0644005
827	hcaD	0.95634	0.994208	1.04103	1.01496	1.00459	0.0277249
828	hcaE	0.851925	0.900561	0.988565	0.770929	0.876243	0.0705411
829	hcaF	0.831927	0.856581	0.680762	0.7379	0.784914	0.0635505
830	hcaR	0.97327	0.88627	0.751757	0.870718	0.878494	0.0706561
831	hcaT	0.906058	0.968641	0.659141	1.04431	0.93735	0.130334
832	hchA	0.866584	0.839474	0.798719	0.911714	0.853029	0.0367619
833	hcp	0.728663	0.823765	0.899788	0.774516	0.799141	0.0567939
834	hcr	0.752666	0.853931	0.663414	0.643348	0.70804	0.0750113
835	hdeA	0.751244	0.798437	0.86022	0.754713	0.776575	0.0397843
836	hdeB	0.776659	0.748681	0.702669	1.02984	0.76267	0.115575
837	hdeD	0.8222	0.837996	1.07646	0.845015	0.841506	0.0962293
838	hdfR	0.830331	0.820977	1.01097	0.952924	0.891628	0.0724907
839	hdhA	0.952229	0.981371	0.962044	0.740394	0.957136	0.0896671
840	helD	0.786302	0.845129	0.849964	0.950965	0.847546	0.0531079
841	hemE	0.828352	0.818737	0.691218	0.649899	0.754978	0.0697925
842	hemF	0.956181	0.986367	0.810429	0.660672	0.883305	0.116576
843	hemN	0.739022	0.728175	0.850948	0.815502	0.777262	0.0461362
844	hemX	1.02508	1.02238	1.05172	0.832116	1.02373	0.0801851
845	hemY	0.86999	0.874234	0.884061	0.807288	0.872112	0.027549
846	hepA	0.709772	0.797344	0.739048	0.864419	0.768196	0.0530767
847	hexR	0.974151	0.904734	0.982728	0.890083	0.939442	0.0366387
848	hflC	0.904502	1.00421	1.34861	1.21346	1.10883	0.155488
849	hflK	0.865411	0.968596	1.15286	1.01636	0.99248	0.092507
850	hflX	0.974455	1.08611	0.643977	0.849624	0.912039	0.147094
851	hfq	1.07813	0.980411	1.17185	1.06102	1.06958	0.0608654
852	hha	0.850081	0.879171	0.797314	0.838052	0.844067	0.0263186
853	hicA	0.879836	0.959367	0.690332	0.673523	0.785084	0.109535
854	hipA	1.00838	0.903893	0.821206	1.109	0.956136	0.0969212
855	hipB	0.744219	0.846356	0.919398	0.789646	0.818001	0.0586183
856	hisA	0.7318	0.855727	0.687391	0.77618	0.75399	0.0557203
857	hisB	0.801539	0.835697	0.772539	0.69128	0.787039	0.0479879
858	hisC	1.05389	0.916641	1.19319	0.859318	0.985263	0.115906
859	hisD	0.987734	0.946269	0.876857	0.680102	0.911563	0.106736
860	hisF	0.981231	0.878562	0.806855	0.714412	0.842709	0.0874054
861	hisG	0.963718	0.867844	0.962385	0.723553	0.915115	0.0888142
862	hisH	0.787616	0.90203	0.910863	0.923834	0.906446	0.0498074
863	hisI	0.941428	0.872417	0.748744	0.950014	0.906922	0.0729518
864	hisJ	0.864761	0.946444	0.794573	0.831991	0.848376	0.0503133
865	hisL	0.87397	0.748649	0.978802	1.12853	0.926386	0.124762
866	hisM	0.720453	0.741795	0.870975	0.981202	0.806385	0.0945611
867	hisP	0.940051	0.891639	0.906701	0.877313	0.89917	0.0209288
868	hisQ	0.771245	0.81745	0.973297	0.893423	0.855436	0.0687584
869	hlpA	0.818025	0.892457	0.804903	0.826012	0.822018	0.0307173
870	hlyE	0.680099	0.736363	0.726177	0.889425	0.73127	0.0712661
871	hlyT	0.818112	0.805675	0.694446	0.676739	0.75006	0.0568988
872	hmp	0.90024	1.08315	0.735727	0.871264	0.885752	0.110854
873	hnr	0.882802	0.977205	0.891973	0.802468	0.887388	0.0553457
874	hns	0.886177	0.871663	0.740854	0.798659	0.835161	0.0525099
875	hofB	0.71415	0.871937	0.763514	0.705828	0.738832	0.0600342
876	hofC	0.733457	0.800057	0.720021	0.82976	0.766757	0.0407885
877	hofD	1.18763	1.1482	1.16224	0.983362	1.15522	0.0732051
878	hofF	0.964674	0.910289	0.84009	1.04918	0.937482	0.0684096
879	hofG	0.859749	0.950104	0.922132	0.889938	0.906035	0.0303373
880	hofH	1.05066	0.996868	0.914702	0.968889	0.982879	0.0438939
881	hofQ	0.852829	0.981051	0.697084	0.978511	0.91567	0.105127
882	hokA	0.921517	0.908767	0.848953	0.839177	0.87886	0.0321914
883	hokB	0.788135	1.01212	0.853289	0.815943	0.834616	0.0786527
884	hokC	0.999825	0.919409	0.731948	1.03208	0.959617	0.105357
885	hokD	0.830758	0.844497	0.781331	0.772932	0.806044	0.0275348
886	hokE	0.837349	0.88016	0.758679	0.872259	0.854804	0.0435675
887	holC	0.729671	0.770481	0.830003	1.01018	0.800242	0.0968919
888	holD	0.68525	0.751419	1.13741	0.919348	0.835383	0.157001
889	holE	0.837509	0.886712	1.06741	1.11286	0.977062	0.104153
890	hpt	0.749365	0.783038	0.751642	0.821929	0.76734	0.0265623
891	hrpA	0.801436	0.734598	0.778624	0.850028	0.79003	0.037225
892	hrpB	0.947356	0.892597	0.771951	0.818216	0.855407	0.0602846
893	hrsA	0.730643	0.775657	1.10817	0.848268	0.811963	0.13248
894	hscA	0.9301	0.948075	0.78031	0.968241	0.939088	0.0676186
895	hscB	0.776031	0.838506	0.72813	1.06842	0.807268	0.118142
896	hscC	0.878278	0.835733	0.749292	0.85002	0.842876	0.0434428
897	hsdM	0.789165	0.916779	1.18698	0.944043	0.930411	0.12922
898	hsdR	0.886796	0.962451	0.933699	0.938434	0.936067	0.0246181
899	hsdS	0.863785	0.991858	0.859433	1.00393	0.927822	0.0610883
900	hslJ	0.799905	0.942011	0.961526	0.985844	0.951768	0.0657863
901	hslO	0.83769	0.952757	0.918537	0.885529	0.902033	0.0380017
902	hslR	0.810324	0.80675	0.691201	0.788637	0.797694	0.0445023
903	hslU	0.85671	0.989212	0.800651	1.00741	0.922961	0.0782089
904	hslV	0.800284	1.09686	0.863225	0.89085	0.877038	0.100499
905	htgA	0.865098	0.873786	0.72405	0.700621	0.794574	0.0707185
906	htpG	0.947489	0.846536	0.751456	0.585659	0.798996	0.119367
907	htpX	0.898822	0.899011	0.839216	0.996671	0.898916	0.0506566
908	htrB	0.60531	0.643596	0.690415	0.763389	0.667006	0.0528234
909	htrC	0.914531	1.02533	0.783845	0.7961	0.855315	0.0884121
910	htrE	0.838539	0.864359	0.975391	0.655754	0.851449	0.102919
911	htrL	1.02829	1.0332	1.07085	1.10357	1.05203	0.0274749
912	hupA	0.790576	0.888277	0.787876	1.06256	0.839426	0.101321
913	hupB	0.807779	0.859869	0.769073	0.857672	0.832726	0.0339601
914	hyaA	0.845853	0.894479	0.663014	0.647056	0.754433	0.0976158
915	hyaB	0.947317	0.896777	1.02753	0.919873	0.933595	0.044506
916	hyaC	0.837081	0.848526	0.666951	0.669543	0.753312	0.078157
917	hyaD	0.907629	0.875846	0.726728	0.791003	0.833424	0.0636844
918	hyaE	0.792514	0.826185	1.01217	0.802855	0.81452	0.0820386
919	hyaF	0.76395	0.872718	0.685399	0.637204	0.724674	0.0798992
920	hyb0	0.885943	0.988925	1.18125	0.999893	0.994409	0.0954015
921	hybA	0.839357	0.873743	0.809327	0.846787	0.843072	0.0205189
922	hybB	0.793005	0.889143	0.852023	0.627126	0.822514	0.0905997
923	hybC	0.853564	0.912984	0.881301	0.776536	0.867433	0.0454106
924	hybD	0.916754	0.84758	0.867968	0.968645	0.892361	0.0419908
925	hybE	0.781855	0.708839	0.663634	0.916158	0.745347	0.0859435
926	hybF	0.805226	0.897779	0.940769	0.868248	0.883013	0.0441415
927	hybG	0.857253	0.891783	0.862946	0.870967	0.866956	0.0118063
928	hycA	0.842208	0.797429	0.891275	0.970285	0.866741	0.0574368
929	hycB	0.784267	0.744553	0.769632	0.983486	0.776949	0.0868897
930	hycC	0.795819	0.774281	0.88486	0.948858	0.84034	0.0628387
931	hycD	0.885417	0.892471	0.900746	0.993485	0.896608	0.0401903
932	hycE	0.830508	1.0074	0.662375	0.764411	0.797459	0.112593
933	hycF	0.94891	0.894723	0.946947	0.827258	0.920835	0.0448338
934	hycG	0.84593	0.875191	0.810627	0.801344	0.828278	0.0263422
935	hycH	0.962991	1.09284	0.561165	0.801501	0.882246	0.177786
936	hycI	1.03234	0.908782	0.573565	0.845706	0.877244	0.150897
937	hydN	0.879968	0.836687	0.608576	0.58701	0.722632	0.117534
938	hyfA	0.787138	0.780046	0.925235	0.81157	0.799354	0.0533774
939	hyfB	0.823364	0.883904	0.799538	0.766506	0.811451	0.038476
940	hyfC	0.795043	0.821045	0.831296	0.928983	0.82617	0.0459653
941	hyfD	0.743188	0.846541	0.764126	0.809544	0.786835	0.0359158
942	hyfE	0.772774	0.969476	0.697677	0.756325	0.76455	0.0925097
943	hyfF	0.956387	0.960825	0.852835	0.993055	0.958606	0.0476794
944	hyfG	0.740968	0.796607	0.917983	0.848549	0.822578	0.0584351
945	hyfH	0.839932	0.880799	0.850442	0.80255	0.845187	0.025026
946	hyfI	0.878117	0.833301	0.917923	0.884907	0.881512	0.0270009
947	hyfJ	0.856626	0.856598	0.789319	0.805981	0.831289	0.0269415
948	hyfR	0.865311	0.765848	0.927771	0.60335	0.815579	0.110067
949	hyi	0.755417	0.83725	0.732196	0.731652	0.743806	0.0395662
950	hypA	0.971071	0.939224	0.890361	1.05737	0.955148	0.0545404
951	hypB	0.937906	0.868065	0.898629	0.901769	0.900199	0.0221503
952	hypC	0.897638	1.02579	0.873012	0.812191	0.885325	0.0699661
953	hypD	0.999437	0.947055	0.720618	0.679596	0.833837	0.123955
954	hypE	0.910164	0.891659	0.886095	0.920589	0.900911	0.0124356
955	hypF	0.903931	0.83755	0.705921	0.609117	0.771735	0.10237
956	iadA	1.32634	1.19764	1.05091	0.894967	1.12427	0.144242
957	iap	0.873404	0.836511	0.645564	0.631228	0.741038	0.097681
958	ibpA	0.932226	0.967472	0.930026	0.803168	0.931126	0.0566006
959	ibpB	0.741647	0.808615	0.68134	0.65946	0.711494	0.0520614
960	icc	0.802175	0.829905	0.896395	1.04957	0.86315	0.0866407
961	icd	0.700559	0.867336	0.76676	0.738814	0.752787	0.0556113
962	icdC	0.798126	0.760751	0.920822	0.907491	0.852809	0.0615875
963	iciA	0.916853	0.863132	0.788351	0.921574	0.889993	0.0485587
964	iclR	0.817212	0.819109	0.909906	0.74604	0.81816	0.0520449
965	idi	0.957701	0.949605	0.731817	0.727915	0.840711	0.100122
966	idnD	0.907681	0.914677	0.949112	0.8676	0.911179	0.0259082
967	idnK	0.91189	0.959504	0.884668	0.913319	0.912604	0.0241207
968	idnO	0.979927	0.943565	0.936415	0.941507	0.942536	0.0157614
969	idnR	0.946482	0.929478	0.922884	1.09007	0.93798	0.0628507
970	idnT	0.905245	0.917496	0.889565	0.884662	0.897405	0.0116461
971	ihfA	0.948657	0.906831	0.777321	0.91652	0.911676	0.0592783
972	ihfB	0.952909	0.858671	0.812396	0.804556	0.835533	0.0535058
973	ileS	0.77079	0.81484	0.83211	1.16206	0.823475	0.142279
974	ilvA	0.922585	0.983763	0.972361	0.817686	0.947473	0.0594176
975	ilvB	1.06054	1.00361	1.05361	0.946486	1.02861	0.0412554
976	ilvC	0.830561	0.828822	0.881639	0.962096	0.8561	0.0490806
977	ilvD	0.836239	0.867733	0.925587	0.845124	0.856429	0.0315167
978	ilvE	1.1246	0.93854	1.14402	0.917423	1.03157	0.0927184
979	ilvG	0.912699	0.968727	0.994542	1.0935	0.981634	0.0587052
980	ilvH	0.929472	0.901468	0.97393	0.830365	0.91547	0.0467131
981	ilvI	0.792886	0.81238	0.768829	0.867045	0.802633	0.0325402
982	ilvL	0.931422	0.941246	0.881567	1.18492	0.936334	0.10708
983	ilvM	1.0265	1.08299	1.08035	0.84974	1.05343	0.0868888
984	ilvN	0.797785	0.920336	0.90919	0.752514	0.853487	0.0642449
985	ilvY	0.822167	0.920187	0.991695	1.03329	0.955941	0.0718306
986	inaA	0.961061	0.894723	1.02299	1.00541	0.983234	0.044549
987	insM	0.943625	1.01279	0.854046	0.933916	0.93877	0.0503604
988	insX	0.811673	0.881424	0.735767	1.08689	0.846548	0.117569
989	intA	0.928436	1.01943	0.857606	0.958409	0.943423	0.0520989
990	intB	0.864568	0.832258	0.801067	0.641321	0.816662	0.0778178
991	intD	0.812852	0.721096	0.866922	0.802404	0.807628	0.0467115
992	intE	0.640672	0.775383	0.654832	0.708105	0.681468	0.0476216
993	intF	0.795356	0.8308	0.876142	0.773786	0.813078	0.0347451
994	intG	0.814758	0.790955	0.922565	0.925988	0.868662	0.0548684
995	intQ	0.886047	0.868776	0.696684	0.691795	0.78273	0.0821227
996	intR	0.814904	0.827422	0.73513	0.940169	0.821163	0.0654602
997	intS	0.845222	0.90324	0.831042	0.804168	0.838132	0.0325551
998	iomR_2	0.924564	0.898934	1.08693	0.904892	0.914728	0.0709993
999	ipeX	0.869376	0.91574	0.712128	0.812367	0.840871	0.0681538
1000	iscS	0.928036	1.13114	0.799515	1.0392	0.983616	0.110967
1001	ispZ	0.830083	0.825546	0.873046	0.76218	0.827814	0.0354423
1002	isrA	0.802719	0.760281	0.664471	0.65008	0.712376	0.0574024
1003	isrC	0.694809	0.780762	0.733059	0.74195	0.737505	0.0273262
1004	IstR-1	0.873354	0.918614	0.756273	0.801998	0.837676	0.0560771
1005	istR12	0.846038	0.81861	0.644588	0.645397	0.732004	0.0842674
1006	ivbL	0.908814	0.940722	1.28141	1.08224	1.01148	0.13253
1007	ivy	1.00905	0.952935	0.992159	0.900859	0.972547	0.0373997
1008	katE	0.893803	0.940843	0.859656	0.865352	0.879578	0.0290282
1009	katG	0.967359	0.924918	0.757572	0.716678	0.841245	0.0953139
1010	kbl	0.995439	0.980743	0.79099	0.884143	0.932443	0.0740433
1011	kch	0.813731	0.828619	0.857769	0.683657	0.821175	0.0605375
1012	kdgK	0.86521	0.832956	0.897404	0.86125	0.86323	0.020441
1013	kdgR	0.842693	0.875071	0.626637	0.626114	0.734665	0.104532
1014	kdgT	0.846331	0.751424	0.650166	0.836293	0.793858	0.0711873
1015	kdpA	0.758759	0.875703	0.756778	0.786812	0.772785	0.0441161
1016	kdpB	0.794839	0.847228	0.959767	0.839828	0.843528	0.0547665
1017	kdpC	0.753288	0.857141	0.701442	0.713748	0.733518	0.0555284
1018	kdpD	0.89649	0.829098	0.716993	0.782597	0.805848	0.0586374
1019	kdpE	0.891672	0.790433	1.04766	0.874745	0.883208	0.0833882
1020	kdpF	0.882473	0.892536	0.905061	0.996285	0.898799	0.0413064
1021	kdsC	0.744554	0.884551	0.682813	0.788764	0.766659	0.0658394
1022	kdsD	0.742698	0.766812	0.805862	0.8305	0.786337	0.0303879
1023	kduD	0.813597	0.833834	1.03333	0.915468	0.874651	0.0778889
1024	kduI	0.924669	0.981618	0.811451	0.731343	0.86806	0.0870504
1025	kefA	0.849299	0.813236	0.991466	1.03188	0.920383	0.082478
1026	kefB	0.906259	0.891608	0.895134	1.06188	0.900696	0.0655695
1027	kefC	0.766206	0.862572	0.841831	0.756585	0.804018	0.0412632
1028	kgtP	0.977825	0.800928	1.04894	0.796318	0.889376	0.0988762
1029	kil	0.8384	1.01984	0.912816	1.02431	0.966328	0.0699658
1030	kptA	0.806865	0.737607	0.843679	0.954469	0.825272	0.0702989
1031	ksgA	0.902886	0.979613	1.14914	1.03329	1.00645	0.080275
1032	kup	0.983218	0.992508	0.897943	1.05833	0.987863	0.0510266
1033	lacA	0.783843	0.853182	0.804561	0.896081	0.828871	0.0390596
1034	lacI	0.929117	1.01185	0.761917	0.845139	0.887128	0.0833776
1035	lacY	0.765585	0.786936	0.740089	0.883049	0.77626	0.0488728
1036	lamB	0.877119	0.895169	0.852601	0.971676	0.886144	0.0401577
1037	lar	0.754938	0.78313	1.07983	0.987005	0.885067	0.122322
1038	lasT	0.8863	0.896695	0.83242	0.926327	0.891498	0.030462
1039	ldcA	0.81835	0.827315	0.806575	1.04503	0.822832	0.0907674
1040	ldcC	0.909188	0.883545	1.04858	0.796408	0.896366	0.0811699
1041	ldhA	0.922124	0.89799	0.833413	0.961332	0.910057	0.0416316
1042	ldrABC	0.671273	0.763974	0.657552	0.750922	0.711097	0.0420353
1043	ldrABC-ldr	0.692528	0.813841	0.651194	0.636954	0.671861	0.0631478
1044	ldrD	0.844484	0.84343	0.977351	1.16543	0.910918	0.119298
1045	lepA	0.653057	0.736516	0.781368	0.844027	0.758942	0.0622422
1046	leuA	0.988355	0.9883	1.19739	1.19531	1.09183	0.0930343
1047	leuB	0.923971	0.905017	0.782964	1.00375	0.914494	0.0708365
1048	leuC	0.926963	0.884445	0.906866	0.793872	0.895656	0.0460391
1049	leuD	1.08001	0.965314	0.895548	0.768104	0.930431	0.10112
1050	leuL	1.11825	1.03913	0.705138	1.03044	1.03479	0.143911
1051	leuO	0.936166	1.0023	0.930233	0.995134	0.96565	0.0294482
1052	lhr	1.04711	0.935072	1.03609	0.962475	0.999285	0.0425831
1053	ligT	0.853275	0.91515	0.950734	1.11073	0.932942	0.0856296
1054	lipA	0.927923	1.05667	1.05488	0.953343	1.00411	0.0521742
1055	lipB	0.879794	0.945742	0.721208	0.886133	0.882963	0.0750557
1056	lit	0.705397	0.764981	1.03247	0.852976	0.808979	0.111063
1057	livF	0.860787	0.891685	0.948846	1.04202	0.920266	0.0620002
1058	livG	0.660093	0.759636	0.633189	0.627502	0.646641	0.0484444
1059	livH	0.774629	0.906564	0.803821	1.20595	0.855192	0.155047
1060	livJ	0.821391	0.744316	0.732638	0.731002	0.738477	0.0342361
1061	livK	0.831936	0.8702	0.77079	0.790666	0.811301	0.0343345
1062	livM	0.807098	0.908583	0.72254	0.896963	0.852031	0.0677346
1063	lldD	1.03069	0.907496	0.779536	0.979893	0.943695	0.0847884
1064	lldP	0.760963	0.959042	0.935492	0.947957	0.941724	0.0744439
1065	lldR	0.915647	1.06188	0.863984	0.789983	0.889815	0.0892893
1066	lon	0.80035	0.900953	0.739805	0.962477	0.850652	0.0772687
1067	lpdA	0.791549	0.867093	0.764236	0.863728	0.827638	0.0401665
1068	lplA	0.849668	0.976235	0.877658	0.615471	0.863663	0.119151
1069	lpp	1.04255	0.918451	1.17115	1.15948	1.10101	0.0922569
1070	lrhA	0.923843	0.918598	0.793055	0.859711	0.889154	0.0477872
1071	lrp	0.816289	0.841124	0.778736	0.852595	0.828706	0.0254558
1072	ltaE	0.820137	0.784878	1.03953	0.796065	0.808101	0.0956231
1073	luxS	0.830665	0.861487	0.875242	0.871852	0.86667	0.0159564
1074	lysA	0.892362	0.750332	0.918933	0.866204	0.879283	0.0582197
1075	lysC	0.851924	0.917732	0.963014	0.921188	0.91946	0.0356344
1076	lysP	0.983519	1.01103	0.876929	0.762326	0.930224	0.0881844
1077	lysR	0.864633	0.965793	0.85326	0.912331	0.888482	0.040002
1078	lysS	0.715391	0.781985	0.791311	0.97514	0.786648	0.0870648
1079	lysU	0.787884	0.76612	0.746698	0.942685	0.777002	0.0706265
1080	lyx	0.805764	0.925227	0.997555	0.891175	0.908201	0.0616816
1081	maa	0.80017	0.892256	0.703405	0.70831	0.75424	0.0697592
1082	macA	0.796705	0.861297	0.780873	0.869366	0.829001	0.0346977
1083	macB	0.930816	1.01961	1.01523	1.02656	1.01742	0.035759
1084	maeB	0.878254	0.806232	0.760532	0.762254	0.784243	0.0433102
1085	malE	0.798798	0.820217	0.795328	0.994735	0.809507	0.0760107
1086	malF	0.871043	0.933683	0.887015	0.909863	0.898439	0.0211725
1087	malG	0.998632	0.974771	0.952108	0.936338	0.963439	0.0210555
1088	malI	0.849297	0.876458	0.85123	1.00568	0.863844	0.0590027
1089	malK	0.774797	0.813411	0.815458	0.89845	0.814435	0.0405905
1090	malM	0.956869	0.857945	0.925023	1.04933	0.940946	0.0616688
1091	malP	0.948292	0.834959	0.872255	1.0731	0.910274	0.0819088
1092	malQ	0.767056	0.997614	0.9572	1.06415	0.977407	0.0995311
1093	malS	0.877696	0.940365	0.863083	0.885116	0.881406	0.0264921
1094	malT	0.743952	0.691497	0.718994	0.796153	0.731473	0.0345569
1095	malX	0.868469	0.793435	0.904782	0.948922	0.886625	0.0510565
1096	malY	0.952518	0.906368	1.05343	0.897107	0.929443	0.0562212
1097	malZ	0.779293	0.898174	0.715813	0.613938	0.747553	0.092192
1098	manA	0.982719	0.948586	0.762809	0.880782	0.914684	0.0756143
1099	manB	0.947295	1.02725	0.956316	0.839757	0.951805	0.0600321
1100	manC	0.745915	0.871864	0.777091	0.882094	0.824477	0.0527161
1101	manX	1.0785	0.889723	0.855366	0.818108	0.872544	0.090974
1102	manY	0.822087	0.956836	0.952404	0.938278	0.945341	0.0508437
1103	manZ	0.956021	0.859115	0.968091	1.07963	0.962056	0.0699309
1104	maoC	0.793556	0.820081	0.927033	0.985821	0.873557	0.0700207
1105	marA	0.719436	0.745913	0.876833	0.905583	0.811373	0.071968
1106	marB	0.816993	0.838466	0.994211	0.6333	0.827729	0.114537
1107	marC	0.800192	0.850897	0.637829	0.734662	0.767427	0.0713926
1108	marR	0.804306	0.760373	0.901381	0.889221	0.846763	0.0526302
1109	mazG	1.01025	1.02281	0.598824	0.84021	0.925229	0.154949
1110	mbhA	0.857535	0.824135	0.856361	0.994848	0.856948	0.0598082
1111	mcrA	0.969841	0.986415	0.638041	0.617056	0.803941	0.157012
1112	mcrB	0.778966	0.806403	0.696296	0.861332	0.792685	0.0533398
1113	mcrC	0.860923	0.873905	0.944343	0.958472	0.909124	0.03805
1114	mcrD	0.787016	0.727134	0.771627	0.778747	0.775187	0.0210332
1115	mdaB	0.917321	0.9234	0.904198	0.83218	0.91076	0.0333197
1116	mdh	1.01323	0.933613	0.885463	0.84699	0.909538	0.0556507
1117	mdlA	0.993935	0.894835	0.83943	0.989968	0.942401	0.0587448
1118	mdlB	0.850123	0.931276	0.632234	0.630614	0.741178	0.119024
1119	mdoB	0.78273	0.698263	0.841552	0.833543	0.808136	0.0515955
1120	mdoC	0.893532	0.766256	0.737154	1.06169	0.829894	0.11538
1121	mdoG	0.855049	0.893137	0.89022	1.06919	0.891678	0.0760082
1122	mdoH	0.796746	0.835383	0.654715	0.779953	0.78835	0.0611741
1123	melA	0.869655	0.875466	0.646721	0.879274	0.87256	0.0910626
1124	melB	0.818655	0.822928	0.839824	0.728529	0.820791	0.0395249
1125	melR	0.861229	0.891702	0.877899	0.843345	0.869564	0.0162056
1126	menA	0.899794	0.902243	0.877253	1.0666	0.901018	0.0692287
1127	menB	0.699438	0.806006	0.87166	0.915706	0.838833	0.0730941
1128	menC	0.889315	0.914797	0.862383	0.624676	0.875849	0.105792
1129	menD	0.913375	0.943429	1.03081	0.872829	0.928402	0.0521302
1130	menE	0.980339	0.858131	0.788172	0.759417	0.823151	0.0767732
1131	menF	0.845718	0.856344	0.677262	0.721551	0.783634	0.0694028
1132	menG	0.876541	0.875491	0.693712	0.615345	0.784601	0.102398
1133	mepA	0.853113	0.701438	0.799949	0.655753	0.750694	0.0697774
1134	metA	0.830233	0.82912	0.874481	0.856346	0.84329	0.0170684
1135	metB	0.944184	0.826637	0.923726	0.90787	0.915798	0.0403545
1136	metC	0.974456	1.07802	1.00197	0.874326	0.988215	0.0652656
1137	metE	0.962231	0.896786	0.836347	0.802687	0.866567	0.05451
1138	metF	0.863153	0.704603	0.740036	0.805001	0.772518	0.0544687
1139	metH	0.972238	0.89488	0.829057	0.911482	0.903181	0.0455982
1140	metI	0.783408	0.628446	0.973633	0.951211	0.867309	0.125639
1141	metJ	0.833242	0.811774	0.93815	0.807185	0.822508	0.0486322
1142	metL	1.19899	0.910741	0.769279	0.803813	0.857277	0.153202
1143	metN	0.785902	0.831827	0.83719	0.989119	0.834508	0.069331
1144	metQ	0.813789	0.919577	0.900647	0.721606	0.857218	0.07068
1145	metR	0.914068	0.883695	0.749413	0.859167	0.871431	0.0561195
1146	mfd	0.7382	0.839752	1.18264	1.04142	0.940588	0.154644
1147	mglA	0.823359	0.929645	0.796	0.748262	0.809679	0.0597537
1148	mglB	0.862028	0.990882	0.834087	0.770407	0.848057	0.0720683
1149	mglC	0.800219	0.821247	0.725235	0.839571	0.810733	0.0392952
1150	mgsA	0.799883	0.910371	0.791792	0.707995	0.795838	0.0643808
1151	mgtA	0.814777	0.823559	0.615201	0.687769	0.751273	0.0787309
1152	mhpA	0.869692	0.980075	0.91563	0.74959	0.892661	0.0755593
1153	mhpB	0.799141	0.917564	0.939562	0.82615	0.871857	0.0529997
1154	mhpC	0.916967	0.985227	0.790083	0.935673	0.92632	0.0648222
1155	mhpD	0.962622	0.947437	1.10382	0.76365	0.95503	0.108181
1156	mhpE	1.02068	1.00049	0.872793	0.933231	0.966861	0.0523119
1157	mhpF	0.825411	0.874102	0.956466	0.85335	0.863726	0.0440266
1158	mhpR	0.909082	0.93774	0.739521	0.789578	0.84933	0.0733803
1159	mhpT	0.806504	0.766255	0.858222	0.952685	0.832363	0.0626053
1160	miaA	0.839062	0.837653	0.71799	0.728154	0.782903	0.0516667
1161	micA	0.693837	0.932064	0.610566	0.766389	0.730113	0.10616
1162	micC	0.749182	0.754683	0.747128	0.730796	0.748155	0.00803223
1163	micF	0.646036	0.77702	0.727106	0.607191	0.686571	0.0595718
1164	minC	1.02894	0.936775	0.758455	0.591333	0.847615	0.150556
1165	mioC	0.810478	0.767204	0.851731	0.893464	0.831105	0.0420058
1166	mipA	0.879806	0.801558	0.769538	0.926626	0.840682	0.0556152
1167	mlc	0.999666	0.83318	0.855431	0.821229	0.844306	0.0654478
1168	mlrA	0.859285	0.804918	0.722114	0.656536	0.763516	0.0693099
1169	mltA	0.826879	0.801984	0.729906	0.791379	0.796682	0.032123
1170	mltB	0.796655	0.851198	0.851601	0.77566	0.823926	0.0299938
1171	mltC	0.778482	0.696776	0.766605	0.820937	0.772544	0.0400085
1172	mltD	1.08952	0.968946	0.859511	1.01987	0.994409	0.0751303
1173	mltE	0.831516	0.823337	0.824775	0.98152	0.828145	0.0618957
1174	mmuM	0.981972	0.9566	1.01025	0.829599	0.969286	0.0625506
1175	mmuP	0.836539	0.99977	0.774464	0.736712	0.805501	0.0908293
1176	mntH	0.979045	0.878424	0.868767	0.794681	0.873596	0.0587416
1177	mntR	0.918812	0.905122	0.775608	0.773088	0.840365	0.0617123
1178	moaA	0.85126	1.07213	0.703387	0.955239	0.903249	0.12139
1179	moaB	0.910572	0.869524	1.00889	0.740014	0.890048	0.0863502
1180	moaC	0.909863	0.946805	1.31788	0.930421	0.938613	0.15507
1181	moaD	0.794712	0.854142	0.747677	0.801567	0.798139	0.0337642
1182	moaE	0.829622	0.809223	0.934176	0.755296	0.819423	0.0582683
1183	mobA	0.855798	0.889931	0.822625	0.784267	0.839212	0.0350373
1184	mobB	1.0131	0.866341	0.891706	1.20336	0.952404	0.120264
1185	modA	0.737323	0.81272	0.792376	0.980472	0.802548	0.0819487
1186	modB	0.734872	0.918294	0.742698	0.719793	0.738785	0.0741106
1187	modC	0.717031	0.707968	1.12096	0.759041	0.738036	0.157173
1188	modE	0.810832	0.84632	0.839698	0.797556	0.825265	0.0179937
1189	modF	0.718761	0.773189	0.679549	0.772709	0.745735	0.0354667
1190	moeA	0.75346	0.786682	0.785709	0.682954	0.769584	0.0383411
1191	moeB	0.851389	1.01134	0.999413	1.01763	1.00537	0.0631112
1192	mog	0.867593	0.84502	0.863238	1.03989	0.865415	0.0722759
1193	mokB	0.657426	0.736912	0.733046	0.705041	0.719043	0.0287239
1194	mokC	0.741429	0.809457	0.667624	0.74176	0.741595	0.0448767
1195	molR	0.84403	0.852838	0.735163	0.870794	0.848434	0.0484069
1196	motA	0.883867	0.847724	0.80841	0.699745	0.828067	0.0621306
1197	motB	0.839629	0.904218	0.752759	0.709981	0.796194	0.0674978
1198	mpaA	0.801157	0.939088	0.766017	0.881469	0.841313	0.0605861
1199	mpl	0.964472	0.864765	0.88555	1.16318	0.925011	0.106899
1200	mppA	0.846849	0.853669	0.795988	0.784762	0.821418	0.0271047
1201	mprA	1.04087	1.00819	0.924238	1.21556	1.02453	0.0953275
1202	mqo	0.882286	0.914662	0.881718	0.858399	0.882002	0.0179307
1203	mraW	0.800325	0.831581	0.863082	1.13935	0.847331	0.123268
1204	mraZ	0.889836	0.948784	0.792024	0.962778	0.91931	0.060702
1205	mrcA	0.938809	0.855043	0.988545	1.10259	0.963677	0.0801883
1206	mrcB	0.80732	0.888976	0.678326	0.768634	0.787977	0.0677605
1207	mrp	0.745696	0.860008	0.669483	0.757595	0.751646	0.0607069
1208	mrr	0.974493	0.92994	0.986934	0.802517	0.952217	0.0662775
1209	mrsA	0.851663	0.717694	0.798035	0.587445	0.757864	0.0893245
1210	msbB	0.954279	0.83822	0.868001	1.11647	0.91114	0.0976659
1211	mscL	0.796875	0.913124	0.760749	0.744074	0.778812	0.0598597
1212	msrA	0.816778	0.996317	0.722373	0.812559	0.814668	0.0893607
1213	msrB	0.725479	0.798835	0.641928	0.761935	0.743707	0.0522058
1214	msyB	0.785875	0.837515	0.762586	0.658855	0.77423	0.0583866
1215	mtgA	1.09297	0.973852	0.936763	0.679062	0.955307	0.135727
1216	mtlA	0.803409	0.869165	0.785911	1.01994	0.836287	0.0835175
1217	mtlD	0.844703	0.928085	0.898907	0.915135	0.907021	0.0287005
1218	mtlR	0.908561	1.03638	1.0236	0.952991	0.988294	0.0468238
1219	mtn	0.959022	0.851699	0.742431	0.832344	0.842021	0.0688972
1220	mtr	0.92109	0.736601	0.688008	0.70109	0.718846	0.0855667
1221	mug	0.819154	0.829516	1.06994	0.965386	0.897451	0.093101
1222	mutH	0.741341	0.709713	0.959904	0.965344	0.850622	0.10655
1223	mutL	0.870994	0.918005	0.778053	1.03496	0.894499	0.0827994
1224	mutM	0.795919	0.731638	0.988042	1.05805	0.891981	0.119781
1225	mutS	0.730536	0.645716	0.864691	0.860209	0.795373	0.0828478
1226	mutT	0.876702	0.877537	0.947579	1.14059	0.912558	0.0983382
1227	mutY	1.02758	0.862773	0.820951	0.905883	0.884328	0.0695555
1228	mviM	0.738776	0.759562	0.637579	0.943929	0.749169	0.0992133
1229	nac	0.86954	0.953411	0.80902	0.9157	0.89262	0.0482616
1230	nadA	0.818719	0.812904	0.804891	0.886922	0.815811	0.0298944
1231	nadB	0.985987	0.863804	0.876204	0.750929	0.870004	0.0744389
1232	nadC	0.89293	0.961149	0.784136	0.868884	0.880907	0.0566354
1233	nadR	0.838312	0.788541	0.765726	0.880218	0.813426	0.0397548
1234	nagA	0.90228	0.944596	0.942883	0.982755	0.943739	0.0254615
1235	nagB	0.929614	0.995085	0.793579	0.703888	0.861596	0.10181
1236	nagC	0.842021	0.871845	0.943336	0.968381	0.90759	0.0459256
1237	nagD	0.915938	0.863994	0.98435	0.758355	0.889966	0.0738943
1238	nagE	0.774786	0.957532	0.740598	0.6409	0.757692	0.102744
1239	nagZ	0.854836	0.834653	0.795296	0.921436	0.844745	0.040944
1240	nanA	0.938598	0.84046	0.827374	0.954324	0.889529	0.0507462
1241	nanE	0.884407	0.855376	0.961708	1.02201	0.923058	0.0585911
1242	nanK	0.863583	0.936338	0.740158	0.758636	0.811109	0.0716018
1243	nanR	0.959161	1.01806	0.988805	0.952099	0.973983	0.0235067
1244	nanT	0.902638	0.853944	0.65698	0.636794	0.755462	0.10486
1245	napA	0.889677	0.928833	1.00243	0.977963	0.953398	0.0390586
1246	napB	0.869867	0.832199	1.00667	0.855035	0.862451	0.0620093
1247	napC	0.927251	0.866222	0.757219	0.739529	0.811721	0.0694609
1248	napD	0.857115	0.844911	0.868425	1.03648	0.86277	0.0716947
1249	napF	0.838408	0.782626	0.687644	0.74604	0.764333	0.0490634
1250	napG	0.767493	0.86983	0.749654	0.746763	0.758573	0.0462574
1251	napH	0.934234	0.972145	0.948843	0.986705	0.960494	0.0181553
1252	narG	0.686583	0.821566	0.820064	0.727114	0.773589	0.0527013
1253	narH	0.777426	0.904764	0.866424	0.889663	0.878044	0.0447567
1254	narI	0.748478	0.824194	0.712403	0.686524	0.73044	0.0466312
1255	narJ	0.884823	0.928329	0.808458	0.797979	0.846641	0.0484531
1256	narK	0.907555	0.925056	0.899726	1.12569	0.916306	0.0858312
1257	narL	0.837227	0.832414	0.740609	1.12596	0.83482	0.131067
1258	narP	0.818427	0.828516	0.798145	0.840043	0.823472	0.0137959
1259	narQ	0.727647	0.844824	0.83265	0.933802	0.838737	0.0654235
1260	narU	0.792105	0.699669	0.732765	0.833899	0.762435	0.0464592
1261	narV	0.744522	0.810874	0.751447	0.847641	0.781161	0.0383398
1262	narW	0.729668	0.801202	0.66373	0.698466	0.714067	0.0454803
1263	narX	0.759919	0.891537	0.941065	1.0879	0.916301	0.104958
1264	narY	0.881598	0.923234	0.742984	0.910825	0.896211	0.0654989
1265	narZ	0.897872	0.852429	0.723024	0.886633	0.869531	0.06334
1266	ndh	0.745691	0.929403	1.10364	1.17241	1.01652	0.14845
1267	ndk	0.810063	0.894444	0.976795	0.977443	0.935619	0.0624534
1268	nei	0.795922	0.937569	0.735627	0.923582	0.859752	0.0763965
1269	nemA	0.900955	0.866284	0.858007	0.97659	0.88362	0.0424101
1270	nfi	0.879439	0.927551	0.819267	0.721469	0.849353	0.0689722
1271	nfnB	0.849574	0.89727	0.87463	0.885449	0.880039	0.0158024
1272	nfo	0.949671	0.745884	0.737123	0.814182	0.780033	0.0771212
1273	nfrA	0.92837	1.02558	0.645044	0.830564	0.879467	0.126116
1274	nfrB	0.830605	0.847718	1.04381	0.805882	0.839162	0.0863248
1275	nfsA	0.906069	0.829844	1.13237	1.02133	0.963699	0.102731
1276	nhaA	0.784701	0.894539	1.37022	1.30739	1.10097	0.22685
1277	nhaB	0.923578	0.845923	0.790946	0.830413	0.838168	0.0432513
1278	nhaR	0.823854	0.874777	1.01314	0.851626	0.863201	0.0661067
1279	nhoA	0.905541	0.964893	0.947034	1.0998	0.955963	0.0657955
1280	nifU	0.858003	0.793485	0.904051	0.92228	0.881027	0.0447148
1281	nikA	0.846983	0.859062	0.740852	0.718154	0.793918	0.0558449
1282	nikB	0.857827	0.97274	0.888491	0.9538	0.921145	0.0418963
1283	nikC	0.808644	0.809975	0.850384	0.784231	0.809309	0.0212875
1284	nikD	0.746065	0.85019	0.902565	0.942603	0.876377	0.0662077
1285	nikE	0.907383	0.998501	0.806912	0.729439	0.857147	0.0908849
1286	nikR	0.927738	0.814227	0.895165	0.850163	0.872664	0.0386221
1287	ninE	0.914376	0.911081	0.945393	0.711584	0.912728	0.0846809
1288	nirB	0.884309	0.905963	0.928061	0.85029	0.895136	0.0256954
1289	nirC	0.773324	0.7766	0.674641	0.801351	0.774962	0.0439839
1290	nirD	0.784208	0.786295	0.64625	0.752234	0.768221	0.0520689
1291	nlpA	0.803469	0.904295	1.04666	0.666059	0.853882	0.124514
1292	nlpB	0.821259	0.84352	0.789881	0.846634	0.83239	0.0204835
1293	nlpC	0.867682	0.863525	0.881556	1.0099	0.874619	0.0555608
1294	nlpD	0.911176	1.07953	1.17233	1.02016	1.04985	0.0847828
1295	nlpI	0.785117	0.790635	0.895539	0.972374	0.843087	0.0700868
1296	nmpC	0.804343	0.909136	0.894157	0.837675	0.865916	0.0379128
1297	nohA	0.940459	0.919715	0.932729	1.04729	0.936594	0.046495
1298	nohB	0.726833	0.886795	0.752985	0.876592	0.814788	0.0640462
1299	norM	0.832649	0.733266	0.839972	0.798448	0.815548	0.0381633
1300	nrdD	0.862576	1.00802	0.957408	0.769165	0.909992	0.0819413
1301	nrdE	0.871954	0.852085	0.917373	0.799853	0.86202	0.0377273
1302	nrdF	0.912934	0.920805	0.840371	0.995354	0.91687	0.0490754
1303	nrdG	0.921213	1.02081	0.83006	0.965306	0.94326	0.0625244
1304	nrdH	1.0187	0.990697	0.675811	0.809163	0.89993	0.125375
1305	nrdI	1.04957	0.986247	0.855952	0.725716	0.921099	0.111601
1306	nrfA	0.949366	0.973971	0.824194	0.789179	0.88678	0.0706266
1307	nrfB	0.787544	0.871585	0.872316	0.87482	0.87195	0.0340684
1308	nrfC	0.924247	0.911931	0.786535	1.02807	0.918089	0.0766614
1309	nrfD	0.906073	0.999785	1.06992	0.950229	0.975007	0.0545026
1310	nrfE	0.71581	0.841239	0.875061	0.679517	0.778524	0.0734667
1311	nrfF	1.00123	1.10593	0.766089	0.786616	0.893925	0.128765
1312	nrfG	0.826116	0.936971	0.917554	0.893659	0.905606	0.0377482
1313	nsr	0.99175	0.971953	0.824574	0.848728	0.910341	0.0656836
1314	nth	0.842947	0.762152	0.817125	0.919356	0.830036	0.0506511
1315	nudB	0.849452	0.801242	0.959617	1.0163	0.904535	0.07644
1316	nudC	0.670336	0.791109	0.805407	0.953089	0.798258	0.0897711
1317	nudD	0.815154	0.774202	0.97812	0.8567	0.835927	0.0686977
1318	nudE	0.860214	0.854289	0.851821	1.00666	0.857251	0.0603713
1319	nudF	0.835502	0.975857	0.91029	1.0224	0.943073	0.0630156
1320	nudG	0.78662	0.839871	1.05664	0.982439	0.911155	0.0966966
1321	nudH	0.8604	0.726977	0.735887	0.808998	0.772443	0.0492241
1322	nuoA	0.66119	0.838098	0.836986	0.669493	0.75324	0.0770594
1323	nuoB	0.802239	0.800644	0.801289	0.862032	0.801764	0.0242251
1324	nuoC	0.694916	0.746198	0.792337	0.911721	0.769268	0.0720528
1325	nuoE	0.68906	0.772391	0.720932	0.875182	0.746661	0.0634879
1326	nuoF	0.869141	0.793453	0.696571	0.782807	0.78813	0.0547364
1327	nuoG	0.731703	0.843932	0.89799	0.987964	0.870961	0.0829996
1328	nuoH	0.88505	0.85031	0.934023	0.845687	0.86768	0.0319222
1329	nuoI	0.836321	0.88529	0.742354	0.802945	0.819633	0.0465035
1330	nuoJ	0.795647	0.824397	0.781592	0.821016	0.808331	0.0159506
1331	nuoK	0.7455	0.716136	0.873625	0.918029	0.809562	0.0757051
1332	nuoL	0.635497	0.711765	0.812867	0.939992	0.762316	0.102221
1333	nuoM	0.633275	0.742136	0.711153	0.726911	0.719032	0.0380188
1334	nuoN	0.803469	0.850438	0.801415	0.82097	0.81222	0.0177776
1335	nupC	0.96974	0.973389	0.832768	0.803507	0.901254	0.0692926
1336	nupG	0.735538	0.874245	0.804266	1.09398	0.839255	0.12127
1337	nusB	0.736276	0.846629	0.872288	0.952326	0.859458	0.0692006
1338	ogrK	0.630897	0.761346	0.714324	0.750456	0.73239	0.0463462
1339	ogt	0.856604	0.905134	0.524084	0.682747	0.769675	0.135168
1340	ompA	0.85376	0.842722	0.673057	0.792898	0.81781	0.0649914
1341	ompC	0.949977	0.859257	0.785322	0.859126	0.859191	0.0522332
1342	ompF	0.982904	1.01958	0.735496	0.83347	0.908187	0.102611
1343	ompG	0.738456	0.765089	0.806097	0.765409	0.765249	0.0216657
1344	ompN	0.778127	0.911602	0.745589	0.709158	0.761858	0.0690601
1345	ompR	0.90926	0.928315	0.721707	0.780842	0.845051	0.0775513
1346	ompT	0.749474	0.815446	0.688831	0.889395	0.78246	0.0668462
1347	ompW	1.10325	0.999984	0.809878	0.935186	0.967585	0.0951622
1348	ompX	0.848032	0.880792	0.628966	0.842328	0.84518	0.0911148
1349	omrA	0.790436	0.904842	0.86045	0.942831	0.882646	0.0508036
1350	omrAB	0.806962	0.882767	0.7634	0.772648	0.789805	0.0425249
1351	omrB	0.736525	0.903826	0.708828	0.59549	0.722676	0.0987854
1352	oppA	1.06989	0.991838	0.764023	0.836919	0.914378	0.108431
1353	oppB	0.882291	0.867226	0.806812	0.709792	0.837019	0.0611848
1354	oppC	0.841381	0.93687	0.937177	1.04205	0.937024	0.0634972
1355	oppD	0.785474	0.935948	0.826014	0.83644	0.831227	0.0498371
1356	oppF	0.969707	0.709574	0.818957	1.07575	0.894332	0.125226
1357	ordL	0.753525	0.802975	0.778975	0.74265	0.76625	0.020953
1358	osmB	0.804656	0.777161	0.73167	1.03139	0.790908	0.105023
1359	osmC	0.936158	0.826459	0.764251	0.662992	0.795355	0.0886184
1360	osmE	0.884738	0.824116	0.732326	0.81337	0.818743	0.0485749
1361	osmY	0.875316	0.828935	0.847314	0.864752	0.856033	0.0157858
1362	otsA	0.801034	0.868618	0.924726	0.928317	0.896672	0.0466969
1363	otsB	0.789444	0.945652	0.712733	0.699208	0.751088	0.0887886
1364	oxyR	0.769946	0.90762	0.683792	0.764429	0.767188	0.0721672
1365	oxyS	0.774669	0.876642	0.891375	0.851021	0.863832	0.0406875
1366	paaA	0.856489	0.854857	0.789989	0.809272	0.832065	0.0258597
1367	paaB	0.944904	0.873603	0.720984	0.662638	0.797294	0.101522
1368	paaC	0.912691	0.952036	0.774379	0.687669	0.843535	0.0950611
1369	paaD	0.794166	0.769671	0.729856	0.753575	0.761623	0.0209648
1370	paaE	0.973362	0.939251	0.718541	0.915549	0.9274	0.0902314
1371	paaF	0.93415	0.885459	0.793039	0.647296	0.839249	0.0982232
1372	paaG	0.87916	0.810393	0.76003	0.915863	0.844776	0.0539675
1373	paaH	0.923564	1.04126	1.09655	1.00785	1.02456	0.0561637
1374	paaI	1.03215	0.905329	0.909519	0.871094	0.907424	0.0553595
1375	paaJ	0.82626	0.87752	0.782415	0.675696	0.804338	0.0667089
1376	paaK	0.951173	0.859341	0.858489	0.767884	0.858915	0.0579624
1377	paaX	1.00958	0.934414	0.875655	0.690443	0.905034	0.106098
1378	paaY	0.969746	0.800114	0.965852	0.917835	0.941843	0.0623335
1379	pabA	1.06739	0.896976	0.804491	0.548153	0.850734	0.168103
1380	pabB	0.905466	0.823173	0.721184	0.674407	0.772179	0.0803412
1381	pabC	0.806023	0.775122	0.737222	0.942052	0.790573	0.0697766
1382	PAIR3(RyfA/tp1)	0.82549	0.866844	0.790381	0.841616	0.833553	0.02483
1383	pal	0.798534	0.840965	0.821817	0.868399	0.831391	0.0229306
1384	panB	0.896288	0.879446	0.696407	0.926062	0.887867	0.0819265
1385	panC	0.890114	0.837908	0.721115	0.855317	0.846612	0.0573565
1386	panD	0.857445	0.730232	0.968286	0.955791	0.906618	0.0861614
1387	panE	0.844393	0.803142	0.672591	0.819323	0.811233	0.0603766
1388	panF	0.728628	0.820565	0.622581	0.75364	0.741134	0.0638292
1389	parC	0.83273	0.893337	0.760963	0.897988	0.863033	0.0501513
1390	pbpC	0.847353	0.93643	0.783927	0.927854	0.887604	0.0561629
1391	pbpG	0.801867	0.662285	0.791771	0.792724	0.792247	0.0530787
1392	pckA	0.955575	0.814755	0.691184	0.787345	0.80105	0.0847648
1393	pcm	0.776355	0.857001	0.865815	1.08186	0.861408	0.102182
1394	pcnB	0.728113	0.792899	0.799801	0.834713	0.79635	0.0345639
1395	pdhR	0.815541	0.929433	0.752394	0.84081	0.828176	0.0568951
1396	pdxA	0.941134	0.796295	0.671391	0.640305	0.733843	0.106707
1397	pdxB	0.883141	0.953108	0.787025	0.695303	0.835083	0.08717
1398	pdxH	0.908843	1.09332	1.09303	1.11926	1.09317	0.0770062
1399	pdxJ	0.716387	0.766717	0.850265	0.754471	0.760594	0.0439472
1400	pdxK	0.986996	0.79106	0.948123	0.915751	0.931937	0.0662252
1401	pdxY	0.748643	0.886038	0.885624	0.941901	0.885831	0.0642624
1402	pepA	0.923418	0.966379	1.06151	1.05353	1.00996	0.0523457
1403	pepB	0.897857	0.94027	0.980691	1.2771	0.960481	0.135709
1404	pepD	0.853621	0.917467	0.618926	0.763697	0.808659	0.10057
1405	pepE	0.966608	1.11753	0.981449	0.925417	0.974028	0.0652163
1406	pepN	0.88626	0.971608	0.679506	0.919289	0.902774	0.100362
1407	pepP	0.943186	1.14722	0.871158	0.975903	0.959545	0.0912119
1408	pepQ	1.12444	1.00073	1.12431	1.16739	1.12438	0.0562825
1409	pepT	0.67263	0.900418	0.792928	0.827209	0.810069	0.0737516
1410	perM	0.812121	0.964985	0.90197	0.706815	0.857046	0.0870618
1411	perR	0.947719	0.988969	0.859205	0.807664	0.903462	0.0638511
1412	pfkA	0.840035	0.845833	0.667099	0.715781	0.777908	0.0696338
1413	pfkB	0.804621	0.670515	0.853015	0.857603	0.828818	0.068854
1414	pflA	0.792464	0.974271	0.783278	0.753462	0.787871	0.0791845
1415	pflB	0.76813	0.817462	0.757428	0.766097	0.767113	0.0214482
1416	pflC	0.817948	0.887918	0.715084	0.659679	0.766516	0.0792472
1417	pflD	0.954736	1.00455	0.922782	0.898253	0.938759	0.0356414
1418	pgi	0.867298	0.962127	0.919673	1.08611	0.9409	0.0726338
1419	pgm	0.847045	0.90845	0.650986	0.696506	0.771775	0.0943934
1420	pgpA	0.880593	0.889681	1.02704	0.958788	0.924234	0.0532208
1421	pgpB	0.647503	0.770927	0.651095	0.68439	0.667742	0.0452438
1422	pheA	0.877431	0.866144	0.983714	0.776264	0.871788	0.065821
1423	pheL	0.825818	0.968136	0.955647	0.833164	0.894406	0.0593905
1424	pheM	0.88954	0.753205	1.02532	0.69606	0.821372	0.114328
1425	pheP	0.778853	0.845584	0.783342	0.796252	0.789797	0.0241374
1426	phnA	0.778907	0.795675	0.896889	0.73519	0.787291	0.0533023
1427	phnB	0.808052	0.996602	0.62624	0.652349	0.7302	0.133133
1428	phnC	0.808416	0.827015	0.703193	0.815885	0.81215	0.045497
1429	phnD	0.757591	0.791979	0.798226	0.936268	0.795103	0.0619767
1430	phnE	0.72949	0.7747	0.638996	0.775462	0.752095	0.0504957
1431	phnF	0.808749	0.798601	0.761641	0.776471	0.787536	0.0164984
1432	phnG	0.955722	1.08437	1.03432	0.930804	0.995019	0.0548998
1433	phnH	0.842188	0.704601	0.821788	0.766717	0.794253	0.0479659
1434	phnI	0.910362	0.92082	0.703932	0.812592	0.861477	0.0789844
1435	phnJ	0.879118	0.921948	0.960437	0.731347	0.900533	0.0784106
1436	phnK	0.853788	0.86135	0.789436	0.788135	0.821612	0.0308629
1437	phnL	0.730649	0.77825	0.768769	0.754407	0.761588	0.0161074
1438	phnM	0.697575	0.75282	0.756171	0.960419	0.754495	0.0907849
1439	phnN	1.02065	1.05191	1.00197	0.906386	1.01131	0.0489982
1440	phnO	0.785281	0.765525	0.798708	0.796449	0.790865	0.0118723
1441	phnP	0.909509	0.891168	0.84077	0.885097	0.888133	0.0227314
1442	phoA	0.94694	0.825411	0.865519	0.888231	0.876875	0.0393609
1443	phoB	0.884671	0.872294	0.703147	0.819417	0.845855	0.0649794
1444	phoE	0.888378	0.775453	0.839999	0.909229	0.864189	0.046241
1445	phoH	0.985632	0.934467	0.747895	0.57151	0.841181	0.146872
1446	phoP	0.801229	0.760689	0.622544	0.704095	0.732392	0.0601169
1447	phoQ	0.677427	0.843347	0.702882	0.824168	0.763525	0.0650102
1448	phoR	0.745669	0.800511	0.939763	0.748407	0.774459	0.0718115
1449	phoU	0.89732	0.827395	1.05726	0.974706	0.936013	0.0767613
1450	php	0.902362	0.977984	0.601973	0.718354	0.810358	0.132755
1451	phrB	0.759861	0.862091	0.914836	0.682466	0.810976	0.0805055
1452	pinE	1.01812	1.06497	0.77228	0.697228	0.895202	0.140054
1453	pinH	0.847424	0.825917	0.924315	0.976496	0.88587	0.0539916
1454	pinQ	0.924297	0.895197	0.749618	1.06776	0.909747	0.101026
1455	pinR	0.84561	0.88968	0.828563	0.721953	0.837086	0.0554703
1456	pioO	0.78738	0.713512	0.803424	0.800624	0.794002	0.0336008
1457	pitA	0.856605	0.914724	0.657407	0.715392	0.785999	0.0928187
1458	pitB	0.77092	0.893525	0.772347	0.896421	0.832936	0.0551689
1459	pldA	0.918163	0.91165	0.786681	0.786847	0.849248	0.0573476
1460	pldB	0.870729	0.798096	0.771489	0.778375	0.788235	0.0358205
1461	plsX	0.86449	0.972399	1.09358	1.08575	1.02908	0.0844634
1462	pmbA	0.863088	0.917913	0.912771	0.912602	0.912687	0.0204626
1463	pmrD	0.787029	0.808608	0.84703	0.940024	0.827819	0.0528616
1464	pncA	0.925538	0.815542	0.828766	0.990371	0.877152	0.0644425
1465	pncB	0.854807	0.861565	0.698165	0.669916	0.776486	0.0784495
1466	pnp	0.836933	0.917064	0.936	0.911665	0.914365	0.0342219
1467	pntA	0.915263	0.811794	0.872164	0.758272	0.841979	0.0532502
1468	pntB	0.840058	0.845385	0.909779	1.18265	0.877582	0.128242
1469	pnuC	0.834024	0.851699	0.824871	0.944638	0.842862	0.043438
1470	polA	0.888607	0.968275	0.967471	1.02557	0.967873	0.0436342
1471	polB	0.92136	0.916594	0.968219	0.965787	0.943574	0.0215457
1472	potA	0.872437	0.868377	0.701582	0.769205	0.818791	0.064382
1473	potB	0.675032	0.7256	0.819794	0.754471	0.740035	0.046819
1474	potC	0.82376	0.855391	0.821283	0.771537	0.822522	0.0268971
1475	potD	0.834017	0.841452	1.11342	0.995104	0.918278	0.104429
1476	potE	0.788914	0.914218	0.96274	0.87964	0.896929	0.0569911
1477	potF	0.835722	0.800589	0.919615	0.77245	0.818156	0.0497566
1478	potG	0.86052	0.853429	0.76333	0.68793	0.808379	0.0638003
1479	potH	0.670433	0.768277	0.796333	0.693966	0.731122	0.0462443
1480	potI	0.82439	0.841139	0.710274	0.746796	0.785593	0.048354
1481	poxA	0.766804	0.749381	0.813693	0.812823	0.789813	0.0253342
1482	poxB	0.760606	0.890534	0.985528	0.764759	0.827647	0.0844751
1483	ppc	0.928007	0.833654	0.839622	0.94136	0.883815	0.0440968
1484	ppdA	0.810494	0.889696	0.774466	0.964495	0.850095	0.0657921
1485	ppdB	0.883902	0.789291	0.921227	0.783306	0.836597	0.0534442
1486	ppdC	1.00843	0.914534	0.953462	0.761544	0.933998	0.0826031
1487	ppdD	0.8071	0.882719	0.738695	0.899696	0.84491	0.0576424
1488	pphA	0.867366	0.871465	0.647115	0.661952	0.764659	0.0962271
1489	pphB	0.940716	0.982846	0.769024	0.756954	0.85487	0.0900263
1490	ppiA	0.934156	0.945604	0.761266	0.701454	0.847711	0.0953433
1491	ppiB	0.935951	1.02022	0.715331	0.751013	0.843482	0.11339
1492	ppiC	0.89064	0.839689	0.912719	0.971419	0.90168	0.0422805
1493	ppiD	0.915585	0.78351	0.80146	0.705599	0.792485	0.0672334
1494	ppk	0.926353	0.806532	0.69747	0.802656	0.804594	0.0724781
1495	pppA	0.864654	0.930424	0.61664	0.870665	0.867659	0.109435
1496	ppsA	0.850208	0.805126	0.991411	1.00427	0.92081	0.0776022
1497	ppx	0.881803	1.012	0.740051	0.686286	0.810927	0.113881
1498	pqiA	0.684027	0.934436	0.967561	0.774757	0.854596	0.103865
1499	pqiB	0.754601	0.76553	0.936138	1.03573	0.850834	0.106235
1500	pqqL	0.976808	0.983812	0.863644	0.836314	0.920226	0.0589997
1501	prc	0.889822	0.986191	1.13399	1.27873	1.06009	0.132098
1502	prfB	0.778906	0.735973	0.843463	0.795359	0.787133	0.0344104
1503	prfC	0.830805	0.848058	0.807069	0.984146	0.839432	0.0626322
1504	prfH	0.858632	0.746719	0.910701	0.969986	0.884666	0.0736349
1505	priA	1.0494	1.00456	0.964077	1.07156	1.02698	0.0371002
1506	priB	0.885786	0.836807	0.928783	0.975833	0.907284	0.046021
1507	priC	0.925321	1.02683	0.786334	0.952039	0.93868	0.0781196
1508	prkB	0.918612	0.859465	1.0992	0.995869	0.95724	0.0803812
1509	prlC	0.987685	0.882566	0.808781	0.862124	0.872345	0.0583378
1510	prmA	0.871974	0.94137	0.750497	0.935858	0.903916	0.0697013
1511	proA	0.829615	0.905069	0.793341	0.709288	0.811478	0.0630004
1512	proB	0.905633	0.86684	0.882061	0.719194	0.87445	0.066504
1513	proC	1.01283	0.86064	0.807398	0.802501	0.834019	0.0775167
1514	proP	0.943122	0.891095	0.854537	0.798209	0.872816	0.0472733
1515	proQ	0.819279	0.804885	0.874519	0.943236	0.846899	0.0489519
1516	proV	0.835792	0.896784	0.68654	0.880057	0.857925	0.0752993
1517	proW	0.946678	0.926477	0.960243	0.82687	0.936578	0.0475797
1518	proX	0.869604	0.907321	0.939891	1.12582	0.923606	0.0893794
1519	proY	0.80201	0.870456	0.691437	0.731912	0.766961	0.0611809
1520	prpB	0.805791	0.728688	0.926809	1.05462	0.8663	0.110643
1521	prpC	0.827014	0.832269	0.753652	0.843455	0.829642	0.0322673
1522	prpD	0.97884	1.04871	0.824584	1.05992	1.01377	0.0851703
1523	prpE	0.758196	0.879955	0.787558	0.990468	0.833756	0.08151
1524	prpR	0.747461	1.00108	0.712046	0.946141	0.846801	0.111014
1525	pshM	0.976973	0.80751	0.812483	0.854434	0.833458	0.0622661
1526	psiE	0.722911	0.966675	0.953714	0.95874	0.956227	0.0944714
1527	psiF	0.78321	0.870325	0.799902	1.00058	0.835114	0.0774255
1528	pspA	0.836577	0.843525	0.764474	0.884714	0.840051	0.038832
1529	pspB	0.738139	0.7458	0.781869	0.866294	0.763834	0.0461091
1530	pspC	0.747044	0.856445	0.561499	0.591837	0.669441	0.10716
1531	pspD	0.760212	0.765545	0.6545	0.70045	0.730331	0.0411004
1532	pspE	0.864485	0.811466	0.713449	0.600426	0.762457	0.0902743
1533	pspF	0.87634	0.900413	0.690823	0.856744	0.866542	0.0750894
1534	pstA	0.616375	0.73346	0.743677	0.627587	0.680523	0.05236
1535	pstB	0.824866	0.97664	0.83031	0.779221	0.827588	0.0671466
1536	pstC	0.582266	0.702109	0.771318	0.688083	0.695096	0.0606149
1537	pstS	0.652601	0.825936	0.684264	0.652208	0.668432	0.0656964
1538	pta	0.886223	0.874995	0.775293	0.81495	0.844973	0.0404917
1539	ptrA	1.05824	0.880549	0.991249	0.819428	0.935899	0.0832498
1540	ptrB	0.858143	0.939109	0.948095	0.905175	0.922142	0.0317984
1541	ptsA	0.828702	0.957136	1.02298	0.844732	0.900934	0.0720202
1542	ptsG	0.948091	0.836308	0.789343	0.688234	0.812826	0.0835464
1543	ptsH	0.860581	0.785399	0.749222	0.654393	0.76731	0.066373
1544	ptsI	1.10323	0.810344	0.691483	0.73675	0.773547	0.145511
1545	ptsN	0.829636	0.816044	0.513839	0.736392	0.776218	0.115009
1546	ptsO	0.867395	0.829458	0.781899	0.987704	0.848426	0.068535
1547	ptsP	0.741705	0.780892	0.640117	0.715777	0.728741	0.0461389
1548	purA	0.911791	0.907008	1.05354	1.06165	0.982668	0.0663449
1549	purC	1.14562	1.22112	1.13784	0.99418	1.14173	0.0737211
1550	purD	0.915118	0.910297	1.0302	1.04266	0.972658	0.0554968
1551	purE	1.04402	1.03446	0.940059	1.04683	1.03924	0.0406497
1552	purF	0.87978	0.937928	1.24144	1.15091	1.04442	0.132962
1553	purH	1.03616	0.942472	1.08651	0.994751	1.01545	0.0473965
1554	purK	0.951769	0.952904	0.866966	0.897142	0.924455	0.0329777
1555	purL	0.922183	0.939382	1.02653	1.10387	0.982954	0.0654035
1556	purM	1.19241	1.14093	1.00402	0.989576	1.07247	0.0779162
1557	purN	0.924052	0.912095	0.960476	0.973865	0.942264	0.0226791
1558	purR	0.784799	1.00499	0.888378	0.983561	0.93597	0.0784821
1559	purT	0.844754	0.852079	0.874988	0.947699	0.863533	0.0369971
1560	purU	1.00366	0.957541	1.02433	1.04661	1.014	0.0294984
1561	putA	0.93984	0.912827	0.714524	0.653291	0.813675	0.110516
1562	putP	0.825094	0.902793	0.807123	0.75682	0.816108	0.0469908
1563	pykA	0.927567	0.833053	0.85654	0.820375	0.844797	0.0375293
1564	pykF	0.757895	0.79736	1.05545	0.991032	0.894196	0.112438
1565	pyrB	0.753648	0.855357	0.734365	0.653648	0.744006	0.064283
1566	pyrC	1.28204	1.11205	1.0059	1.03797	1.07501	0.0965157
1567	pyrD	0.990122	1.13424	0.751275	0.930953	0.960537	0.122851
1568	pyrE	0.929625	1.08643	1.15684	1.11009	1.09826	0.0771057
1569	pyrF	0.989505	1.16921	1.11973	0.832472	1.05462	0.117172
1570	pyrI	0.837302	0.849137	0.94042	0.809199	0.84322	0.0444454
1571	pyrL	0.942012	0.919264	0.813891	1.03451	0.930638	0.0702067
1572	qor	0.928019	0.906023	0.866437	0.607808	0.88623	0.117345
1573	qseB	0.86884	0.811987	0.872983	0.847798	0.858319	0.0218291
1574	qseC	0.777871	0.79883	0.830949	0.905888	0.81489	0.0437816
1575	queA	0.664877	0.662957	0.667763	0.731747	0.66632	0.0265549
1576	racC	0.738627	0.745835	0.671735	0.667445	0.705181	0.0325954
1577	radA	0.883254	0.844521	0.866456	0.97601	0.874855	0.045366
1578	radC	0.84343	0.819956	0.735889	0.804422	0.812189	0.0360896
1579	rarD	0.854497	0.886946	0.978071	0.994952	0.932509	0.0530818
1580	rbfA	1.1785	1.05842	1.02277	1.43435	1.11846	0.145917
1581	rbn	0.839028	0.812111	0.977387	0.925331	0.882179	0.0592818
1582	rbsA	0.771195	0.784822	0.728118	0.616578	0.749656	0.0599283
1583	rbsB	0.892495	0.935757	0.708576	0.792925	0.84271	0.0790813
1584	rbsC	0.741229	0.838095	0.643619	0.761269	0.751249	0.0620334
1585	rbsD	0.812134	0.793558	0.775756	0.777564	0.785561	0.0132207
1586	rbsK	0.816141	0.831645	0.961106	1.17824	0.896375	0.13125
1587	rbsR	0.787709	0.85434	0.825332	0.924424	0.839836	0.044905
1588	rcsA	0.840201	0.795981	0.723781	0.645511	0.759881	0.0661913
1589	rcsB	0.809149	0.923219	0.796164	0.944399	0.866184	0.0591828
1590	rcsC	0.829121	0.81591	0.87877	0.934875	0.853946	0.042097
1591	rcsF	0.876147	0.931678	0.875591	0.830281	0.875869	0.0321625
1592	rdgC	0.795904	0.88591	0.684271	0.872518	0.834211	0.0723316
1593	recA	1.0305	0.991987	0.762406	0.983967	0.987977	0.0959385
1594	recB	0.863817	0.801174	1.12522	1.04061	0.952213	0.116855
1595	recC	0.975235	0.816876	1.16972	1.10007	1.03765	0.120334
1596	recD	0.775576	0.789069	0.959655	0.89538	0.842225	0.0683627
1597	recE	0.940456	0.919071	0.873394	0.890592	0.904831	0.0230625
1598	recF	0.747852	0.853042	0.875726	0.777998	0.81552	0.0469219
1599	recG	0.600112	0.6417	0.72722	0.948968	0.68446	0.121856
1600	recJ	0.973614	0.881484	0.915087	0.925034	0.920061	0.0295323
1601	recN	0.789698	0.759719	0.983938	0.894401	0.84205	0.0796023
1602	recO	0.76724	0.638755	0.919984	0.821035	0.794138	0.0908334
1603	recQ	0.827861	0.810586	0.816219	0.803412	0.813402	0.00800928
1604	recR	0.847828	0.989346	0.832083	1.06088	0.918587	0.0861639
1605	recT	0.897717	1.00383	1.1391	1.12543	1.06463	0.088419
1606	recX	0.856088	1.00901	0.811814	1.05634	0.932551	0.0912066
1607	relA	0.919896	1.14788	0.991862	0.948866	0.970364	0.0796946
1608	relB	0.88149	0.885466	0.728421	0.826522	0.854006	0.0574457
1609	relE	0.98929	0.854962	0.844378	0.960423	0.907692	0.0568525
1610	rem	0.813848	0.787159	0.812948	0.911519	0.813398	0.0430888
1611	renD	0.824837	0.870175	0.704595	0.901975	0.847506	0.0676073
1612	rep	0.848542	0.729383	0.732564	0.68808	0.730974	0.053948
1613	rfbA	0.914358	0.899808	0.887122	1.06431	0.907083	0.0655063
1614	rfbB	0.923014	0.930167	0.757603	0.791396	0.857205	0.0689402
1615	rfbC	0.952468	0.917328	1.03597	0.936885	0.944676	0.0409531
1616	rfbD	0.819047	0.894947	0.902312	0.821309	0.858128	0.035173
1617	rfbX	1.09042	0.983257	0.765699	0.649604	0.874478	0.155466
1618	rfc	1.01928	0.928454	0.923518	0.815388	0.925986	0.0646333
1619	rffA	0.779009	0.790771	0.753509	0.931505	0.78489	0.0630779
1620	rffC	0.801208	0.857866	0.79493	0.784942	0.798069	0.0258151
1621	rffG	0.926887	0.936191	0.816211	0.990315	0.931539	0.0568486
1622	rffH	1.13125	0.82832	0.709231	0.66829	0.768775	0.164225
1623	rhaR	0.876809	0.893567	0.783621	0.860695	0.868752	0.0381188
1624	rhaS	0.90787	0.833074	1.03146	0.980678	0.944274	0.0670857
1625	rhaT	0.775167	0.851354	0.909174	0.890623	0.870989	0.0463609
1626	rhlB	0.878672	0.853325	0.654895	0.789895	0.82161	0.0783032
1627	rhlE	0.780773	0.889396	0.681868	0.690013	0.735393	0.0757382
1628	rho	0.686433	0.79792	0.732477	0.765886	0.749182	0.036964
1629	rhoL	0.845445	0.819478	0.705257	0.819965	0.819721	0.0493741
1630	rhsA	0.945788	0.729045	0.686833	1.041	0.837416	0.131946
1631	rhsB	0.896227	0.828666	0.895631	0.876702	0.886167	0.0250465
1632	rhsC	0.776107	0.711854	0.918647	0.849265	0.812686	0.0693767
1633	rhsD	0.750722	0.678828	1.01529	0.837391	0.794057	0.112898
1634	rhsE	0.891008	0.659232	0.881491	0.881808	0.88165	0.0899758
1635	rhtB	0.767827	0.744261	0.666126	0.786105	0.756044	0.0413521
1636	rhtC	0.758067	0.835606	0.946651	0.817243	0.826425	0.0612496
1637	rihA	0.866931	0.875369	0.880093	0.818925	0.87115	0.0222187
1638	rihB	0.810078	0.845807	0.926948	0.963895	0.886378	0.0549947
1639	rihC	0.879397	0.933186	0.923361	0.946578	0.928273	0.0227388
1640	rimI	1.05695	0.962564	0.725769	0.833005	0.897785	0.112502
1641	rimJ	0.881768	0.846365	0.768192	0.85331	0.849838	0.0379877
1642	rimK	0.796136	0.818141	0.876194	0.828508	0.823325	0.0262916
1643	rimL	0.795235	0.879691	0.850022	0.872663	0.861342	0.0300235
1644	rimM	0.9772	1.04798	1.09152	0.916051	1.01259	0.0599876
1645	rlpA	0.878432	0.925521	0.781976	0.75089	0.830204	0.0632087
1646	rluA	0.85506	0.899091	0.915576	1.1456	0.907334	0.102684
1647	rluC	0.791284	0.790355	0.646824	0.788603	0.789479	0.0572494
1648	rluD	0.826902	0.6941	0.941532	0.758208	0.792555	0.0821419
1649	rmf	0.803099	0.83442	0.690527	0.789124	0.796112	0.0485966
1650	rmuC	0.7955	0.80771	1.01623	0.814375	0.811042	0.0838712
1651	rna	1.0005	0.806271	0.710929	0.784638	0.795454	0.0964526
1652	rnb	0.707102	0.866964	0.979438	0.783529	0.825247	0.0905029
1653	rnd	0.718681	0.728497	0.791199	0.760801	0.744649	0.0256057
1654	rnfA	0.897715	0.780809	0.946312	0.831569	0.864642	0.0563643
1655	rnfB	0.95484	1.00716	1.07717	1.06566	1.03641	0.0440305
1656	rnfC	0.959535	1.06108	1.02115	1.11268	1.04112	0.050106
1657	rnfD	0.808004	0.801192	1.19499	0.864204	0.836104	0.14873
1658	rnfE	0.777243	0.918862	0.75187	0.772596	0.77492	0.0605616
1659	rnfG	0.825319	0.887302	0.711706	0.935134	0.856311	0.0750721
1660	rnhA	0.894729	0.849291	0.748336	0.760243	0.804767	0.0548043
1661	rnhB	0.874839	0.880655	0.898295	1.0526	0.889475	0.0671858
1662	rnk	0.940143	0.883861	0.685439	0.744859	0.81436	0.0917613
1663	rnr	0.847496	0.712825	0.790848	0.951428	0.819172	0.0778098
1664	rnt	0.853675	0.986923	0.825891	0.843405	0.84854	0.0583723
1665	rob	0.681429	0.870916	0.725263	0.808021	0.766642	0.0655532
1666	rof	0.920134	1.02554	0.968426	0.985743	0.977085	0.033842
1667	rpe	0.906533	0.884288	0.822252	0.90117	0.892729	0.0305214
1668	rph	0.7725	0.909479	0.824345	0.885538	0.854941	0.0479323
1669	rpiA	0.58546	0.694602	0.582254	0.73137	0.640031	0.0590113
1670	rpiB	0.966592	0.809929	0.659386	0.766325	0.788127	0.098874
1671	rpiR	0.849173	0.929901	0.682849	0.901974	0.875574	0.0867842
1672	rplA	1.27805	0.77312	1.27418	0.928117	1.10115	0.197084
1673	rplI	0.874958	1.06847	0.924348	0.819625	0.899653	0.083121
1674	rplK	0.842258	0.854131	0.92255	0.850965	0.852548	0.0293192
1675	rplY	0.907267	0.837093	0.89599	0.960582	0.901629	0.0392371
1676	rpmE	0.852149	1.02391	0.780769	0.837187	0.844668	0.082052
1677	rpmE2	0.910269	1.00306	1.03677	0.971282	0.987171	0.041784
1678	rpmF	0.918608	1.05737	0.971658	0.910544	0.945133	0.052907
1679	rpmG	0.698132	0.73844	0.781537	0.724242	0.731341	0.027076
1680	rpmI	0.839442	0.847213	0.755638	0.792424	0.815933	0.0333194
1681	rpmJ	0.766115	0.796432	1.31671	1.04013	0.918278	0.199731
1682	rpoD	0.868197	0.866951	0.879817	0.892706	0.874007	0.00937899
1683	rpoN	0.65578	0.706378	0.743165	0.759073	0.724772	0.0356997
1684	rpoS	0.786804	0.836321	0.971703	1.12579	0.904012	0.118238
1685	rpoZ	0.777283	1.00091	0.869302	0.841662	0.855482	0.0731326
1686	rprA	0.74972	0.802774	0.768305	0.715587	0.759012	0.0281905
1687	rpsF	0.857035	0.998852	0.859091	0.767231	0.858063	0.074263
1688	rpsO	0.80219	0.803879	1.05102	0.790362	0.803034	0.100582
1689	rpsT	0.767071	0.922808	0.693968	0.67588	0.730519	0.0881396
1690	rpsU	0.809726	0.857364	1.01673	0.976837	0.917101	0.0756035
1691	rpsV	0.879553	0.843762	0.653359	0.699494	0.771628	0.084877
1692	rrmA	0.785962	0.808918	0.81451	0.884382	0.811714	0.033224
1693	rrmJ	0.869575	0.986292	0.906522	0.994634	0.946407	0.0474279
1694	rsd	0.991153	0.868546	0.59416	0.647346	0.757946	0.144715
1695	rseA	0.830286	1.00121	1.10393	0.989397	0.995302	0.0877088
1696	rseB	0.773777	0.98835	0.861793	0.952669	0.907231	0.0747954
1697	rseC	0.752607	0.845502	0.841962	0.669075	0.797285	0.0655362
1698	rseX	0.776222	0.936945	0.610227	0.597743	0.693225	0.124819
1699	rsmC	0.812845	0.983259	0.890599	0.888996	0.889797	0.0540436
1700	rspA	0.753568	0.965302	0.946228	0.839848	0.893038	0.0767191
1701	rspB	0.733445	0.792667	0.690053	0.810787	0.763056	0.0429732
1702	rstA	0.802996	0.798037	0.732788	0.767561	0.782799	0.025281
1703	rstB	0.856686	0.982222	0.792014	1.11741	0.919454	0.111636
1704	rsuA	0.782328	0.91975	0.73607	1.0702	0.851039	0.117064
1705	rtcA	0.803171	0.949767	0.726064	0.844228	0.823699	0.0722592
1706	rtcB	0.692231	0.683362	0.638321	0.864858	0.687797	0.0782076
1707	rtcR	0.749386	0.838312	0.789064	0.768873	0.778969	0.0297436
1708	rtn	1.02989	1.00683	0.833498	0.729803	0.920164	0.111355
1709	rumA	0.815646	0.857085	0.989999	0.845283	0.851184	0.0607766
1710	rusA	0.861058	0.778952	0.715692	0.800401	0.789677	0.046471
1711	ruvA	0.635936	0.712223	0.968627	0.822867	0.767545	0.11217
1712	ruvB	0.639918	0.582774	0.82742	0.907061	0.733669	0.118584
1713	ruvC	0.591138	0.719102	1.17007	0.838035	0.778569	0.193467
1714	rybA	0.720354	0.788752	0.728236	0.821864	0.758494	0.0378794
1715	rybB	0.611587	0.727611	0.636372	0.596995	0.623979	0.0460433
1716	rybC	0.746245	0.843867	0.84856	0.719815	0.795056	0.0513702
1717	rybD	0.703272	0.849552	0.720103	0.846975	0.783539	0.0613318
1718	rydB/tpe7	0.729869	0.748606	0.729043	0.701188	0.729456	0.0151626
1719	rydC	0.727105	0.798786	0.780206	0.748202	0.764204	0.0248316
1720	ryeA	0.790148	0.804011	0.863295	0.791464	0.797738	0.0274301
1721	ryeB	0.833468	0.864592	0.707049	0.932455	0.84903	0.0733714
1722	ryeE	0.766565	0.842616	0.785678	0.805903	0.795791	0.0252559
1723	ryeF	0.736363	0.820467	0.654233	0.594931	0.695298	0.0761449
1724	ryfB	0.707787	0.87483	0.646558	0.632523	0.677172	0.0874691
1725	ryfC	0.858234	0.975308	0.777601	0.738191	0.817917	0.0814526
1726	ryfD(clpBintact)	0.712699	0.749581	0.768151	0.79051	0.758866	0.0255459
1727	ryfD(clpBsigma32sitedeleted)	0.706706	0.799527	0.714274	0.76957	0.741922	0.0346035
1728	ryhA	0.773761	0.83479	0.685597	0.716385	0.745073	0.0510876
1729	ryhB	0.838376	1.04271	0.896504	0.87159	0.884047	0.0707332
1730	ryiA	0.924504	0.788308	0.583332	0.525152	0.68582	0.14323
1731	ryjA	0.681217	0.764174	0.840854	0.616831	0.722696	0.0756034
1732	ryjB	0.775655	0.848291	0.81479	0.611168	0.795223	0.0824946
1733	rzoD	0.918826	0.947253	0.763644	0.866499	0.892662	0.0630668
1734	rzoR	0.71432	0.690238	0.739264	0.755196	0.726792	0.0220943
1735	rzpD	0.790389	0.756706	0.758931	0.843947	0.77466	0.0319086
1736	rzpR	0.724168	0.874032	0.817336	0.744277	0.780806	0.053479
1737	sanA	0.801094	0.654309	0.74464	0.748008	0.746324	0.0473178
1738	sapA	0.964257	0.990044	0.667857	0.710541	0.837399	0.129749
1739	sapB	0.808327	0.899987	0.719211	0.704595	0.763769	0.0704848
1740	sapC	0.83099	0.933148	0.727482	0.849682	0.840336	0.0654897
1741	sapD	0.779516	0.882441	1.01157	1.09397	0.947006	0.107614
1742	sapF	0.783121	0.903846	0.75896	0.631182	0.77104	0.0865789
1743	sbcB	0.652521	0.71898	0.712583	0.65921	0.685897	0.0269546
1744	sbcC	0.893429	0.858746	0.90266	1.11014	0.898045	0.0901093
1745	sbcD	1.05049	1.11011	0.872042	0.930618	0.990552	0.0842872
1746	sbm	1.11231	0.971877	0.899229	0.926129	0.949003	0.0743165
1747	sbmA	0.809586	0.95468	0.804559	0.727335	0.807073	0.073807
1748	sbp	0.862442	0.917114	0.896632	0.825909	0.879537	0.0310516
1749	sdaA	0.9698	0.910825	1.06373	0.649426	0.940313	0.138547
1750	sdaB	0.856625	0.857558	0.791449	0.626264	0.824037	0.0859835
1751	sdaC	0.881734	0.881808	0.78719	0.735562	0.834462	0.056499
1752	sdhA	0.817831	0.908493	0.723635	0.818243	0.818037	0.0584656
1753	sdhB	0.862438	0.819039	0.765039	0.87164	0.840739	0.0380148
1754	sdhC	0.808383	0.778533	0.717813	0.710325	0.748173	0.0368813
1755	sdhD	0.764197	0.779583	0.794993	0.877696	0.787288	0.0397976
1756	sdiA	0.855903	0.836704	0.729427	0.863967	0.846303	0.0493715
1757	secB	0.853469	0.826652	0.87889	1.0765	0.86618	0.0897615
1758	secG	0.928304	0.869076	0.838707	0.744954	0.853891	0.0593756
1759	selA	0.785968	0.804045	0.911559	0.906143	0.855094	0.051277
1760	selB	0.92634	0.969717	0.837497	1.14075	0.948028	0.0989447
1761	selD	0.744908	0.894357	0.621363	0.751157	0.748032	0.0864852
1762	seqA	0.811915	0.897379	0.780648	0.914949	0.854647	0.0504513
1763	serA	1.11004	1.04929	0.996924	0.808853	1.02311	0.101579
1764	serB	1.20183	0.962918	0.950933	0.833039	0.956925	0.12039
1765	serC	0.884103	1.03615	0.980712	0.860045	0.932408	0.0639808
1766	setA	0.716786	0.9826	0.821124	0.990852	0.901862	0.103308
1767	setB	0.809965	0.656871	0.830708	0.815472	0.812718	0.0645388
1768	setC	0.876489	0.909024	0.985151	0.988985	0.947088	0.0435258
1769	sfa	0.871354	0.944053	0.55507	0.808611	0.839982	0.132237
1770	sfcA	0.841942	0.77217	0.923675	0.881691	0.861816	0.0499969
1771	sfmA	0.908758	0.872768	0.727958	0.80004	0.836404	0.0622572
1772	sfmC	0.827487	0.951544	0.718669	0.638614	0.773078	0.105323
1773	sfmD	0.969581	0.957266	0.811563	0.758504	0.884415	0.0817184
1774	sfmF	1.03719	0.927702	0.904778	1.06135	0.982445	0.0604177
1775	sfmH	0.861858	0.861757	0.948472	0.657659	0.861807	0.0963608
1776	sfsA	0.805527	0.979587	0.821915	0.796338	0.813721	0.0686129
1777	sfsB	0.849613	1.02005	0.740884	0.86003	0.854821	0.08923
1778	sgaA	0.832429	0.855545	0.887455	0.791836	0.843987	0.0311813
1779	sgaB	0.818944	0.775921	0.879862	0.827241	0.823092	0.0330573
1780	sgaE	0.756968	0.811556	0.75342	0.851565	0.784262	0.0366197
1781	sgaH	0.942629	1.0047	0.853231	0.928306	0.935467	0.0482165
1782	sgaT	0.829495	0.671257	0.906174	0.830551	0.830023	0.0769948
1783	sgaU	0.950734	0.87756	0.880909	0.857783	0.879234	0.0318654
1784	sgbE	0.815591	0.715263	0.939389	0.783705	0.799648	0.0728611
1785	sgbH	1.08327	1.00947	0.913875	0.762212	0.961673	0.107635
1786	sgbU	0.810428	0.748613	0.894751	0.78094	0.795684	0.0488344
1787	sgcA	0.834936	0.84788	0.782889	0.900803	0.841408	0.0375123
1788	sgcB	0.812117	0.847957	0.804286	0.804032	0.808201	0.0165847
1789	sgcC	0.810936	0.779144	0.944767	1.08088	0.877851	0.107465
1790	sgcE	0.886361	0.877249	0.882738	0.928942	0.884549	0.018737
1791	sgcQ	0.804048	0.802892	0.997877	0.969347	0.886697	0.0811127
1792	sgcR	0.957236	0.835962	0.821983	0.734923	0.828973	0.0709373
1793	sgcX	0.982006	0.78762	0.910172	0.942669	0.92642	0.0655717
1794	sgrS	0.854984	1.06089	0.920948	0.881201	0.901074	0.0719298
1795	sgrT	0.640471	0.664274	0.784891	0.611526	0.652372	0.0597196
1796	shiA	0.818157	0.837725	0.771998	0.742719	0.795078	0.0334865
1797	sib	0.822997	0.829767	0.750993	0.747022	0.786995	0.034693
1798	sibABsibEsibC	0.73759	0.861868	0.794785	0.798366	0.796576	0.0393469
1799	sibE	0.711653	0.8506	1.00034	0.614249	0.781127	0.130389
1800	sieB	0.790306	0.759511	0.625259	0.764752	0.762131	0.0586149
1801	sirA	0.714273	0.837714	1.02064	0.869242	0.853478	0.0976331
1802	sirB1	0.70261	0.765764	0.773059	1.02366	0.769411	0.11145
1803	sirB2	1.01543	0.939464	1.08337	0.941732	0.978582	0.0535981
1804	sixA	1.03084	0.994244	0.844578	0.714003	0.919411	0.113175
1805	slp	0.800302	0.773483	0.795926	0.689613	0.784705	0.0406784
1806	slt	0.838161	0.841549	0.760543	0.805446	0.821803	0.0294385
1807	slyA	0.851775	0.780476	0.937034	1.03048	0.894404	0.0837061
1808	slyB	0.964347	0.856909	0.925199	0.889909	0.907554	0.0357924
1809	slyD	0.931554	0.936683	0.969952	0.960567	0.948625	0.0143378
1810	slyX	0.853308	1.0234	0.809385	1.14043	0.938352	0.11905
1811	smf	0.710236	0.798269	0.695545	0.966767	0.754252	0.0977267
1812	smg	1.06732	0.831297	0.5848	0.738143	0.78472	0.156717
1813	smp	0.764952	0.831087	0.94649	0.961109	0.888788	0.0730671
1814	smpA	0.749424	0.814019	0.688937	0.728232	0.738828	0.0405941
1815	smpB	0.848227	0.965205	1.09772	1.23606	1.03146	0.12971
1816	smtA	0.836334	0.865949	0.804801	0.965022	0.851141	0.0541156
1817	sodA	0.921146	0.892731	0.831349	0.929903	0.906939	0.0349027
1818	sodB	0.687326	0.74063	0.795905	0.590385	0.713978	0.0679127
1819	sodC	0.76035	0.779602	0.780279	0.621673	0.769976	0.060789
1820	sohA	0.89108	0.900506	0.905349	0.918112	0.902927	0.00872263
1821	sohB	0.730219	0.891537	0.845005	0.887039	0.866022	0.0592354
1822	solA	1.04314	0.807823	0.918567	0.937312	0.92794	0.0746584
1823	sotB	0.850437	0.966955	0.573785	0.764022	0.80723	0.128573
1824	soxR	0.802638	0.843799	0.680593	0.702183	0.75241	0.0607923
1825	soxS	0.971578	0.958243	0.795338	0.959717	0.95898	0.0668966
1826	speA	0.934543	0.833411	0.942266	1.00703	0.938404	0.0556759
1827	speB	0.878942	0.840006	0.808372	0.720584	0.824189	0.0524498
1828	speC	0.870495	0.845617	0.933824	0.958614	0.902159	0.040962
1829	speD	1.00624	1.15006	1.22458	0.861031	1.07815	0.12484
1830	speE	0.845418	0.807795	0.693498	0.666013	0.750647	0.0673139
1831	speF	0.96203	0.936423	0.737351	0.936806	0.936614	0.0828341
1832	speG	0.977469	0.949937	0.92135	0.856861	0.935644	0.0402282
1833	Spot42	0.697667	0.701825	0.816616	0.683904	0.699746	0.0487379
1834	sppA	0.900026	0.980102	0.927048	0.907916	0.917482	0.0282881
1835	spr	0.882009	0.878622	0.665964	0.700933	0.789777	0.0887961
1836	sprT	0.874126	0.908402	0.862743	0.912378	0.891264	0.019161
1837	spy	0.861053	0.959574	1.00115	0.937319	0.948446	0.0456563
1838	sra	1.02891	0.820745	0.679365	0.982579	0.901662	0.124012
1839	sraB	0.729882	0.751436	0.769663	0.719658	0.740659	0.0173305
1840	srlA	0.863403	0.918847	1.02393	1.12384	0.97139	0.089473
1841	srlB	0.736947	0.967362	0.716603	0.758136	0.747541	0.0920517
1842	srlD	1.06424	0.877073	0.848085	1.05347	0.965272	0.0883403
1843	srlE	0.975784	0.80774	0.956766	1.13271	0.966275	0.102959
1844	srlR	0.861424	0.881043	0.70628	0.850028	0.855726	0.0631797
1845	srmB	0.779697	0.906389	0.731864	0.907411	0.843043	0.0694134
1846	sroF	0.860501	0.958606	0.742203	0.801732	0.831117	0.0715382
1847	sroH	0.735019	0.776083	0.743934	0.777906	0.760008	0.0170385
1848	sseA	0.839648	0.690471	0.849656	0.871965	0.844652	0.0653432
1849	sseB	0.874274	0.869924	0.843792	0.891298	0.872099	0.0152496
1850	ssnA	0.786543	0.770263	0.823362	0.94142	0.804953	0.060717
1851	sspA	0.932097	0.857061	0.947855	0.875021	0.903559	0.0339176
1852	sspB	0.955951	1.12568	0.852623	0.764208	0.904287	0.120543
1853	ssrA	0.749339	0.775483	1.04565	0.959833	0.867658	0.11132
1854	ssrS	0.594537	0.781431	0.668266	0.633109	0.650688	0.062852
1855	ssuA	0.629793	0.820296	0.717166	0.750829	0.733997	0.0613328
1856	ssuB	0.884351	0.781781	0.663147	0.669089	0.725435	0.0819957
1857	ssuC	0.853522	0.779598	1.07788	0.782209	0.817866	0.111158
1858	ssuD	0.782682	0.773531	0.855663	0.669434	0.778107	0.0594526
1859	ssuE	0.847894	0.893808	0.734491	0.997286	0.870851	0.0843969
1860	stfE	0.796206	0.863731	0.910209	1.04913	0.88697	0.0831792
1861	stfQ	0.829907	0.852568	0.582131	0.627165	0.728536	0.107024
1862	stfR	0.70796	0.790909	0.700683	0.78583	0.746895	0.0376926
1863	sthA	0.88368	0.912688	0.957674	0.976266	0.935181	0.0326513
1864	stpA	0.734716	0.749877	0.730972	0.694555	0.732844	0.0182911
1865	sucA	0.996698	0.826344	0.738157	0.880532	0.853438	0.0838151
1866	sucB	0.936244	0.817046	0.861658	0.812896	0.839352	0.0449241
1867	sucC	0.802837	0.829202	0.709612	0.759063	0.78095	0.0406665
1868	sucD	0.786951	0.888161	0.909165	1.08605	0.898663	0.0966104
1869	sufA	0.721039	0.772586	0.859679	0.888666	0.816132	0.0599913
1870	sufB	0.827657	0.786773	0.903508	0.912066	0.865583	0.046988
1871	sufC	0.844469	0.838752	0.866584	1.00622	0.855527	0.0626851
1872	sufD	0.871311	0.877683	0.953545	1.02269	0.915614	0.055709
1873	sufE	1.01291	0.925248	0.850233	0.755408	0.887741	0.0848312
1874	sufI	0.720149	0.898265	0.880698	1.07447	0.889481	0.112251
1875	sugE	0.882514	0.855116	0.882037	1.01914	0.882275	0.0584182
1876	sulA	0.880197	0.861709	0.824658	0.70299	0.843184	0.0625802
1877	sun	0.888634	0.847238	0.82472	1.17666	0.867936	0.129564
1878	surA	0.871802	0.86147	0.869421	1.06347	0.870612	0.0781408
1879	surE	0.743994	0.880255	0.846289	0.912005	0.863272	0.0568924
1880	syd	0.967809	0.821984	0.682357	0.690939	0.756462	0.10486
1881	tag	0.745818	0.795849	0.662651	0.782285	0.764051	0.046881
1882	talA	0.986585	0.856705	0.772774	0.699208	0.814739	0.0956727
1883	talB	0.819591	0.895696	0.776844	0.903811	0.857644	0.0475731
1884	tam	0.864176	0.725825	0.894642	0.78951	0.826843	0.0589374
1885	tap	0.85603	0.867663	0.960667	0.791433	0.861847	0.0540922
1886	tar	0.846778	0.749102	0.896682	0.925941	0.87173	0.0604737
1887	tas	0.845293	0.773628	0.74171	0.887519	0.809461	0.0514391
1888	tatA	0.737475	0.817247	0.71184	0.692818	0.724658	0.0428414
1889	tatB	0.853943	0.825961	0.773213	0.807099	0.81653	0.0262563
1890	tatC	0.551864	0.797741	0.781977	0.764078	0.773027	0.0916142
1891	tatD	0.683145	0.71185	0.943916	0.758846	0.735348	0.0921302
1892	tatE	0.866462	0.839937	0.823362	0.894956	0.853199	0.0243197
1893	tauA	0.745799	0.875302	0.781705	0.81186	0.796782	0.0425857
1894	tauB	0.750919	0.757264	0.819965	0.907571	0.788615	0.0569501
1895	tauC	0.930702	0.76224	0.886772	1.00346	0.908737	0.0785662
1896	tauD	0.760698	0.98228	0.671297	0.78064	0.770669	0.102307
1897	tbpA	0.749866	0.818011	0.834737	0.79569	0.80685	0.0286521
1898	tdcA	0.877767	0.896834	0.794725	0.95522	0.887301	0.0514654
1899	tdcB	1.04691	0.93955	1.03998	0.882968	0.989763	0.0620017
1900	tdcC	0.912948	1.03842	0.985121	0.817806	0.949034	0.0741142
1901	tdcD	0.853489	0.948257	0.840105	1.07868	0.900873	0.0860907
1902	tdcE	0.814228	0.83459	0.990774	0.844195	0.839393	0.06389
1903	tdcG	0.831457	0.854973	0.816963	0.980522	0.843215	0.0589105
1904	tdcR	0.700897	0.7881	0.894785	1.08497	0.841442	0.128551
1905	tdh	0.892463	0.858594	0.812097	0.683539	0.835345	0.0715477
1906	tdk	1.02135	0.851283	0.781134	0.892004	0.871644	0.0783997
1907	tehA	0.697951	0.783842	0.776896	0.857372	0.780369	0.0504787
1908	tehB	0.76169	0.912713	0.607065	0.61332	0.687505	0.113141
1909	tesA	0.743831	0.681277	0.673962	0.842086	0.712554	0.0609433
1910	tesB	1.03156	1.13238	0.788101	0.900343	0.965953	0.116545
1911	tfaD	0.711401	0.736727	0.862422	0.810124	0.773425	0.053508
1912	tfaE	0.889618	0.890275	0.731899	1.08068	0.889947	0.110583
1913	tfaQ	0.89753	0.894246	0.75205	0.947328	0.895888	0.0657775
1914	tfaR	0.96556	0.999198	0.930422	0.8694	0.947991	0.0430488
1915	tfaS	0.868641	0.894797	0.839109	1.20534	0.881719	0.134977
1916	tgt	0.875826	0.759061	0.685308	0.682352	0.722184	0.0711638
1917	thiC	0.899287	1.04119	0.781472	0.694437	0.840379	0.116587
1918	thiD	0.895292	0.859112	0.735804	0.60983	0.797458	0.100763
1919	thiE	0.873106	0.921222	0.850324	0.752972	0.861715	0.0550286
1920	thiF	0.713654	0.806114	0.893804	0.76351	0.784812	0.059269
1921	thiG	1.00216	1.00928	1.09934	1.21536	1.05431	0.0778975
1922	thiH	0.823365	0.907854	0.83596	0.570795	0.829662	0.115479
1923	thiI	0.897337	0.877538	0.75846	0.701083	0.817999	0.0731727
1924	thiJ	0.888823	0.995455	1.03069	1.15069	1.01307	0.0836215
1925	thiM	0.941297	1.14679	0.878242	0.779991	0.90977	0.120591
1926	thiP	0.989714	1.06877	0.979702	0.813218	0.984708	0.0836619
1927	thiQ	0.892478	0.896307	1.08313	1.07639	0.986351	0.0829374
1928	thiS	0.76155	0.790626	0.877019	0.839964	0.815295	0.0397563
1929	thrA	0.872956	0.904006	0.854004	0.789517	0.86348	0.0376001
1930	thrB	0.831389	0.77209	0.959371	0.728672	0.80174	0.0781212
1931	thrC	0.786673	0.846064	0.700405	1.1978	0.816368	0.171234
1932	thrL	0.815709	0.702883	0.871425	0.945883	0.843567	0.0793957
1933	thyA	1.01855	0.85683	0.932852	0.945762	0.939307	0.0513084
1934	tig	0.829766	0.862966	0.754322	0.695675	0.792044	0.0583667
1935	tisA	0.761254	0.795435	0.779821	0.66122	0.770537	0.0475757
1936	tisB	0.661231	0.806591	0.74418	0.743533	0.743857	0.0462248
1937	tke1/sroF	0.693406	0.877139	0.781478	0.607975	0.737442	0.089593
1938	tkrA	1.01306	0.917632	0.951621	0.964769	0.958195	0.0306635
1939	tktA	0.705573	0.589536	0.750867	0.519138	0.647554	0.0821836
1940	tktB	0.95494	0.955688	0.748654	0.833739	0.894339	0.0786259
1941	tldD	0.887314	0.83244	0.811918	0.980436	0.859877	0.0587982
1942	tnaA	0.708237	0.88667	0.795367	0.81249	0.803929	0.0567734
1943	tnaB	0.899922	0.888702	0.936493	0.862692	0.894312	0.0237477
1944	tnaL	0.975357	0.737973	1.1676	0.859592	0.917474	0.141764
1945	tolA	0.64767	0.893688	0.823552	0.70072	0.762136	0.0870562
1946	tolB	0.830411	0.770059	0.819212	1.0676	0.824812	0.104821
1947	tolC	0.575154	0.579119	0.720238	0.724915	0.649679	0.0650718
1948	tolQ	0.695072	0.736811	0.7941	0.70318	0.719995	0.035198
1949	tolR	0.727875	0.775188	0.647617	0.725347	0.726611	0.0410315
1950	tonB	0.897542	0.89898	0.900195	1.13755	0.899588	0.0953916
1951	topAI	0.809593	0.855484	0.773933	0.956775	0.832539	0.0617429
1952	topB	0.724375	0.951449	0.850467	0.953945	0.900958	0.0848912
1953	torA	0.788264	1.02712	0.671963	0.743733	0.765999	0.120361
1954	torC	0.689592	0.807422	0.702997	0.71995	0.711474	0.0417885
1955	torD	0.770828	0.893166	0.740161	0.718411	0.755494	0.0612785
1956	torI	0.766015	0.864809	0.794377	0.953779	0.829593	0.0651305
1957	torR	0.913443	0.859196	0.564933	0.765773	0.812485	0.119616
1958	torS	0.841339	0.853156	0.637796	0.687276	0.764308	0.0842415
1959	torT	0.745312	0.76784	0.649998	0.597151	0.697655	0.0622665
1960	torY	0.869835	0.943563	1.0837	0.915538	0.929551	0.0720238
1961	torZ	0.758721	0.778866	0.743041	0.715474	0.750881	0.0207303
1962	tp2	0.808851	0.872895	0.664385	0.641555	0.736618	0.0868377
1963	tpiA	0.663796	0.671564	0.669588	0.675262	0.670576	0.00371495
1964	tpke70	0.69651	0.859266	0.611545	0.590267	0.654027	0.0957021
1965	tpr	0.813204	0.771605	0.731601	0.740391	0.755998	0.0287736
1966	tpx	1.06548	0.852892	0.71973	0.776295	0.814594	0.118329
1967	treA	0.849488	0.87564	0.693873	0.685853	0.77168	0.0777384
1968	treB	0.76722	0.762527	0.700025	0.7169	0.739714	0.0258574
1969	treC	0.858769	0.806944	0.682793	0.719346	0.763145	0.0622742
1970	treF	0.832493	0.836164	0.71876	0.678417	0.775627	0.0621502
1971	treR	0.876161	0.852982	0.790339	0.854548	0.853765	0.0289446
1972	trg	0.892045	0.769876	0.763632	0.671151	0.766754	0.0702579
1973	trkA	0.919443	0.894743	0.986555	0.941743	0.930593	0.030281
1974	trkG	0.863185	0.932475	0.946376	1.13074	0.939426	0.0892879
1975	trkH	0.765747	0.698654	0.816154	0.751919	0.758833	0.0374196
1976	trmA	0.740431	0.760677	0.894575	0.702322	0.750554	0.0654801
1977	trmE	0.766682	0.734669	0.707713	0.758076	0.746373	0.0205603
1978	trmH	0.819988	0.806298	0.945652	1.01144	0.88282	0.0771392
1979	trmU	0.785736	0.8253	0.694463	0.638779	0.7401	0.0657852
1980	trpA	0.860209	0.875015	0.809811	0.863963	0.862086	0.0227916
1981	trpB	0.758314	0.830843	0.832948	0.842717	0.831895	0.0308083
1982	trpC	0.834564	0.82755	0.641201	0.712996	0.770273	0.0728214
1983	trpD	0.842149	0.807896	0.808863	0.695767	0.80838	0.050158
1984	trpE	0.944027	0.905087	1.06905	0.742393	0.924557	0.104438
1985	trpH	0.849344	0.909636	1.03321	0.899827	0.904731	0.0609156
1986	trpL	0.832858	0.919839	0.907649	1.04962	0.913744	0.0699617
1987	trpR	0.827153	0.869721	0.763826	0.910621	0.848437	0.048644
1988	truA	1.05294	0.912461	0.780861	1.06861	0.982702	0.105166
1989	truB	0.756805	0.771294	0.687003	0.664043	0.721904	0.0405193
1990	trxA	0.784025	0.803627	0.892705	0.939072	0.848166	0.0569248
1991	trxB	0.785357	0.874008	0.621546	0.689724	0.73754	0.0855186
1992	trxC	0.997418	0.888747	1.06459	0.831681	0.943082	0.0813131
1993	tsgA	0.81486	1.02524	0.866301	1.07489	0.945771	0.0963745
1994	tsr	0.88222	0.793998	1.03225	0.791317	0.838109	0.0888041
1995	tsx	0.755679	0.857565	0.79337	0.93448	0.825467	0.0608391
1996	ttdA	0.84131	0.893338	0.763747	0.896128	0.867324	0.0485656
1997	ttdB	0.716557	0.8104	0.796784	0.688966	0.756671	0.0461517
1998	ttk	0.883106	0.800883	1.03449	0.940456	0.911781	0.0761211
1999	tufA	0.976208	1.01938	1.08644	1.22794	1.05291	0.0858308
[truncated: 1,964 more rows]

## Sheet: Z scores
Index	Gene	Start bp	Z.broth	Z.solid
2265	ybbK	514856	-0.827011	-3.20104
20	acrB	481254	-2.65992	-3.0514
279	cobB	1179520	-0.707737	-3.04194
1715	rybB	887977	-0.097045	-2.99458
3751	ynfK	1666524	-1.02126	-2.89604
19	acrA	484426	-3.6742	-2.80342
546	fdx	2656748	0.0334928	-2.79574
1669	rpiA	3058666	-0.425292	-2.78893
3232	yhbC	3317554	-0.604577	-2.72582
1058	livG	3593439	-1.45397	-2.70425
1939	tktA	3079644	-1.62014	-2.69254
1947	tolC	3178115	-2.09442	-2.66533
1854	ssrS	3055983	0.59359	-2.6524
1795	sgrT	77388	-1.82238	-2.63081
1964	tpke70	2494651	1.27514	-2.60961
3748	ynfH	1663609	-1.36836	-2.53247
555	fecR	4516764	-1.33949	-2.50993
254	cheZ	1966393	-1.48149	-2.46757
1575	queA	425011	-1.45756	-2.45212
908	htrB	1115662	-1.86169	-2.44334
444	dsbA	4043418	-2.06182	-2.43765
1421	pgpB	1339330	-0.947799	-2.4339
1537	pstS	3910485	-1.14779	-2.42506
1530	pspC	1369025	-1.74556	-2.41214
1963	tpiA	4110740	0.0338	-2.39759
3782	yobA	1924595	-0.627273	-2.39424
1043	ldrABC-ldr	1269168	0.236119	-2.38113
2115	xylF	3731131	-1.07062	-2.35346
2465	ycdQ	1086521	0.458568	-2.3471
2991	yfeN	2525127	-0.0655123	-2.34062
787	gntT	3546559	-0.586597	-2.31687
1724	ryfB	2700059	1.00428	-2.31308
229	ccmA	2297021	-0.126538	-2.30305
3716	ynbG	1465165	0.0988144	-2.30035
694	galU	1291457	-1.68153	-2.28572
3699	ymiA	1335124	1.07905	-2.27805
3359	yiaD	3716547	-0.989858	-2.2734
1534	pstA	3908549	-1.30364	-2.27014
992	intE	1199679	-1.75143	-2.25804
2041	uspD	4113293	-0.201851	-2.25006
2554	ycjL	1361120	0.772649	-2.24674
776	glyS	3722328	-3.79664	-2.23737
3532	yjeQ	4390457	-1.07382	-2.22242
1599	recG	3825210	-3.13771	-2.21971
1730	ryiA	3986432	-1.6761	-2.20229
1743	sbcB	2082756	-3.09142	-2.2013
1163	micF	2313084	-1.56602	-2.19266
1908	tehB	1501562	-1.8121	-2.1807
1706	rtcB	3556853	-0.878023	-2.17696
386	dcuB	4347404	-1.9455	-2.17145
2684	ydgU	1671777	-0.0393408	-2.16099
101	arcA	4639590	-0.790245	-2.1587
25	acs	4285413	-0.025524	-2.14466
114	argM	1830762	-1.27161	-2.138
2721	ydiQ	1779617	-0.381715	-2.1302
3007	yfgD	2617578	-0.974382	-2.12939
1698	rseX	2033649	-0.363717	-2.10742
406	dgoA	3872995	0.918056	-2.09818
1536	pstC	3909439	-2.39739	-2.08345
1723	ryeF	1958441	0.629453	-2.08085
3848	yqaB	2816937	-0.720056	-2.07981
3908	yrbA	3336549	-1.23346	-2.07594
3499	yjbS	4268809	-0.413249	-2.06924
685	gadY	3664864	0.591531	-2.06877
2594	ydcD	1529922	-1.20116	-2.06174
226	carB	30817	-2.32456	-2.05405
1959	torT	1056261	0.00511231	-2.05066
2669	ydfY	1637609	-0.620389	-2.03984
341	cydB	773042	-0.208221	-2.0388
3500	yjcB	4274760	-0.78496	-2.03825
2613	ydcW	1515578	-0.101849	-2.03783
2042	uspE	1397672	0.639928	-2.02533
1833	Spot42	4049899	-1.61966	-2.02387
307	csgD	1102546	-1.49133	-2.02
3780	yoaJ	1878874	0.187685	-2.01824
557	feoB	3540407	-0.686993	-2.01374
3234	yhbG	3343944	-0.835891	-1.9907
2568	ycjZ	1391991	-0.596322	-1.97416
3226	yhaJ	3253318	0.0217016	-1.97025
3797	yoeI	2087052	1.02693	-1.96934
3639	ykgR	313141	-0.334671	-1.96624
2285	ybcS	577613	0.156168	-1.96515
1576	racC	1417488	-0.764689	-1.95423
270	clpP	456677	-0.688297	-1.95125
3024	yfhL	2699663	-1.37206	-1.95035
77	ampE	119281	-0.322822	-1.9439
2875	yehU	2212959	-0.394995	-1.9312
3168	yggR	3094100	0.238684	-1.92957
3874	yqgE	3092937	-1.51895	-1.92772
3556	yjgJ	4474124	0.508464	-1.92505
834	hcr	911182	-0.948654	-1.9176
635	flu	2071539	-1.08789	-1.91521
566	fhlA	2854338	-0.707779	-1.91465
571	fhuE	1159362	0.0723679	-1.90421
2116	xylG	3732201	-0.839883	-1.88974
724	glcE	3125470	0.707429	-1.88412
690	galP	3088284	0.649801	-1.88167
1042	ldrABC	1269168	1.26152	-1.87844
2002	tynA	1449076	-0.0154348	-1.87695
1954	torC	1058084	-0.41985	-1.87361
959	ibpB	3866469	0.162914	-1.87335
548	feaR	1446378	-0.993892	-1.87241
769	gltS	3827460	-0.716241	-1.86472
1002	isrA	1405659	0.771261	-1.86205
1909	tesA	519139	0.140938	-1.85977
3470	yiiS	4112967	-1.54714	-1.84955
2508	ycgJ	1226600	-0.111921	-1.84753
3118	ygdT	2969330	1.64944	-1.84305
729	glgA	3566600	-0.763405	-1.84157
1818	sodB	1735378	-0.552828	-1.84152
1262	narW	1536614	-1.13961	-1.84039
3697	ymgG	1222644	-0.434806	-1.83417
72	amiB	4396065	0.797206	-1.82863
492	erfK	2062391	0.635706	-1.82503
3077	ygaW	2799164	-0.500543	-1.81849
2065	waaP	3805153	-2.72036	-1.80747
3830	ypfM	2590807	0.136923	-1.80235
179	bcr	2278570	0.383358	-1.80056
1	6S(ssrS)	3055983	-0.364716	-1.79484
2273	ybbW	537633	-0.797016	-1.78652
1220	mtr	3304573	1.07373	-1.77916
313	cspB	1641339	0.281257	-1.77906
1333	nuoM	2391512	0.103593	-1.77677
1193	mokB	1491962	1.45848	-1.77663
2376	ybiL	839249	-0.108976	-1.77348
3917	yrdD	3431420	-0.80751	-1.77228
1948	tolQ	775153	0.291311	-1.76444
433	dnaK	12163	-2.58747	-1.75481
609	flhC	1977266	-0.892141	-1.75451
393	ddlA	399829	-0.326512	-1.75426
2567	ycjY	1390933	2.10277	-1.753
442	dppF	3701864	-1.4887	-1.74478
1989	truB	3311833	-0.66172	-1.73999
1916	tgt	426137	-1.09795	-1.73639
45	agaV	3280217	-0.165953	-1.73325
937	hydN	2837578	-1.13532	-1.73066
1351	omrB	2976304	0.49112	-1.73009
1731	ryjA	4277927	-0.374214	-1.72984
261	citC	650798	0.107587	-1.72786
797	greB	3536812	0.100162	-1.72545
2729	ydjA	1848125	-1.66021	-1.725
9	aceA	4217109	-0.629762	-1.72371
3931	yshB	4053647	0.624108	-1.71948
1888	tatA	4021945	1.39824	-1.7047
919	hyaF	1036749	-0.153804	-1.70449
1683	rpoN	3344717	-1.74007	-1.70324
813	gspL	3463922	1.39064	-1.70222
1856	ssuB	993277	-1.03937	-1.69474
123	aroG	785633	0.0172569	-1.69273
59	alkB	2308691	-1.51006	-1.68301
3536	yjfF	4453583	-1.29185	-1.6824
1949	tolR	775849	1.63582	-1.67968
2344	ybgQ	749722	0.156998	-1.67835
1734	rzoR	1423400	0.150971	-1.67735
2877	yehX	2216481	-0.359078	-1.67319
304	csdB	1759303	-1.10726	-1.66859
91	appC	1037740	-0.665975	-1.66699
551	fecC	4512411	0.00712776	-1.66265
3462	yiiE	4079291	-0.264751	-1.66069
266	citT	645117	-1.14177	-1.65507
1861	stfQ	1634885	-0.590055	-1.65501
1547	ptsP	2966188	0.816104	-1.65238
1718	rydB/tpe7	1764713	-0.464447	-1.64323
2634	ydeE	1621332	-2.41893	-1.63942
554	fecI	4517714	-0.812225	-1.63891
1161	micA	2814802	0.855813	-1.6348
1427	phnB	4325298	2.40108	-1.63369
1531	pspD	1369393	-0.55751	-1.63202
1254	narI	1285849	0.00632597	-1.63061
1689	rpsT	20815	-0.438004	-1.6296
2553	ycjK	1359490	-1.01757	-1.62656
1612	rep	3960677	-1.51968	-1.62378
1479	potH	896134	-1.1421	-1.62189
2060	waaE	3195320	-2.16838	-1.62171
2096	wzzE	3969031	0.409655	-1.62089
870	hlyE	1229483	-0.606884	-1.61998
1679	rpmG	3811250	-0.154932	-1.61907
1094	malT	3553085	1.19778	-1.61738
572	fhuF	4604875	0.334386	-1.61496
1005	istR12	3851226	-0.345346	-1.61058
1338	ogrK	2167302	-0.193195	-1.60563
1446	phoP	1189776	-0.100888	-1.60561
718	gidA	3923744	0.0376143	-1.60434
249	cheA	1973360	-2.30079	-1.60382
3018	yfhD	2695801	-0.57679	-1.60162
1864	stpA	2798091	-0.273687	-1.59982
3488	yjbF	4236262	-0.398931	-1.59792
1017	kdpC	716946	-0.865198	-1.59118
568	fhuB	171462	-1.14101	-1.59068
1712	ruvB	1944346	-0.186029	-1.58925
2447	yccT	1027111	0.0270905	-1.58743
1396	pdxA	52427	-0.107685	-1.58702
1855	ssuA	995985	-0.0684314	-1.58504
763	gltF	3361176	0.455323	-1.58074
1013	kdgR	1909308	-0.0158396	-1.57648
3948	ythA	4506448	-0.00572392	-1.57104
1891	tatD	4023554	2.44736	-1.56774
3150	ygfT	3029012	0.203525	-1.56771
1627	rhlE	830872	1.01992	-1.56716
3496	yjbO	4262840	-0.276435	-1.56326
12	aceF	125695	-2.79104	-1.55459
1962	tp2	122857	-0.225448	-1.55147
3754	ynfN	1637954	-2.38016	-1.54924
3820	ypdI	2494698	0.41625	-1.54222
3139	ygfE	3055612	1.01341	-1.5418
3962	zur	4259488	-0.446521	-1.5417
1937	tke1/sroF	2691157	2.22751	-1.54091
1003	isrC	2071317	-0.537661	-1.54011
2424	ycbJ	971752	0.566692	-1.53989
1991	trxB	931085	-0.985359	-1.53965
2475	yceB	1122713	-0.921949	-1.53534
1187	modC	796554	-0.963997	-1.5333
3216	ygjP	3235960	0.656713	-1.53129
1060	livJ	3598555	-0.207971	-1.52765
2834	yeeV	2077569	0.683624	-1.52381
1186	modB	795862	0.409573	-1.52371
1814	smpA	2753605	0.676487	-1.52315
875	hofB	115714	-1.08264	-1.5231
3655	yliC	870967	-0.238143	-1.51949
3958	zraP	4201263	-1.4475	-1.51914
788	gntU	3575721	1.44409	-1.51911
2084	wecA	3967916	-2.23482	-1.51239
1968	treB	4464759	-1.80137	-1.51181
820	gudP	2920748	-0.622217	-1.51129
773	glxK	541888	-0.469785	-1.51093
2539	yciN	1340558	-0.524927	-1.50996
614	fliD	2003872	-1.42585	-1.50941
244	celF	1817148	-0.738735	-1.50914
1473	potB	1183617	-1.61949	-1.50768
1979	trmU	1192667	-0.575057	-1.50686
2588	ydbH	1443051	-0.658477	-1.50597
2445	yccR	1021138	-2.34918	-1.50379
1839	sraB	1146589	0.371798	-1.49969
3718	yncB	1519027	-1.70197	-1.49941
654	frvB	4090915	-0.245999	-1.49934
3098	ygcK	2882155	1.59692	-1.49822
957	iap	2876581	0.0025889	-1.49484
1388	panF	3407607	-0.117975	-1.49361
1118	mdlB	470636	-0.0284409	-1.49304
315	cspD	922366	0.38955	-1.4913
1194	mokC	16751	0.370283	-1.48771
2580	ydaT	1420684	-1.83939	-1.48764
1727	ryfD(clpBsigma32sitedeleted)	2734153	0.992357	-1.48352
2213	yaiA	406979	-2.86576	-1.48133
766	gltK	685255	0.808642	-1.48124
3768	ynjF	1840783	0.12186	-1.47868
2762	yeaT	1880886	-0.485788	-1.47633
3569	yjhE	4506861	2.11068	-1.47548
267	citX	647484	-0.79545	-1.47206
306	csgB	1103951	-2.07814	-1.47136
651	fruK	2261427	0.0389468	-1.46878
2549	ycjD	1351407	-0.783272	-1.46756
3690	ymfT	1203024	-0.439635	-1.46671
322	csrC	4051036	-0.0178789	-1.4664
2917	yfaV	2358863	0.538737	-1.46337
2046	uvrC	1992874	0.829061	-1.46195
3609	yjjN	4595990	1.14177	-1.46136
351	cyoE	446815	0.286554	-1.46126
57	aldH	1362743	-0.585666	-1.46116
87	apbE	2310479	1.44128	-1.46079
1213	msrB	1862016	-0.443445	-1.46064
949	hyi	535710	0.465032	-1.45937
1936	tisB	3853553	0.844016	-1.45873
1565	pyrB	4471460	1.04396	-1.45681
78	ampG	452070	0.318201	-1.45359
826	hcaC	2670908	-1.06667	-1.45271
1653	rnd	1886864	-0.322651	-1.44858
421	dinQ	3647705	-0.338703	-1.44722
1728	ryhA	3350577	0.805613	-1.44314
925	hybE	3140311	-1.09084	-1.43963
2377	ybiM	841796	-0.626276	-1.43773
1189	modF	792316	-0.553551	-1.43466
1737	sanA	2232878	-0.599661	-1.42711
2688	ydhD	1733754	-0.0063824	-1.42655
1977	trmE	3886828	-0.276986	-1.42649
2573	ydaG	1419322	0.923993	-1.42426
1325	nuoE	2401552	-0.456013	-1.42279
364	cysP	2542512	-1.46657	-1.42112
1862	stfR	1429049	-1.55833	-1.4198
445	dsbB	1232500	-1.18823	-1.41465
1841	srlB	2827362	-0.368145	-1.41152
1097	malZ	422518	-0.0313065	-1.41137
1761	selD	1846965	-0.719283	-1.40522
1162	micC	1437121	0.682011	-1.40365
2923	yfbF	2367071	-0.709988	-1.4036
1754	sdhC	755177	-0.121221	-1.40343
2375	ybiK	866568	-0.869512	-1.40294
230	ccmB	2296362	-0.846604	-1.40096
252	cheW	1972836	-0.4501	-1.40035
669	fucP	2934235	-0.428305	-1.39854
2190	yagS	300931	-1.89933	-1.3956
2612	ydcV	1514762	-0.0418176	-1.39253
590	fkpA	3476607	0.455551	-1.39114
1228	mviM	1126806	-0.772222	-1.39067
1628	rho	3966417	-0.340545	-1.3905
591	fkpB	25826	-1.02278	-1.39012
2417	ycaP	956762	-1.46337	-1.38562
1582	rbsA	3933778	0.550575	-1.38442
3465	yiiL	4093124	0.679681	-1.38174
2135	yacL	134388	-0.243041	-1.38125
871	hlyT	4024333	-2.373	-1.37924
3576	yjhR	4535015	-0.434235	-1.37848
2214	yaiB	401386	-0.0195266	-1.37742
2884	yeiG	2243910	-0.0214336	-1.37636
1976	trmA	4162170	0.875473	-1.37292
1830	speE	135598	0.279659	-1.37173
1133	mepA	2445560	1.04252	-1.37113
3184	yghR	3132454	-0.965148	-1.36991
1961	torZ	1954578	-1.47283	-1.36873
3438	yigG	4002813	2.25959	-1.36837
1363	otsB	1981587	0.540834	-1.36607
2965	yfdC	2465301	0.455077	-1.3644
1584	rbsC	3935288	0.0553177	-1.36402
1151	mgtA	4467625	-1.7505	-1.36371
2485	yceO	1119307	0.737528	-1.36168
3741	ynfA	1655347	0.265227	-1.36153
1207	mrp	2193059	-0.187605	-1.35893
2943	yfcC	2417081	-0.218957	-1.35672
1430	phnE	4322443	0.289313	-1.35318
1824	soxR	4277469	0.0746469	-1.34914
961	icd	1195123	-0.328075	-1.34432
1322	nuoA	2404629	-0.290418	-1.33851
916	hyaC	1035066	-1.09228	-1.33759
3284	yheV	3478592	-0.441976	-1.33264
2709	ydiB	1773789	-1.10775	-1.33038
800	grxB	1123407	-0.729966	-1.33002
856	hisA	2095125	-0.916923	-1.32889
1081	maa	479367	0.507278	-1.32569
1811	smf	3432436	-1.54176	-1.32554
327	cusB	597479	0.638887	-1.32324
914	hyaA	1032139	0.160704	-1.32322
1438	phnM	4316082	1.11148	-1.32242
382	dcp	1625335	-0.517178	-1.3216
2193	yagV	304495	-0.692756	-1.32019
2778	yebS	1916258	-0.539353	-1.31757
841	hemE	4197716	-0.159384	-1.31624
148	aspA	4366891	-0.662571	-1.31547
676	fxsA	4368664	1.88494	-1.31299
3959	zraR	4203320	-0.111553	-1.31267
448	dsbE	2292407	-1.07601	-1.31205
1244	nanT	3371084	0.918992	-1.31004
1955	torD	1061799	0.389028	-1.30962
3414	yidY	3891615	-0.607939	-1.30802
2658	ydfI	1629453	-1.14631	-1.30641
1965	tpr	1287087	-0.662317	-1.30317
1635	rhtB	4008439	-0.32037	-1.30258
1880	syd	2924735	-1.46843	-1.29723
2614	ydcX	1517389	-1.37057	-1.29722
1997	ttdB	3207371	-0.830503	-1.29455
21	acrD	2587595	0.512348	-1.2909
2754	yeaL	1874352	-0.689668	-1.2908
618	fliH	2015868	0.227537	-1.28809
2547	yciX	1335124	-0.278276	-1.28591
3267	yhdN	3439141	-0.353631	-1.2845
1238	nagE	703944	-1.44709	-1.28147
1209	mrsA	3322733	-1.23994	-1.27926
1694	rsd	4196332	-0.662611	-1.27821
2616	ydcZ	1517882	1.03195	-1.27498
2887	yeiJ	2252895	-0.657718	-1.27336
40	agaC	3284685	-0.503443	-1.27294
2205	yahH	339793	-0.123906	-1.27292
1714	rybA	852725	1.6052	-1.2712
2576	ydaN	1408050	-0.228546	-1.27104
1250	napG	2299565	-1.14982	-1.27017
3632	ykgG	323758	0.476179	-1.26971
1975	trkH	4033145	1.59747	-1.26685
1726	ryfD(clpBintact)	2734153	0.733141	-1.26643
1045	lepA	2705325	0.211731	-1.26545
3717	yncA	1518328	-1.00273	-1.265
1686	rprA	1770372	0.695218	-1.26455
302	crr	2535834	-0.735652	-1.26437
1588	rcsA	2023968	-0.522101	-1.25342
3947	ytfT	4452571	0.437513	-1.25188
1847	sroH	4190327	0.198305	-1.25179
3003	yffH	2582903	-0.793926	-1.25061
296	creA	4635521	1.80267	-1.24753
1399	pdxJ	2700998	0.596161	-1.24429
3006	yfgC	2616094	-1.0044	-1.2433
632	fliZ	2000473	1.46537	-1.24265
3535	yjfC	4413028	-1.99839	-1.24185
2701	ydhT	1748747	0.0152701	-1.24025
98	araG	1983555	-0.0596449	-1.23942
3790	yodB	2042368	0.286129	-1.23881
3670	ymdC	1106355	-0.358669	-1.23576
1437	phnL	4317215	1.38907	-1.23155
1369	paaD	1455925	-0.224515	-1.2311
3963	zwf	1934839	2.447	-1.22981
1344	ompN	1435760	-0.469246	-1.2281
2339	ybgJ	743593	0.0435436	-1.22725
3955	znuA	1941651	-0.0573509	-1.22477
1800	sieB	1418671	-0.458053	-1.22459
1945	tolA	776342	1.0607	-1.22453
3954	zntR	3438705	-0.803863	-1.22301
1332	nuoL	2393205	-0.443462	-1.22223
1260	narU	1542672	-0.213414	-1.2207
1532	pspE	1369689	-1.61512	-1.22041
836	hdeB	3655966	1.30929	-1.21769
3423	yieK	3898671	0.669897	-1.21385
1701	rspB	1652896	-0.828895	-1.21275
2798	yecS	1997811	0.165793	-1.21221
1969	treC	4491206	-1.01931	-1.2116
522	exuT	3245224	-0.124048	-1.21119
3792	yodD	2024986	0.339562	-1.20981
3910	yrbD	3337910	-0.311014	-1.20862
2698	ydhQ	1744871	0.248193	-1.20814
1168	mlrA	1667344	1.26445	-1.20685
1447	phoQ	1188316	-1.12017	-1.20674
582	fimI	4543728	2.65046	-1.20444
1739	sapB	1354505	-1.2618	-1.20361
3839	yphH	2682863	-0.418842	-1.20335
357	cysG	3497828	-0.961858	-1.20329
1529	pspB	1368801	-0.0900774	-1.20277
2979	yfdS	2475511	-2.13744	-1.20199
2314	ybeV	680212	-0.232087	-1.2014
3096	ygcI	2880374	0.241807	-1.20135
1881	tag	3713092	0.645246	-1.19999
356	cysE	3781741	0.454367	-1.19909
1719	rydC	1491443	1.082	-1.19804
2885	yeiH	2249717	-1.47838	-1.19747
1958	torS	1053434	-1.13025	-1.19671
1249	napF	2303003	-1.17295	-1.19638
2412	ycaK	949668	0.94235	-1.19555
942	hyfE	2606262	-1.09031	-1.19361
1488	pphA	1922313	1.29661	-1.19221
2591	ydbL	1445880	-0.738069	-1.18603
3679	ymfH	1201069	-0.468116	-1.18529
54	alaS	2819381	-2.43766	-1.18495
1343	ompG	1381947	-0.653742	-1.18465
2040	uspB	3639385	-0.297958	-1.18114
2097	x	2994041	-0.481301	-1.17804
2210	yahM	345404	0.276282	-1.1766
1953	torA	1059256	-0.431196	-1.17504
139	ascB	2840990	-1.03864	-1.17268
1357	ordL	1550461	-0.798624	-1.17183
79	ampH	395130	0.141864	-1.17103
2864	yehD	2191680	0.325857	-1.1702
1416	pflC	4146258	-0.0698994	-1.16841
398	degP	180884	0.560989	-1.16743
449	dsbG	637827	-0.740079	-1.16709
1665	rob	4634441	0.65754	-1.1668
1021	kdsC	3342273	-0.676201	-1.16658
2061	waaF	3794929	-4.83624	-1.16643
1972	trg	1492470	-1.36971	-1.16536
876	hofC	114522	-1.22618	-1.16532
90	appB	1039296	0.938873	-1.16471
2950	yfcJ	2438942	-0.172321	-1.16455
1519	proY	420986	-0.816299	-1.16271
2624	yddL	1545738	-1.15666	-1.16271
1415	pflB	951272	-0.943451	-1.16076
1364	oxyR	4158490	0.853648	-1.15981
1543	ptsH	2533764	-1.34584	-1.15824
890	hpt	141431	1.54779	-1.15785
352	cysA	2539717	0.0728189	-1.15684
1107	marC	1618243	0.419981	-1.15675
2320	ybfD	738092	-0.514347	-1.15604
495	essQ	1640370	-1.23827	-1.15524
1711	ruvA	1945365	0.379628	-1.15523
2436	ycbZ	1016539	0.107757	-1.15451
2813	yedS	2034051	-1.19174	-1.15304
431	dnaG	3211107	-0.923385	-1.15263
3951	yzgL	3563724	0.797249	-1.14733
411	dhaR	1251066	-1.62638	-1.14717
846	hepA	60358	2.89578	-1.14689
1290	nirD	3496551	1.5797	-1.14657
3935	ytfF	4432091	-0.116724	-1.14553
3236	yhbJ	3347115	0.646696	-1.13975
1622	rffH	3973608	-1.5995	-1.13947
2631	yddU	1563334	-0.283269	-1.13857
371	dacB	3328963	-1.07847	-1.13668
3533	yjeS	4392928	-0.937585	-1.13665
1324	nuoC	2402055	-2.35928	-1.13316
1802	sirB1	1267320	-1.90731	-1.13132
2867	yehK	2203972	0.0451965	-1.13024
2049	uxaA	3241827	0.0408063	-1.12918
312	cspA	3720049	-0.00673766	-1.12916
1190	moeA	865129	-1.09706	-1.12911
3759	yniA	1807796	-1.41525	-1.12804
1339	ogt	1399721	-2.1903	-1.12794
2367	ybhU	813114	0.296427	-1.12656
1819	sodC	1724134	-1.30839	-1.12409
2358	ybhL	819884	-2.06996	-1.12383
2626	yddO	1557112	-0.196514	-1.12348
416	dinD	3817760	2.10645	-1.12158
1982	trpC	1318427	-0.874446	-1.12028
2039	uspA	3640111	0.235586	-1.11991
3412	yidS	3869377	0.0962486	-1.1187
1935	tisA	3853443	4.48041	-1.11689
1896	tauD	387795	-0.221554	-1.11521
2513	ycgO	1240335	0.702462	-1.11164
2484	yceL	1124118	0.269914	-1.11118
2500	ycfT	1174092	1.13089	-1.11071
1742	sapF	1351828	-1.26104	-1.11045
2956	yfcP	2450051	-0.989996	-1.10997
2219	yaiL	376772	-0.404676	-1.10863
710	gcvB	2942696	1.87839	-1.10802
471	elaC	2381608	0.556163	-1.10683
264	citF	648039	0.199616	-1.10644
3064	yfjZ	2777115	-0.299988	-1.10635
1691	rpsV	1555826	-0.92426	-1.10292
209	btuC	1794172	-0.467049	-1.10287
3278	yheN	3475332	1.2373	-1.10278
1967	treA	1245679	-0.200996	-1.10225
955	hypF	2835173	0.468304	-1.10155
1419	pgm	713558	-1.1713	-1.10104
288	corA	4001426	1.8932	-1.09876
2644	ydeR	1587793	0.398748	-1.09825
2350	ybhD	799622	-0.0198615	-1.0966
1380	pabB	1894805	-0.976896	-1.09587
3281	yheS	3481289	-1.26671	-1.09546
3682	ymfL	1203268	-0.785872	-1.09378
1321	nudH	2968447	-1.58269	-1.09248
1138	metF	4132616	-0.810768	-1.09152
1171	mltC	3104433	0.0213389	-1.09119
2441	yccF	1023902	-0.0301225	-1.09113
463	eco	2303905	-0.871501	-1.09071
3843	ypjD	2747962	-1.22867	-1.09057
2938	yfbU	2412100	0.840416	-1.08835
1015	kdpA	727059	0.149605	-1.08809
173	baeS	2162876	0.441495	-1.08755
2221	yaiN	379606	-0.807745	-1.08741
163	atpC	3915553	-3.87452	-1.08653
1890	tatC	4022736	2.06289	-1.08499
1772	sfmC	558974	-1.41999	-1.08434
2920	yfaZ	2363733	0.69357	-1.08206
739	glnE	3196801	2.09368	-1.08199
3229	yhaM	3255341	0.681616	-1.08173
711	gcvH	3049160	-1.40197	-1.08016
1911	tfaD	581534	0.237344	-1.07989
3239	yhbQ	3299966	0.0876938	-1.07966
1544	ptsI	2534066	-0.332409	-1.07834
1252	narG	1279864	-0.868573	-1.0778
343	cynR	357791	-0.122547	-1.07619
144	asmA	2139759	-0.921384	-1.07616
3602	yjjB	4601624	1.48529	-1.07332
780	gmhD	3793987	-2.15099	-1.07172
2207	yahJ	341125	-0.304817	-1.07131
39	agaB	3284170	0.510792	-1.07122
3115	ygdL	2945036	-1.34079	-1.06984
3002	yffB	2591247	-0.174243	-1.0697
1214	msyB	1113807	-0.71078	-1.06958
3883	yqiG	3187400	1.41397	-1.06915
1448	phoR	417889	0.042577	-1.06665
3145	ygfK	3016060	0.642704	-1.06617
48	agaZ	3278914	0.985427	-1.06541
1735	rzpD	578107	-0.383844	-1.06407
211	btuE	1793558	-0.711672	-1.06337
263	citE	649582	-2.27265	-1.06203
1658	rnfE	1710828	0.29779	-1.06075
1289	nirC	3497003	-0.693753	-1.0602
1114	mcrD	4574135	1.60687	-1.05732
105	argB	4156013	0.426136	-1.05707
3781	yoaK	1878773	-0.00202682	-1.05323
1970	treF	3669592	0.761324	-1.05169
2720	ydiP	1778390	-0.156987	-1.05114
3370	yiaU	3751992	0.643989	-1.05024
3311	yhhI	3624378	-0.268776	-1.04654
3122	ygeG	2991268	-0.881385	-1.04541
1545	ptsN	3346578	-1.30424	-1.04411
2035	upp	2620246	1.14445	-1.04401
1035	lacY	361926	0.152708	-1.04357
75	ampC	4377811	1.26691	-1.04339
755	glpK	4115714	0.938494	-1.04239
1465	pncB	989154	-1.54206	-1.04068
835	hdeA	3656408	-0.553975	-1.03954
337	cyaY	3993739	1.54507	-1.03951
3704	ymjD	1390868	0.605516	-1.03496
929	hycB	2849238	-0.0714557	-1.03474
1079	lysU	4353200	-0.0773278	-1.03407
3824	ypeB	2527941	-0.921075	-1.03292
16	acnB	131615	-2.43863	-1.03207
2605	ydcO	1504905	0.95347	-1.03089
843	hemN	4052045	0.386271	-1.03074
201	bioH	3544074	0.546244	-1.02982
2051	uxaC	3243329	-1.37016	-1.02878
705	gatY	2176350	0.564872	-1.02792
3471	yiiT	4113293	0.157742	-1.02711
2443	yccK	1030339	-1.16836	-1.02694
2317	ybfA	729134	1.08886	-1.02601
1412	pfkA	4107552	0.269205	-1.02246
2989	yfeH	2526946	0.639936	-1.02198
3317	yhhS	3610516	-0.306678	-1.02196
1858	ssuD	1012001	1.49976	-1.01991
2278	ybcJ	556661	-0.0603407	-1.01589
1310	nrfE	4291512	0.104637	-1.01456
3337	yhiV	3660414	0.0135817	-1.0142
1713	ruvC	1946855	-0.117583	-1.014
2055	vacJ	2464252	-0.432354	-1.01243
2157	yafC	229967	-0.175263	-1.01223
1211	mscL	3438024	0.255109	-1.01088
26	ada	2309341	-0.963772	-1.01017
678	gabP	2794253	1.07516	-1.00954
3082	ygbF	2878569	2.06954	-1.00901
1707	rtcR	3558268	-0.0459842	-1.00887
3468	yiiQ	4111615	-0.958213	-1.0079
2587	ydbD	1475144	0.0371878	-1.00687
738	glnD	185978	-1.28816	-1.00506
2469	ycdU	1095843	-0.387951	-1.00371
3642	ylaB	477067	0.344874	-1.00257
2184	yagL	293220	1.55714	-1.00192
2012	ubiH	3052340	-0.0438088	-0.997217
170	avtA	3739705	-0.570635	-0.996824
1272	nfo	2250840	-1.18018	-0.995232
413	dicC	1647620	-1.85057	-0.994571
100	araJ	386971	-2.90861	-0.993516
3023	yfhK	2689671	1.668	-0.991322
1907	tehA	1500573	-0.156606	-0.990934
580	fimG	4548285	-0.933764	-0.98633
3860	yqeF	2984411	0.405549	-0.985859
1736	rzpR	1423345	-0.782624	-0.985328
1867	sucC	763014	-0.554214	-0.983485
819	gudD	2918045	-0.504977	-0.982951
1799	sibE	3195097	-0.945456	-0.981224
1261	narV	1535937	-1.34227	-0.980791
3829	ypfJ	2595874	-0.018868	-0.979053
2706	ydhY	1753851	-0.813692	-0.97846
2865	yehE	2192515	-0.646152	-0.978181
616	fliF	2013229	-0.302346	-0.976112
3381	yibL	3776665	0.62411	-0.974465
2544	yciT	1343597	-1.00481	-0.973604
1346	ompT	584680	-1.14447	-0.964139
171	azuC	1987873	1.9232	-0.964138
2606	ydcP	1506781	-0.414699	-0.963901
3844	ypjF	2777453	-0.814387	-0.961498
2458	ycdJ	1070965	-1.06485	-0.961123
995	intQ	1651512	-0.317933	-0.960683
1702	rstA	1682159	0.783071	-0.959796
2971	yfdK	2471077	-0.765801	-0.95916
1160	miaA	4399252	0.329067	-0.95846
2896	yeiW	2265041	-0.362492	-0.957628
3740	yneM	1622646	-0.172437	-0.957398
2471	ycdX	1098879	-1.04281	-0.954923
3901	yraK	3291341	-1.70345	-0.952459
1717	rybD	765050	2.54456	-0.950314
682	gadE	3658366	0.448788	-0.94941
2111	xthA	1832428	-0.730779	-0.949384
1131	menF	2379348	-0.3144	-0.949096
2929	yfbL	2385860	0.30641	-0.949035
333	cutC	1958520	-1.12644	-0.947919
2254	ybaT	512576	-1.28275	-0.947387
503	eutG	2568324	1.61562	-0.946857
2072	wbbL	2101396	0.759905	-0.943851
1084	maeB	2576098	-1.37137	-0.941295
683	gadW	3663890	-0.296819	-0.941244
1780	sgaE	4423700	0.166795	-0.941053
2506	ycgG	1217328	-0.143928	-0.939504
2246	ybaK	506603	0.179353	-0.938841
2743	ydjY	1834116	0.962841	-0.93866
1132	menG	4118845	-0.857893	-0.936706
472	elaD	2382713	-0.176843	-0.936067
1805	slp	3653961	-0.360357	-0.93538
1812	smg	3431991	0.0752258	-0.935189
552	fecD	4511458	1.75151	-0.934508
1920	thiF	4192821	2.11415	-0.934009
2434	ycbX	1006491	-0.229012	-0.933956
1619	rffA	3975146	-0.513519	-0.933005
829	hcaF	2670390	-0.968431	-0.932707
2200	yahC	334525	0.104529	-0.932591
3617	yjjZ	4605804	0.728503	-0.932097
3081	ygbE	2873014	-0.543107	-0.930982
853	hicA	1509286	-0.502545	-0.93052
426	dksA	160149	-1.94583	-0.929202
18	acpT	3612969	-0.487889	-0.928543
2446	yccS	1021730	-0.629805	-0.927018
2652	ydfB	1648665	-0.396237	-0.926287
3114	ygdK	2944542	0.809001	-0.926019
3842	ypjC	2784529	-0.0382333	-0.925042
1585	rbsD	3933351	-1.63235	-0.924409
1480	potI	897084	-1.26752	-0.924002
276	cmtB	3078887	0.737804	-0.922673
3421	yieI	3897506	-1.43707	-0.922596
2749	yeaG	1866908	-0.231594	-0.922282
745	glnQ	845741	-0.682385	-0.920805
2771	yebE	1929048	-2.03241	-0.918856
1457	pitA	3637642	-1.53096	-0.918803
3436	yigE	4000292	0.827214	-0.918547
462	ecnB	4376553	-0.443987	-0.91849
225	carA	29651	-1.32547	-0.918207
3342	yhjE	3674786	-0.935423	-0.917631
1022	kdsD	3341266	-0.369513	-0.91447
3835	yphD	2675827	1.27774	-0.911427
2924	yfbG	2368039	-0.710906	-0.911195
517	exbB	3151250	0.977301	-0.910502
1078	lysS	3033657	0.393746	-0.910488
2667	ydfW	1647174	1.43072	-0.908771
628	fliR	2022893	-0.388339	-0.908586
941	hyfD	2604811	-2.23522	-0.908092
2625	yddM	1552398	0.150083	-0.907796
272	cls	1307185	-0.905051	-0.907605
1797	sib	2153311	-1.05636	-0.906041
857	hisB	2093468	-0.0690101	-0.905478
112	argI	4477307	0.392975	-0.904879
2524	ychJ	1288674	-2.472	-0.904694
1502	prfB	3035184	0.252385	-0.904277
2019	ugpB	3591009	-0.465165	-0.904206
3728	yncM	1531376	-0.373854	-0.902898
1755	sdhD	755560	0.466552	-0.902286
1426	phnA	4326399	-0.0468259	-0.902246
2646	ydeU	1592665	-1.37485	-0.901536
3362	yiaH	3725887	-0.980424	-0.901392
344	cynS	359489	-0.941559	-0.90043
3706	ynaE	1433991	-0.362474	-0.900329
3490	yjbH	4237634	-0.155054	-0.899922
3918	yrfA	3520615	1.13075	-0.899459
2750	yeaH	1868955	-0.0175223	-0.8992
3297	yhfW	3508587	0.0873217	-0.899175
1431	phnF	4321697	-0.148126	-0.899109
377	damX	3516020	-0.297508	-0.897971
3762	yniD	1805165	0.671333	-0.897296
3722	yncG	1526247	0.440866	-0.895545
295	crcB	657555	0.137035	-0.894872
1414	pflA	950340	0.0116162	-0.894819
3177	yghD	3110590	-1.71734	-0.894815
2062	waaG	3805943	-1.52558	-0.893828
1206	mrcB	164730	-1.0068	-0.89346
3822	ypdK	2496921	0.945466	-0.892986
3266	yhdL	3438431	0.517736	-0.892812
1670	rpiB	4313350	1.27364	-0.89154
1326	nuoF	2400218	-0.139241	-0.891496
529	fadH	3231665	-1.26821	-0.890222
1460	pldB	4009170	-0.86708	-0.89015
3224	yhaH	3252304	-0.288545	-0.889572
3909	yrbC	3337256	1.66776	-0.889018
1122	mdoH	1110863	-1.19559	-0.888681
689	galM	787797	0.575972	-0.88811
3283	yheU	3484218	-1.2792	-0.88758
1894	tauB	386207	-1.36532	-0.885288
2564	ycjV	1380821	-0.455652	-0.88458
2880	yeiA	2235265	0.0998328	-0.88388
3314	yhhL	3604979	1.01852	-0.882517
594	flgB	1131018	-1.31411	-0.881028
2869	yehM	2205695	-1.50543	-0.880014
3366	yiaM	3744328	-1.12571	-0.875359
3650	ylcG	573730	0.755335	-0.875349
3336	yhiU	3659232	-1.88072	-0.875178
1647	rluC	1144940	-0.281682	-0.874215
2450	yccW	1042030	1.02111	-0.873558
1710	rusA	573371	-0.736519	-0.871679
3123	ygeH	2992094	-0.770569	-0.871559
3701	ymjA	1357423	-0.110321	-0.871064
3214	ygjN	3234141	-0.592405	-0.870954
730	glgB	3571316	2.55155	-0.870398
1835	spr	2269979	-0.168795	-0.870393
1425	pheP	601959	-0.0376117	-0.870142
258	chpB	4448692	-0.289789	-0.87006
1350	omrAB	2976102	1.07138	-0.870039
1481	poxA	4382643	0.39508	-0.869931
2173	yafX	264748	0.163392	-0.868206
41	agaD	3285478	-1.43897	-0.867343
891	hrpA	1483061	-1.43407	-0.867157
3615	yjjX	4633233	1.99085	-0.866554
2389	ybjC	890913	-0.558324	-0.866291
3779	yoaI	1874078	-0.0221675	-0.865787
3641	ykiB	389897	0.471311	-0.864682
726	glcG	3123827	0.0937895	-0.864394
275	cmtA	3077471	-0.542772	-0.862308
2542	yciR	1344757	1.12028	-0.862029
3387	yicE	3828945	0.5865	-0.86086
1381	pabC	1153300	-0.102083	-0.860202
3788	yobI	1946115	0.216154	-0.858016
3254	yhcM	3378870	0.0153213	-0.857823
1440	phnO	4315104	1.3754	-0.856455
178	bcp	2600478	0.220559	-0.856385
1358	osmB	1343110	-1.51531	-0.855903
3583	yjiD	4556993	0.545018	-0.853839
2833	yeeU	2077112	0.57451	-0.853742
3940	ytfK	4439587	0.604038	-0.852636
81	amyA	2006156	0.409722	-0.852448
3043	yfjD	2748774	0.782349	-0.851724
2482	yceJ	1118480	-2.8774	-0.849998
345	cynT	358799	-0.235831	-0.845075
2986	yfeA	2515643	-0.0856719	-0.843898
2526	ychM	1259124	-0.576549	-0.843637
3025	yfhM	2647326	-0.84058	-0.843597
3819	ypdH	2507916	0.670907	-0.843307
305	csgA	1104447	-1.63876	-0.843286
3707	ynaF	1435185	-1.15955	-0.841978
1934	tig	455133	0.774613	-0.841349
1391	pbpG	2223938	1.29922	-0.838747
2231	yaiZ	399593	-0.559912	-0.838718
183	bdm	1556065	-0.273242	-0.837937
3089	ygbO	2870255	-2.0856	-0.837573
3804	yohK	2231019	-0.498182	-0.837411
1493	ppiD	461915	-0.275549	-0.835699
69	alsC	4308489	-0.324306	-0.834854
1648	rluD	2735031	-0.177991	-0.83481
3389	yicG	3818874	1.15565	-0.834067
671	fucU	2938888	-0.342846	-0.834061
2922	yfbE	2365910	0.0416688	-0.833801
2094	wzxE	3976278	-0.464635	-0.833293
1112	mcrB	4577958	0.76171	-0.833144
3597	yjiT	4572414	0.0265921	-0.831281
3757	ynhF	1737456	-0.476804	-0.830782
2852	yegP	2165189	-0.393434	-0.83006
3531	yjeP	4386047	0.502735	-0.829069
3838	yphG	2679464	-0.0388729	-0.828615
2611	ydcU	1513831	-0.814692	-0.828538
3627	ykgB	317726	0.335919	-0.827987
3905	yraP	3296409	-0.862304	-0.827274
366	cysU	2541679	0.661296	-0.825443
2515	ycgS	1249125	0.115824	-0.82491
3196	ygiH	3204694	0.0838789	-0.824372
3654	yliB	869411	0.529641	-0.823074
3694	ymgD	1222305	0.936939	-0.822667
668	fucO	2931865	-0.770168	-0.821984
2423	ycbG	1018485	0.191039	-0.821657
372	dacC	880727	0.177276	-0.820427
2620	yddG	1546288	-0.255609	-0.820195
15	acnA	1335831	-0.724748	-0.819347
2578	ydaQ	1413237	-1.18445	-0.818206
1014	kdgT	4101690	-0.527952	-0.818106
1281	nikA	3613667	-0.398337	-0.817345
2874	yehT	2212243	-0.555363	-0.816661
1456	pioO	3453508	-0.427052	-0.816262
1633	rhsD	523261	-1.61787	-0.815565
2998	yfeW	2548102	-0.0692666	-0.815312
3160	yggF	3075217	-0.995058	-0.8152
1602	recO	2701741	-0.489868	-0.81453
1433	phnH	4320663	1.97542	-0.813053
2408	ycaC	944931	-0.819344	-0.812927
2410	ycaI	964320	-0.468021	-0.81291
3	aat	926728	-0.900449	-0.812603
3202	ygiS	3166111	0.351131	-0.811943
757	glpR	3559848	-0.223168	-0.810379
2487	ycfC	1191990	0.0867155	-0.809819
533	fbaB	2177512	-0.694076	-0.809331
44	agaS	3281976	-0.0186108	-0.809292
905	htgA	10830	0.692794	-0.808941
2059	waaC	3795979	0.766372	-0.806755
2815	yedW	2038152	0.518356	-0.806691
3103	ygcP	2894196	0.276513	-0.805918
28	adhC	378462	0.0749641	-0.8037
27	add	1702233	-0.593904	-0.803171
1716	rybC	507204	0.24203	-0.80276
645	frdB	4379783	-0.134687	-0.802519
1796	shiA	2053643	-1.26821	-0.802487
1429	phnD	4323336	0.623607	-0.802166
3747	ynfG	1662990	-1.13467	-0.801227
1732	ryjB	4527977	0.186658	-0.800624
716	gef	16751	-0.216488	-0.799709
1359	osmC	1556625	-0.968589	-0.798931
1225	mutS	2751795	-0.288318	-0.798703
309	csgF	1101711	-0.501891	-0.797736
1651	rna	644197	-0.528895	-0.797658
3048	yfjJ	2760547	-0.894177	-0.795656
3391	yicI	3832219	0.80025	-0.795003
1786	sgbU	3749232	4.53293	-0.794722
1722	ryeE	2167114	1.53586	-0.793349
1150	mgsA	1026557	-0.457193	-0.792748
3063	yfjY	2776386	-0.634602	-0.791362
1649	rmf	1015715	-0.301829	-0.789238
1197	motB	1975329	-2.12129	-0.788186
2597	ydcG	1496856	-1.01772	-0.787725
153	astD	1828256	-1.19419	-0.78736
1394	pcnB	157729	0.461917	-0.786185
627	fliQ	2022616	-1.45298	-0.784644
818	guaD	3025766	-0.212443	-0.784033
3181	yghJ	3114550	3.09859	-0.78352
1798	sibABsibEsibC	2153311	0.934646	-0.783293
2516	ycgT	1249768	0.238	-0.782928
1169	mltA	2214866	-0.117092	-0.781935
1893	tauA	385232	-1.05473	-0.780646
2718	ydiN	1772512	-0.755772	-0.780185
391	dcyD	1998494	-0.33442	-0.779618
2705	ydhX	1750345	1.17492	-0.777152
3192	ygiB	3179744	1.07414	-0.775515
2429	ycbS	999216	-0.191281	-0.774266
1697	rseC	2707322	0.707188	-0.77421
1367	paaB	1454868	-0.487465	-0.774094
2961	yfcV	2455083	-0.163969	-0.773751
2579	ydaS	1420365	-0.204896	-0.773475
2037	usg	2435636	-0.0907035	-0.773284
768	gltP	4294481	0.0465078	-0.772867
3907	yraR	3298211	1.42923	-0.772434
1918	thiD	2183716	0.554403	-0.771986
932	hycE	2844762	-0.669311	-0.771972
2846	yegJ	2151185	1.30315	-0.769398
902	hslR	3529348	0.211327	-0.768969
1720	ryeA	1923066	0.645721	-0.768406
2604	ydcN	1506172	-0.685726	-0.765861
2335	ybgF	779598	-1.26421	-0.765456
3653	yliA	867520	0.943789	-0.765323
1620	rffC	3974467	-0.628103	-0.764156
2186	yagN	295139	-0.182456	-0.763675
3110	ygdD	2941236	-0.977951	-0.763348
1181	moaD	819048	-0.688443	-0.763257
593	flgA	1130204	-0.77191	-0.762953
2695	ydhM	1726023	1.21505	-0.761941
1316	nudC	4196903	-0.592227	-0.761735
791	gph	3513631	-1.21693	-0.760139
2139	yadE	145081	0.108709	-0.756448
3553	yjgF	4470527	0.168531	-0.756142
3076	ygaV	2797211	0.284032	-0.755668
767	gltL	684530	-0.335388	-0.75368
3206	ygiZ	3171879	-0.462236	-0.753461
3285	yhfA	3485414	0.0544373	-0.753232
3746	ynfF	1660556	-1.27932	-0.752492
906	htpG	495120	-1.26571	-0.752288
3540	yjfK	4411302	0.547776	-0.751223
569	fhuC	169778	0.113795	-0.75115
833	hcp	912162	0.646583	-0.750429
3739	yneL	1590357	0.935159	-0.750403
3537	yjfH	4409275	-0.0187193	-0.748182
319	cspH	1050963	0.552355	-0.747781
938	hyfA	2601201	1.8155	-0.747702
476	emrA	2811427	-0.918279	-0.747265
3019	yfhF	2659563	-0.543029	-0.745841
2218	yaiI	405764	-2.20359	-0.745196
1784	sgbE	3750086	0.852683	-0.743929
321	csrB	2924156	0.952658	-0.74274
375	dadX	1238879	0.0272414	-0.742104
640	folB	3204221	0.28126	-0.741411
3744	ynfD	1657565	-0.304921	-0.740691
3912	yrbF	3339256	1.17912	-0.739767
3753	ynfM	1669699	-0.0162034	-0.738494
2244	ybaE	465612	-0.8805	-0.738234
2521	ychE	1298598	-0.545109	-0.738102
3600	yjiY	4589129	1.49738	-0.737795
240	celA	1821299	0.611861	-0.737258
3068	ygaE	2795674	-1.46642	-0.736488
887	holC	4483837	0.195882	-0.736316
3396	yicO	3842455	0.820524	-0.735932
308	csgE	1102152	-1.68121	-0.734727
2680	ydgJ	1703268	-0.321284	-0.733674
3428	yieP	3940635	0.606644	-0.733445
2602	ydcL	1502457	-0.579276	-0.733235
3294	yhfS	3504935	-0.969841	-0.73313
3933	ytfB	4428079	-0.691636	-0.730306
1392	pckA	3532818	-1.25958	-0.725973
125	aroK	3518543	0.0298457	-0.72588
3900	yraJ	3288814	-0.848687	-0.722323
3176	yghB	3153563	0.240268	-0.718176
3225	yhaI	3252911	-1.12666	-0.717694
670	fucR	2939368	-0.451487	-0.717533
1930	thrB	2801	-1.03434	-0.717134
792	gpmB	4633797	0.533654	-0.717042
2529	yciA	1273784	-0.0987766	-0.716939
1323	nuoB	2403951	0.83459	-0.71682
2627	yddP	1558031	-1.25298	-0.715298
128	aroP	120178	-1.63648	-0.715044
3036	yfiK	2715423	0.158041	-0.713584
2199	yahB	333501	1.08142	-0.712561
520	exoX	1926120	1.11529	-0.711867
3012	yfgI	2630326	0.417977	-0.710214
2913	yfaQ	2328148	0.730962	-0.707735
2983	yfdX	2493767	-0.0356641	-0.707693
2766	yeaX	1885845	1.18414	-0.706792
1185	modA	795089	1.53097	-0.706778
508	eutM	2572157	-0.0653816	-0.706673
3241	yhbT	3300752	0.51796	-0.706641
981	ilvI	85630	-0.39074	-0.705687
282	cobT	2063388	-1.33075	-0.70508
1688	rpsO	3311415	-0.31381	-0.700546
2814	yedV	2036794	-0.416111	-0.699537
2075	wcaC	2130853	-0.343344	-0.699033
2790	yecG	1979753	-1.0918	-0.698899
418	dinG	833070	-0.380605	-0.698872
3787	yobH	1908925	-0.125662	-0.697293
499	eutB	2557318	0.118547	-0.697046
2105	xdhD	3021316	-0.581474	-0.696935
3287	yhfK	3486791	-0.527567	-0.694965
3303	yhgF	3537385	0.695182	-0.69383
612	fliA	2001070	-0.593381	-0.692865
3450	yihN	4062247	-0.196599	-0.691109
1942	tnaA	3888730	-1.46143	-0.689087
1111	mcrA	1210346	0.205382	-0.688924
1027	kefC	47769	-0.350269	-0.687937
2941	yfcA	2444751	0.669654	-0.687434
3358	yiaC	3713652	-0.209706	-0.686742
2020	ugpC	3588110	-0.976054	-0.68671
3703	ymjC	1390680	-0.620849	-0.684887
802	gshA	2814883	-1.95765	-0.68445
2033	ung	2716754	-0.61552	-0.684145
1375	paaJ	1460893	-0.192724	-0.683847
2976	yfdP	2473604	0.299542	-0.682264
3661	yliI	878742	0.15927	-0.681566
1494	ppk	2623044	1.28191	-0.680558
2655	ydfE	1650078	-0.807071	-0.68019
823	gutQ	2829813	-0.331735	-0.679894
744	glnP	846460	0.315061	-0.679487
52	aidB	4414275	0.45643	-0.67928
3727	yncL	1517099	0.753715	-0.678923
1660	rnhA	235535	0.38227	-0.678348
3542	yjfM	4412387	-1.26464	-0.677874
2489	ycfF	1161885	-0.457067	-0.677303
1850	ssnA	3019161	-0.981702	-0.675968
172	baeR	2164276	-0.786299	-0.674675
2459	ycdK	1071773	1.03263	-0.674574
3263	yhdG	3410280	-0.0181847	-0.67302
541	fdnI	1551338	-1.71874	-0.671807
3605	yjjJ	4621769	-0.579782	-0.671223
2440	yccE	1064036	0.804207	-0.670828
1175	mmuP	275325	-0.190247	-0.66894
2775	yebO	1908261	1.25828	-0.667822
2238	yajO	444683	0.360646	-0.667576
2687	ydhC	1739911	0.150912	-0.667
806	gspA	3453929	2.23388	-0.666815
3786	yobG	1908623	0.574015	-0.665568
2391	ybjE	913958	-0.848105	-0.665246
1018	kdpD	721730	-0.625123	-0.664499
3367	yiaN	3744804	0.301519	-0.664196
3946	ytfR	4451058	0.119009	-0.663635
358	cysH	2887578	-1.02953	-0.663467
408	dgoR	3874471	1.52878	-0.663102
2957	yfcQ	2450587	1.07671	-0.662205
885	hokD	1645119	0.328253	-0.661982
3350	yhjT	3698026	-0.755514	-0.659148
3833	yphB	2673816	-0.879336	-0.658231
866	hisM	2424517	0.584612	-0.657614
3516	yjdE	4335694	-1.11512	-0.657437
3836	yphE	2676850	-0.0444118	-0.656437
29	adhE	1295446	0.0744138	-0.655379
3401	yidE	3864612	0.754922	-0.652468
1897	tbpA	74497	1.23733	-0.651655
392	ddg	2495645	0.017313	-0.651422
2670	ydfZ	1629215	-1.2965	-0.650965
2028	uidB	1692890	-0.0529473	-0.65081
1747	sbmA	396639	-0.779708	-0.648808
2325	ybfL	736900	-0.302575	-0.647985
438	dppA	3706098	1.05351	-0.647881
465	eda	1932115	-1.12776	-0.646943
1823	sotB	1617028	1.08237	-0.646796
895	hscB	2658952	-0.105876	-0.6463
3813	ypdB	2500383	0.585971	-0.646135
3291	yhfO	3502340	1.01713	-0.645967
2394	ybjH	884946	-0.993068	-0.645569
2467	ycdS	1089866	-0.0677609	-0.644607
3361	yiaG	3719478	0.548171	-0.64425
2334	ybgE	774309	-0.324703	-0.643874
3310	yhhH	3623399	-0.918118	-0.642212
3634	ykgI	318331	-1.25892	-0.642174
991	intD	564815	-0.348312	-0.64169
389	dcuR	4349315	-2.12597	-0.639158
698	garL	3272787	0.924036	-0.637027
347	cyoA	450663	-0.68986	-0.63701
3453	yihQ	4067240	0.559217	-0.636526
177	bax	3736353	-1.05794	-0.636466
2178	yagE	282278	-0.257946	-0.636324
1072	ltaE	908293	-1.76541	-0.635636
3777	yoaG	1879403	-0.18026	-0.635422
1119	mdoB	4597150	1.50671	-0.635177
2509	ycgK	1227071	2.87131	-0.634554
1788	sgcB	4530255	0.333642	-0.634347
1330	nuoJ	2395342	-0.432481	-0.632681
2997	yfeV	2546673	-0.409713	-0.632081
1478	potG	894991	-0.402071	-0.632064
1983	trpD	1319789	-2.31283	-0.632061
584	fis	3411271	0.565837	-0.631904
268	clpA	923264	0.0949485	-0.6304
2905	yejO	2286390	-0.952879	-0.628825
1404	pepD	254259	0.778081	-0.628483
120	aroD	1774686	-0.657907	-0.628082
274	cmr	883673	1.03735	-0.626939
2843	yegE	2143266	-0.389106	-0.625132
1056	lit	1198695	-0.391993	-0.624389
2308	ybeM	658031	-0.0619923	-0.624207
184	betA	325577	-1.01678	-0.623941
3041	yfiQ	2719953	-0.179595	-0.621013
3547	yjfR	4418561	0.287178	-0.620344
1283	nikC	3616182	0.673391	-0.620148
3147	ygfO	3024351	-0.206509	-0.619564
1887	tas	2971597	-0.431023	-0.618209
1085	malE	4245229	-2.13167	-0.617615
775	glyA	2684254	-1.373	-0.61728
547	feaB	1447519	0.96266	-0.617158
1331	nuoK	2395043	0.13718	-0.61691
1147	mglA	2237769	-0.192652	-0.615408
262	citD	650487	-0.57352	-0.615146
2840	yefI	2103391	-0.605414	-0.615099
2208	yahK	342884	-0.539381	-0.614894
2279	ybcK	568902	-0.382186	-0.614019
378	dapF	3994762	1.04636	-0.613971
3100	ygcM	2892214	-1.09831	-0.612052
1409	pepT	1185844	-0.362609	-0.61042
3238	yhbP	3299472	-0.345464	-0.60928
1450	php	3507712	-0.101759	-0.606719
2618	yddB	1575247	0.00278811	-0.604917
147	asnC	3926545	0.541398	-0.603361
2380	ybiP	851014	-0.787226	-0.602974
1149	mglC	2236743	0.895385	-0.601907
3460	yihX	4075553	-1.6603	-0.600688
314	cspC	1907226	-1.19311	-0.600488
3702	ymjB	1381789	-0.0388249	-0.599906
1497	ppx	2625115	-0.0177461	-0.599426
1451	phrB	739507	-0.950707	-0.598793
1650	rmuC	4017333	0.675162	-0.59795
1242	nanK	3369475	-0.756308	-0.59709
1387	panE	443604	0.66978	-0.595506
1061	livK	3596451	0.393081	-0.594633
1105	marA	1619574	0.403494	-0.593708
2230	yaiY	399025	-2.27498	-0.5928
2099	xapB	2522729	-0.748592	-0.59275
2177	yagB	280385	-0.759502	-0.592746
939	hyfB	2601818	-0.789104	-0.59271
1511	proA	261503	-0.7095	-0.592369
2876	yehW	2215745	-0.139724	-0.592365
2784	yebZ	1923719	-1.65322	-0.591277
2066	waaQ	3807064	-2.29443	-0.590711
2947	yfcG	2420621	0.892762	-0.590667
1692	rrmA	1906251	-0.63206	-0.589343
1247	napC	2297657	-0.479156	-0.589256
3518	yjdI	4351843	-0.240192	-0.587087
2574	ydaL	1405979	-0.762603	-0.587085
893	hrsA	765984	0.220096	-0.586154
3237	yhbO	3298974	-0.273162	-0.585878
3821	ypdJ	2476094	0.642294	-0.584234
1428	phnC	4324377	0.467218	-0.58375
1578	radC	3811891	-1.16179	-0.583252
1334	nuoN	2390048	1.38369	-0.582864
2792	yecJ	1987507	-0.333761	-0.58284
3476	yijE	4136108	2.69102	-0.581491
1957	torR	1057262	0.0634241	-0.579469
3069	ygaF	2789982	1.40415	-0.57876
1632	rhsC	729583	-1.02958	-0.576885
1767	setB	2263863	0.304303	-0.576474
3828	ypfI	2593844	0.185419	-0.576124
3903	yraN	3295394	-1.31527	-0.575744
2873	yehS	2211726	0.387024	-0.575504
595	flgC	1131438	-1.09124	-0.575357
1542	ptsG	1157869	-0.924688	-0.5751
2337	ybgH	741075	-0.353141	-0.574447
2460	ycdL	1072171	-0.758664	-0.574174
2044	uvrA	4271049	1.41977	-0.573959
2198	yahA	332371	0.183316	-0.573653
496	etk	1028779	0.131112	-0.573549
23	acrF	3415033	-0.135251	-0.573329
3324	yhiE	3658366	0.590067	-0.573071
2776	yebQ	1910276	0.384111	-0.57299
2228	yaiW	397872	-1.19574	-0.572256
993	intF	295696	0.12809	-0.571863
235	ccmH	2291358	0.669298	-0.57121
3528	yjeM	4383839	0.158116	-0.569137
1610	rem	1644651	-1.98397	-0.567766
1603	recQ	4010200	-1.4267	-0.567711
1233	nadR	4627315	-0.133178	-0.567403
2106	xerC	3996287	-0.0433383	-0.565794
2769	yebB	1946251	0.448171	-0.56559
811	gspJ	3462344	-0.115897	-0.564564
1561	putA	1074920	0.104216	-0.564213
1776	sfsA	160782	0.0203269	-0.56363
2396	ybjJ	886131	0.58849	-0.562767
2466	ycdR	1087839	-1.05473	-0.562093
692	galS	2240628	-0.877857	-0.559737
2191	yagT	301884	-0.325604	-0.557642
688	galK	788831	-0.832181	-0.557634
3094	ygcG	2905711	-0.683333	-0.555726
1662	rnk	643557	-1.08152	-0.55544
2857	yegU	2180095	-1.04428	-0.554716
1089	malK	4246784	-0.0545975	-0.554486
3866	yqeL	2989819	0.975224	-0.554149
2346	ybgT	774196	0.677758	-0.553401
918	hyaE	1036354	-0.738455	-0.553386
817	guaC	113444	1.37007	-0.553308
3022	yfhJ	2656536	1.37833	-0.552629
1966	tpx	1388305	0.0139071	-0.552448
1212	msrA	4441538	-0.482236	-0.55149
574	fimA	4543115	-1.18074	-0.550683
131	arsB	3648935	-0.342765	-0.550611
1882	talA	2578666	2.38589	-0.550584
1298	nohB	580834	-0.706207	-0.549953
3664	ymbA	1014896	-0.92654	-0.549624
2641	ydeO	1582926	-1.66321	-0.548735
1574	qseC	3170484	-0.581733	-0.548657
3651	ylcH	572368	0.00297101	-0.545563
3233	yhbE	3331770	0.553776	-0.545189
699	garP	3273573	-0.132826	-0.544293
3327	yhiI	3629535	1.24849	-0.543881
68	alsB	4311107	-0.685328	-0.543804
2758	yeaP	1877715	0.387905	-0.543506
1928	thiS	4192637	0.788441	-0.543457
340	cycA	4429864	0.247446	-0.540954
2006	tyrP	1989681	-1.82887	-0.540823
1598	recF	3880148	-0.326685	-0.540581
1299	norM	1743457	-0.797567	-0.540217
3626	ykgA	316450	0.513377	-0.540106
3592	yjiO	4567287	-0.000119361	-0.539996
948	hyfR	2611900	-0.408419	-0.539818
3870	yqfG	3032817	0.837959	-0.539389
3392	yicJ	3834547	0.389589	-0.53887
3001	yfeZ	2551277	1.64886	-0.537786
734	glgX	3569346	1.24752	-0.537244
3545	yjfP	4416952	0.0867137	-0.537236
1230	nadA	782085	0.048603	-0.536847
3865	yqeK	2989935	-1.06378	-0.536395
1680	rpmI	1799802	-0.544935	-0.535287
1562	putP	1079305	0.569331	-0.533043
1869	sufA	1764018	-0.17103	-0.532734
2145	yadM	152243	0.0273654	-0.532504
1931	thrC	3734	0.396213	-0.529711
3766	ynjD	1838747	-1.07525	-0.529655
3298	yhfX	3509813	0.0935397	-0.527715
1889	tatB	4022218	2.18856	-0.527641
3109	ygdB	2962749	0.989217	-0.526766
990	intB	4496750	-1.09094	-0.525945
2312	ybeT	678852	-1.13595	-0.524938
2419	ycaR	970673	-1.30572	-0.524913
3521	yjdL	4354954	0.14132	-0.522203
2117	xylH	3733720	-0.289402	-0.521727
2583	ydaW	1422752	0.282771	-0.521559
2291	ybdF	605518	-0.111461	-0.519765
3033	yfiE	2714439	-0.303124	-0.51877
2359	ybhM	820793	-1.81522	-0.517902
2492	ycfK	1207501	-1.71419	-0.516823
2954	yfcN	2448606	0.285914	-0.515309
2462	ycdN	1081356	-0.055993	-0.513987
706	gatZ	2175059	-1.02058	-0.513394
3300	yhfZ	3511439	-0.620874	-0.51293
2048	uvrY	1994703	0.278756	-0.51262
2648	ydeW	1600288	-0.701293	-0.512201
3599	yjiX	4588876	1.01576	-0.511554
1340	ompA	1019013	0.620322	-0.511244
2838	yeeZ	2088304	-1.15973	-0.511062
1857	ssuC	994041	-0.116436	-0.510529
2577	ydaO	1411013	-1.12273	-0.510049
1725	ryfC	2700520	0.871171	-0.509865
2050	uxaB	1609229	0.0163471	-0.509334
1923	thiI	441549	-1.08918	-0.508821
855	hipB	1592176	0.483493	-0.508795
2725	ydiU	1789808	0.744353	-0.508342
1752	sdhA	755907	0.924473	-0.508332
631	fliY	1999585	0.0786393	-0.507621
3527	yjeK	4374629	-0.418774	-0.507534
3228	yhaL	3255043	1.744	-0.507496
3065	ygaA	2830775	-0.118977	-0.507438
1477	potF	893784	0.0164916	-0.506813
964	iclR	4222804	0.142488	-0.506752
493	eriC	175107	1.15407	-0.50653
3693	ymgC	1216748	-0.905617	-0.505202
233	ccmE	2294901	1.69412	-0.504959
814	gst	1714377	1.37499	-0.503796
473	elbA	1211680	-1.23467	-0.503749
3868	yqfB	3043312	-0.153304	-0.503169
2203	yahF	336778	0.799251	-0.502851
2128	yabI	71351	1.13918	-0.501927
665	fucA	2933041	0.179855	-0.501896
3895	yqjH	3215727	-1.51524	-0.501842
2903	yejK	2282940	0.0335279	-0.501073
728	glf	2107226	-1.41181	-0.5005
2090	wza	2136104	0.388776	-0.499442
1360	osmE	1821918	-1.45117	-0.49929
762	gltD	3359198	-0.8438	-0.499183
1472	potA	1184458	-1.33466	-0.498673
2373	ybiI	838190	0.0237222	-0.498513
3721	yncE	1523307	-0.404431	-0.498033
3916	yrdB	3429766	-0.545437	-0.49698
3212	ygjK	3228888	-0.314658	-0.496613
3733	yneF	1610907	0.127596	-0.496218
3724	yncJ	1508834	0.708873	-0.496183
245	cfa	1741413	-0.950302	-0.495371
3614	yjjW	4614680	-1.48524	-0.494568
1663	rnr	4406654	0.267361	-0.493791
3514	yjdB	4333947	2.48517	-0.493542
3478	yijO	4147466	-0.440964	-0.49107
1182	moaE	819295	-0.962399	-0.49058
3400	yidB	3877067	1.34416	-0.490035
732	glgP	3564134	-0.18011	-0.489392
2919	yfaX	2361429	0.291303	-0.488791
3520	yjdK	4352584	-0.431739	-0.487952
1329	nuoI	2395908	1.16441	-0.487878
3045	yfjG	2754288	1.37675	-0.487819
248	chaC	1272507	-1.60783	-0.48747
3943	ytfN	4444112	-0.657826	-0.487043
1629	rhoL	3966231	0.182191	-0.486755
108	argE	4153696	1.62524	-0.485061
3856	yqcG	2905557	1.04726	-0.484954
2746	yeaC	1861702	0.581123	-0.48387
107	argD	3488960	-0.164482	-0.483442
3861	yqeG	2985847	-0.327147	-0.483438
3538	yjfI	4410133	-0.631309	-0.483348
3021	yfhH	2698759	0.484305	-0.483065
604	flgL	1140033	-0.43349	-0.482954
2638	ydeK	1594109	-1.89571	-0.481493
2794	yecN	1952266	0.342763	-0.480731
3847	yqaA	2816512	-1.38908	-0.479173
3086	ygbL	2863593	1.94868	-0.478497
2211	yahN	345666	0.327737	-0.476145
695	gapC	1489961	-0.381311	-0.475277
2047	uvrD	3997983	-0.696849	-0.474905
599	flgG	1134729	-0.176548	-0.474745
2269	ybbO	518340	-0.457409	-0.473396
1124	melB	4343369	1.06034	-0.473047
3426	yieN	3929597	0.581664	-0.472404
648	fre	4026527	-0.871441	-0.471451
661	fsaB	4139046	-0.0845567	-0.4691
2379	ybiO	843255	-1.01185	-0.469078
996	intR	1412000	-1.03937	-0.468284
1011	kch	1309016	-0.115349	-0.468128
3027	yfhQ	2662583	-0.0183506	-0.468043
3659	yliG	876710	-0.794037	-0.466847
2268	ybbN	517425	0.56588	-0.466708
708	gcl	533916	-0.454366	-0.465827
1424	pheM	1799226	0.570958	-0.465598
1200	mppA	1393227	-0.835152	-0.465012
2596	ydcF	1487235	-0.260005	-0.463599
3149	ygfS	3028524	-1.44254	-0.46277
3474	yijC	4161067	-0.0425521	-0.462695
1626	rhlB	3964365	-0.19363	-0.462554
1436	phnK	4318006	0.375006	-0.462528
2023	uhpA	3850136	-0.714925	-0.460355
1806	slt	4630733	-0.309825	-0.460079
2777	yebR	1915631	0.203856	-0.458515
3725	yncK_1	1503143	-0.800955	-0.457893
2942	yfcB	2447508	-0.545264	-0.457803
869	hlpA	200482	0.0227341	-0.457322
2304	ybeB	668719	0.186291	-0.45666
3419	yieG	3895272	-0.378287	-0.45647
3136	ygeZ	3010028	-0.183379	-0.456273
2974	yfdN	2472387	0.65009	-0.456177
35	aes	499014	-0.627948	-0.456173
2444	yccM	1052289	-0.866964	-0.455981
2319	ybfC	735650	0.0201348	-0.455879
3425	yieM	3928152	0.628459	-0.452425
1141	metJ	4128078	1.1656	-0.45105
922	hybB	3142986	0.212389	-0.450968
1474	potC	1182826	-1.19393	-0.450877
638	focA	953609	1.11759	-0.450588
944	hyfG	2608487	-0.3934	-0.45015
2057	vsr	2030448	-1.45387	-0.4499
2661	ydfP	1639030	0.658148	-0.449658
2623	yddK	1544758	-1.01285	-0.448845
3563	yjgX	4500432	1.33106	-0.448697
292	cpxP	4105820	0.885283	-0.447991
143	aslB	3982958	-1.03148	-0.4469
1039	ldcA	1242166	-0.366772	-0.446894
2818	yedZ	2040483	-2.00562	-0.445552
3534	yjeT	4404386	0.14917	-0.445485
3544	yjfO	4416441	1.1047	-0.443616
1779	sgaB	4421393	-0.395005	-0.443565
3930	yshA	4063603	-0.530481	-0.443367
1130	menE	2373648	-1.82918	-0.442807
2682	ydgR	1712769	-1.439	-0.442628
84	ansP	1524481	0.438416	-0.442554
2306	ybeF	660425	1.71761	-0.441743
2844	yegH	2137902	-0.214074	-0.441353
1642	rimK	891967	-0.664572	-0.440588
60	allA	532451	0.22295	-0.439131
1258	narP	2290500	1.16588	-0.438701
973	ileS	22391	0.337004	-0.438661
1705	rtcA	3555833	3.28591	-0.435789
3261	yhdA	3401392	-1.01283	-0.433578
2240	yajR	445302	-0.109397	-0.433572
1170	mltB	2824491	-0.660254	-0.432882
3749	ynfI	1664506	-1.04025	-0.432776
1750	sdaB	2929576	-1.09143	-0.431463
3565	yjhA	4538785	2.35412	-0.429902
1827	speB	3082877	1.52027	-0.429511
2686	ydhB	1738866	-2.39701	-0.428707
2569	ydaA	1397672	0.576953	-0.428245
2936	yfbS	2409520	-1.32506	-0.428099
771	glvC	3862497	0.0314591	-0.427318
3193	ygiC	3180421	-0.882746	-0.425974
1100	manC	2123084	-0.624971	-0.425818
2692	ydhJ	1721264	-0.127113	-0.425798
805	gsp	3136663	-0.0819901	-0.425269
310	csgG	1100851	-1.19427	-0.424171
3524	yjeH	4369156	-0.734019	-0.423714
1946	tolB	777740	0.840351	-0.421536
2126	yaaY	21181	0.207934	-0.421409
157	atoC	2321866	-0.290333	-0.41835
2131	yacC	136570	-0.208337	-0.418201
3385	yibT	3776171	0.541994	-0.418005
130	arpB	1803094	-1.10399	-0.417491
2067	waaR	3800983	0.301541	-0.416924
2234	yajD	430605	-0.443374	-0.416759
2448	yccU	1027946	-0.388497	-0.41645
1652	rnb	1346978	-0.000688287	-0.415964
1188	modE	793856	0.523867	-0.415729
1030	kptA	4560930	0.63991	-0.415638
3091	ygcB	2884553	1.33716	-0.414923
24	acrR	485761	0.988162	-0.413648
1995	tsx	431129	1.73494	-0.413135
467	efp	4375699	1.81241	-0.412551
3914	yrbL	3348452	-0.960263	-0.410708
3745	ynfE	1658069	0.197946	-0.410487
49	agp	1065585	-1.37827	-0.410156
3668	ymcD	1049439	-0.0189083	-0.409741
585	fixA	42403	0.124911	-0.408766
3802	yohI	2229438	0.326023	-0.405789
940	hyfC	2603847	0.946263	-0.404129
592	fldB	3039855	-1.49343	-0.40381
2517	ycgV	1253085	-1.27583	-0.403773
2366	ybhT	794773	0.287875	-0.403324
150	asr	1671376	-0.621771	-0.403067
1636	rhtC	4007757	0.536399	-0.400871
3555	yjgI	4473340	1.95392	-0.398896
598	flgF	1133802	-0.687684	-0.398764
193	bglG	3905731	0.981577	-0.397914
2348	ybhB	807433	-0.659563	-0.396856
257	chpA	2910756	-0.471654	-0.396638
348	cyoB	448650	1.04727	-0.39654
55	aldA	1488232	-0.718814	-0.396505
2330	ybfQ	736445	-0.716589	-0.396293
2143	yadK	151003	0.987548	-0.395915
1884	tam	1607346	-2.14918	-0.395512
2392	ybjF	898518	-1.31606	-0.394661
2741	ydjO	1812329	-0.155725	-0.394638
437	dpiB	652235	-0.12973	-0.393634
497	etp	1044230	-0.151448	-0.393201
772	glvG	3861349	-0.0208591	-0.392262
2272	ybbV	536720	-0.102051	-0.390899
2204	yahG	338325	-0.725572	-0.38957
2180	yagH	286789	0.852285	-0.389517
2027	uidA	1694260	-0.593283	-0.388443
3526	yjeJ	4373365	-0.204769	-0.387725
2130	yabP	58474	1.35656	-0.387214
3663	yljA	922913	-0.582721	-0.386836
1535	pstB	3907593	0.313535	-0.38597
3827	ypfH	2593072	0.738054	-0.385921
3796	yoeF	2078575	-0.29771	-0.385873
1067	lpdA	127912	-0.993905	-0.385322
1482	poxB	909331	-2.38676	-0.385214
1106	marB	1619989	-0.539959	-0.384155
3194	ygiD	3181619	-0.339016	-0.384027
1001	ispZ	1312351	-0.279678	-0.383067
1463	pmrD	2373272	-1.31317	-0.383003
51	ahpF	639753	-0.0612361	-0.382468
649	fruA	2259719	-0.448939	-0.382132
10	aceB	4215478	0.300148	-0.381694
369	cytR	4123431	0.438186	-0.380604
1196	motA	1976252	-1.05381	-0.37983
3153	ygfY	3040804	-0.671277	-0.37912
1173	mltE	1243180	-0.214425	-0.378826
1395	pdhR	122092	-1.65827	-0.378437
2000	tufB	4175944	-1.16023	-0.377637
934	hycG	2843443	-0.41604	-0.377124
489	envY	586147	-0.664112	-0.374069
2226	yaiU	393015	-0.176119	-0.37399
2586	ydbC	1474221	0.454228	-0.373954
3507	yjcO	4296436	0.896857	-0.37376
36	afuB	278814	1.16119	-0.37329
3443	yihD	4042069	0.839311	-0.371784
1071	lrp	932595	1.34133	-0.371636
2817	yedY	2039478	0.312318	-0.371151
3541	yjfL	4411979	-0.318156	-0.371128
1413	pfkB	1806370	0.654359	-0.37021
663	ftnA	1988716	-0.256176	-0.369891
1033	lacA	361249	-0.567959	-0.369522
2018	ugpA	3590024	1.5479	-0.369226
2369	ybiB	835248	-0.460193	-0.368614
3589	yjiL	4563922	-0.0407889	-0.368576
1792	sgcR	4526106	0.248232	-0.368226
1082	macA	919235	-1.25781	-0.367857
146	asnB	697513	-0.378584	-0.367601
3125	ygeK	2994460	0.321256	-0.367424
3552	yjgD	4478473	-0.425543	-0.367219
2393	ybjG	882792	0.637644	-0.366808
3543	yjfN	4416017	-0.241973	-0.366432
456	eaeH	314357	-0.0586356	-0.365352
452	dsdX	2477847	0.305386	-0.36453
190	bglA	3043662	0.192709	-0.363921
2973	yfdM	2472112	-0.0278954	-0.363629
3519	yjdJ	4352085	-0.505136	-0.363576
197	bioB	809344	-0.173387	-0.362281
2215	yaiC	403703	-1.54219	-0.362238
338	cybB	1490902	-0.854675	-0.36185
17	acpD	1482255	-1.27283	-0.361257
1956	torI	2476310	1.59555	-0.360279
1521	prpC	350012	0.338065	-0.359654
2395	ybjI	885316	-0.0736931	-0.359445
1922	thiH	4190735	-1.79527	-0.359389
156	atoB	2326109	-0.255732	-0.35926
3834	yphC	2674700	-0.129799	-0.359
2546	yciW	1348980	0.0375894	-0.358017
821	gudX	2919406	0.0943188	-0.357299
3208	ygjG	3219494	0.71168	-0.357153
1120	mdoC	1107784	-0.618867	-0.35642
2405	ybjS	905740	-0.159908	-0.35621
1782	sgaT	4419980	1.19942	-0.354771
1314	nth	1711523	-1.07202	-0.354597
2243	ybaD	433002	-1.26957	-0.35352
299	creD	4638178	0.549457	-0.353374
58	alkA	2146692	-0.800984	-0.353162
1645	rlpA	664102	-0.941715	-0.352449
2850	yegN	2155263	-0.433755	-0.352052
2837	yeeY	2087329	0.0936134	-0.351587
2118	xylR	3734979	1.46435	-0.351265
521	exuR	3246652	-0.682775	-0.350325
810	gspI	3461974	-0.0529896	-0.349751
47	agaY	3283143	-1.75802	-0.34788
2332	ybgC	774752	-1.15145	-0.347021
346	cynX	359992	0.733799	-0.34479
630	fliT	2005713	-1.20578	-0.34386
2737	ydjK	1858850	-0.0877902	-0.342882
3247	yhcB	3380191	0.264641	-0.342645
2310	ybeR	676711	0.174917	-0.34248
1165	mioC	1225385	-0.183246	-0.340912
1846	sroF	2691157	0.89167	-0.340755
74	amn	2055061	-1.02416	-0.340402
3435	yigB	3997183	0.00299886	-0.339963
2734	ydjH	1855981	-1.27409	-0.339415
1355	oppD	1304754	-0.992672	-0.33934
3405	yidI	3856415	0.93515	-0.339193
3343	yhjG	3676290	-0.759821	-0.338605
947	hyfJ	2611457	0.016557	-0.338543
1383	pal	779067	-0.324156	-0.337244
2407	ybjX	918128	-0.248569	-0.334928
2672	ydgB	1680976	0.228017	-0.334926
2589	ydbJ	1441058	-1.25588	-0.334468
801	grxC	3779054	0.995307	-0.334399
702	gatC	2172921	-0.747556	-0.334064
3085	ygbK	2862335	-0.86198	-0.332222
3316	yhhN	3605751	-0.0367053	-0.331018
1981	trpB	1317222	0.77165	-0.33078
200	bioF	810381	0.13852	-0.330475
550	fecB	4513406	1.1229	-0.329973
3016	yfhA	2687469	0.425825	-0.329561
1366	paaA	1453927	0.582361	-0.328611
188	bfd	3466797	-0.0514239	-0.328172
3251	yhcF	3366926	-0.298936	-0.327552
2252	ybaQ	508218	-0.529013	-0.325167
1159	mhpT	375459	1.09796	-0.324789
1292	nlpB	2597831	-0.558409	-0.324447
2757	yeaO	1876909	-0.0708342	-0.323949
2070	waaZ	3799345	-0.00228894	-0.323774
1951	topAI	4509720	1.18272	-0.322539
2958	yfcR	2451072	-0.351712	-0.322278
3913	yrbG	3340275	-1.8652	-0.320408
913	hupB	461451	0.895347	-0.320142
2461	ycdM	1072863	1.13973	-0.319929
2237	yajI	432312	-0.0603002	-0.317913
1458	pitB	3134872	1.20258	-0.317452
664	ftnB	1986925	-2.4564	-0.317304
459	ebgC	3225722	0.0983794	-0.316483
3039	yfiN	2742383	-0.11917	-0.313988
2479	yceG	1154112	0.460848	-0.313335
2728	ydiZ	1807400	-0.145007	-0.312446
917	hyaD	1035770	-0.867571	-0.311192
1525	pshM	3465082	-0.547213	-0.310757
2271	ybbS	531295	0.412029	-0.310582
415	dinB	250898	1.84075	-0.310521
3169	yggS	3095098	-0.0805824	-0.310463
3752	ynfL	1668699	0.74557	-0.31024
2316	ybeZ	692338	-0.555449	-0.309954
443	dps	848408	-0.729633	-0.309868
1382	PAIR3(RyfA/tp1)	2653855	-0.204223	-0.309539
790	gor	3646299	-0.460518	-0.309319
3341	yhjD	3673362	-0.858461	-0.308948
2854	yegR	2167989	-0.483652	-0.308349
1523	prpE	352706	0.361565	-0.30694
121	aroE	3430020	-0.0284851	-0.306311
953	hypD	2852136	1.08883	-0.305909
2603	ydcM	1503717	0.304595	-0.3048
242	celC	1819455	-0.611431	-0.304767
3613	yjjV	4613481	1.20629	-0.304318
1513	proC	404835	0.369399	-0.303577
3606	yjjK	4628855	1.98481	-0.302285
85	apaG	51229	1.11683	-0.302276
3430	yifE	3948086	-1.3963	-0.301193
1592	rdgC	409108	-0.974949	-0.301112
3104	ygcQ	2894919	-0.664549	-0.30014
2839	yefG	2105065	0.76635	-0.300032
2329	ybfP	715412	-1.01041	-0.299822
753	glpF	4117245	-0.345164	-0.299634
2433	ycbW	1005952	0.40721	-0.299066
1751	sdaC	2928229	-0.800198	-0.297893
1143	metN	221614	0.150276	-0.297301
3631	ykgF	322338	0.919855	-0.296913
3549	yjfZ	4426628	-0.209068	-0.296851
883	hokB	1491922	-0.356346	-0.295923
219	caiB	37898	0.118899	-0.295865
2632	yddV	1565758	0.0425864	-0.295774
2400	ybjN	892957	0.294815	-0.295351
3044	yfjF	2754008	-0.196495	-0.294697
2552	ycjJ	1357802	-1.02649	-0.293947
1257	narL	1275179	0.0684763	-0.293305
2610	ydcT	1512817	-0.272823	-0.293211
2691	ydhI	1721025	0.255001	-0.29248
2364	ybhR	825002	-1.16363	-0.291827
2457	ycdI	1070365	-0.680877	-0.291078
3308	yhhA	3586943	-0.768893	-0.29002
1397	pdxB	2436715	-0.56062	-0.289943
1527	psiF	403281	0.272465	-0.289546
874	hns	1292509	-0.927211	-0.28894
3288	yhfL	3499448	0.275706	-0.288545
3616	yjjY	4640402	0.735219	-0.288447
608	flhB	1965043	-1.67842	-0.286867
1905	tdh	3790320	-0.961788	-0.286579
888	holD	4607803	2.18229	-0.286091
61	allB	539147	-0.32108	-0.286049
4	abgA	1403255	-0.707957	-0.285983
2087	wecF	3977525	0.0486586	-0.285073
972	ihfB	963828	0.889298	-0.284169
498	eutA	2555741	-0.757606	-0.283702
3433	yifN	3960012	-0.359226	-0.27986
1317	nudD	2125743	-0.171522	-0.279126
2422	ycbF	1003947	0.674886	-0.278708
127	aroM	407428	0.651549	-0.278379
3662	yliJ	879854	-1.98979	-0.278279
3715	ynbE	1445687	0.0464902	-0.277382
1657	rnfD	1709142	-0.836299	-0.276862
2323	ybfG	715947	-0.400619	-0.276094
440	dppC	3703859	0.709562	-0.275819
331	cusS	593328	0.0323252	-0.275087
1216	mtlA	3772281	0.843791	-0.27451
3855	yqcE	2900592	-0.740631	-0.273708
187	betT	329463	0.167934	-0.273289
1771	sfmA	558212	-1.42262	-0.273016
2666	ydfV	1645897	-0.348255	-0.272979
180	bcsA	3692618	2.42574	-0.272343
1485	ppdB	2963153	-0.0807299	-0.270548
30	adhP	1552828	-1.52633	-0.268326
2241	ybaA	476672	0.340433	-0.268024
3635	ykgJ	303853	0.761858	-0.267497
3388	yicF	3819488	0.790219	-0.266502
132	arsC	3650237	0.847944	-0.265717
1353	oppB	1302899	0.242343	-0.265135
2216	yaiE	408177	0.547968	-0.264794
3368	yiaO	3746094	-0.448759	-0.264599
1455	pinR	1433084	-0.492205	-0.264275
3179	yghF	3112054	0.918625	-0.262468
2811	yedQ	2026323	-1.13342	-0.262167
2091	wzb	2135655	-0.378215	-0.261607
1738	sapA	1355467	-0.690821	-0.260267
2276	ybcH	587091	0.0895858	-0.260175
1630	rhsA	3762183	0.29878	-0.260048
781	gnd	2099862	1.6573	-0.259519
2152	yaeJ	214833	-0.856459	-0.259444
2527	ychN	1259124	0.756275	-0.259178
67	alsA	4309448	-0.102032	-0.257765
3340	yhjC	3672414	-0.0606112	-0.256988
1004	IstR-1	3851226	0.823553	-0.25672
808	gspD	3456377	-1.11527	-0.256187
2696	ydhO	1734435	0.674588	-0.256108
515	evgA	2483755	0.878873	-0.254863
3182	yghO	3129043	-0.293877	-0.2548
3800	yohF	2226509	-0.474336	-0.254043
3923	yrhA	3583041	-0.114772	-0.253989
3099	ygcL	2882630	0.959791	-0.252397
679	gabT	2792735	-0.811218	-0.252306
2103	xdhB	3002614	0.185995	-0.252041
37	afuC	277756	1.51376	-0.251473
1994	tsr	4591657	-0.396929	-0.251173
997	intS	2466545	0.923166	-0.250875
1277	nhaB	1233176	0.406009	-0.250418
783	gnsB	1637609	0.639983	-0.250056
3731	yneC	1606999	-0.106669	-0.249837
290	cpdB	4434622	0.300344	-0.249793
3812	ypdA	2498671	-0.0802092	-0.249002
33	aegA	2583546	-2.1546	-0.247544
2456	ycdH	1069860	-1.1992	-0.245822
539	fdnG	1547401	0.60859	-0.244814
3434	yigA	3995583	0.652714	-0.244803
2738	ydjL	1860256	-0.495724	-0.244469
3926	ysaA	3741109	1.15594	-0.244151
740	glnG	4053869	-0.11336	-0.244027
2525	ychK	1289245	-0.469443	-0.243429
3723	yncH	1526940	-0.873105	-0.243408
3152	ygfX	3040416	-0.336383	-0.243309
1259	narQ	2585731	-2.06657	-0.243121
2341	ybgL	745165	-1.10338	-0.242745
2582	ydaV	1421983	-1.33047	-0.241987
1127	menB	2375962	-0.815566	-0.241895
3799	yohD	2225801	0.674833	-0.241874
603	flgK	1138378	-0.844387	-0.240618
516	evgS	2484374	1.40137	-0.240542
2511	ycgM	1228079	0.448647	-0.238695
1274	nfrB	590941	-1.14951	-0.237684
2662	ydfQ	1639524	-0.686659	-0.23754
1183	mobA	4041415	-0.405091	-0.237046
1371	paaF	1457497	-0.459338	-0.236562
1336	nupG	3105714	-0.889262	-0.236486
53	ais	2365018	-0.775648	-0.236079
1866	sucB	761522	0.0700196	-0.235246
453	dsrA	2025227	0.203609	-0.235075
1902	tdcE	3260124	-0.601634	-0.234726
912	hupA	4200281	0.317499	-0.234295
1503	prfC	4609414	0.0302925	-0.234227
2381	ybiR	853647	-1.72601	-0.233357
777	gmd	2127193	1.08314	-0.231498
589	fklB	4428935	1.6454	-0.231096
602	flgJ	1137371	-0.522527	-0.229364
2217	yaiF	382504	0.607045	-0.229112
1587	rbsR	3938227	-0.142008	-0.229043
1769	sfa	1051847	-1.13686	-0.227169
2932	yfbO	2388635	-0.815611	-0.227041
2452	yccZ	1044664	-1.12171	-0.226653
1528	pspA	1368079	-0.278262	-0.226293
799	grxA	890496	-1.42928	-0.224999
2984	yfdY	2495050	-0.913843	-0.223689
2080	wcaJ	2120160	-1.86909	-0.223546
1740	sapC	1353628	1.14702	-0.222636
930	hycC	2847415	-0.487065	-0.222591
1177	mntR	853183	-0.928096	-0.222266
1917	thiC	4194204	-1.09215	-0.222083
3377	yibG	3768177	0.0272227	-0.221253
2962	yfcX	2457015	0.475824	-0.220196
2430	ycbT	1001807	-0.80014	-0.220136
641	folP	3324063	-0.660561	-0.220087
2955	yfcO	2449228	0.251442	-0.219694
3575	yjhQ	4533239	-0.801865	-0.219412
3074	ygaT	2788985	0.0932859	-0.218631
1166	mipA	3926012	0.566744	-0.218201
965	idi	3033065	-0.0175148	-0.217834
3638	ykgO	312374	-0.702122	-0.217792
1753	sdhB	757689	0.642486	-0.21748
3588	yjiK	4562743	0.130984	-0.216787
999	ipeX	574400	0.48233	-0.215778
3529	yjeN	4385393	0.197408	-0.212708
1445	phoH	1084992	-0.296225	-0.211814
287	copA	508875	-0.989199	-0.211272
1009	katG	4133835	0.820004	-0.210994
644	frdA	4380510	0.692845	-0.210385
544	fdoI	4081225	-1.48129	-0.210162
1198	mpaA	1389870	-1.01122	-0.21012
2309	ybeQ	675570	-0.329397	-0.209183
1787	sgcA	4527549	-0.49778	-0.208905
1904	tdcR	3267380	0.221933	-0.208465
3539	yjfJ	4410553	0.312637	-0.207927
837	hdeD	3656995	-1.92604	-0.207652
3853	yqcC	2923784	0.64072	-0.205266
3696	ymgF	1218983	1.21975	-0.204506
2918	yfaW	2360209	-1.14819	-0.202501
2856	yegT	2178821	-0.782458	-0.20218
1467	pntA	1676371	-0.124823	-0.201591
3028	yfhR	2664390	-1.1668	-0.2014
1219	mtn	178455	-0.96203	-0.201045
626	fliP	2021869	-0.0778744	-0.201008
2821	yeeE	2084467	-1.16694	-0.200949
320	cspI	1638455	-1.55766	-0.200802
1601	recN	2857093	0.449094	-0.200684
1596	recD	2950635	-2.83723	-0.198443
2079	wcaI	2124523	-0.763903	-0.197953
2994	yfeS	2537749	-0.950522	-0.197412
3698	ymgH	1223465	0.489241	-0.197329
860	hisF	2095844	-0.118208	-0.192238
1583	rbsB	3936278	-0.900654	-0.19222
2599	ydcI	1494148	-0.0124001	-0.190835
1469	pnuC	783166	1.00978	-0.190281
2299	ybdO	636716	0.201636	-0.190137
896	hscC	681723	-1.34553	-0.190096
796	greA	3328239	0.272417	-0.188366
1845	srmB	2712896	0.979271	-0.187958
921	hybA	3144154	-0.443929	-0.187582
1295	nlpI	3308040	-2.07392	-0.187393
3402	yidF	3855114	0.195699	-0.187191
1876	sulA	1020410	-2.20096	-0.186157
1903	tdcG	3258285	-0.19647	-0.185756
1570	pyrI	4470986	-0.448007	-0.185693
2717	ydiM	1771071	-0.980163	-0.185294
1134	metA	4214280	-1.24491	-0.184795
2038	ushA	504914	-0.130796	-0.183759
2418	ycaQ	969389	-0.524014	-0.182383
1491	ppiB	553943	-0.479202	-0.182335
1016	kdpB	724988	-1.1906	-0.181741
1368	paaC	1455164	-2.19918	-0.181656
1932	thrL	190	-0.700572	-0.181246
2112	xylA	3729443	-0.794889	-0.181076
2995	yfeT	2544752	0.456462	-0.1784
3318	yhhT	3611865	0.116733	-0.177964
2607	ydcQ	1509508	-0.313259	-0.175927
2845	yegI	2149039	-1.29559	-0.175919
1778	sgaA	4421708	-0.0129425	-0.175865
852	hha	480090	2.06838	-0.174843
3621	ykfF	265304	0.425305	-0.173576
2732	ydjF	1854096	1.00113	-0.172356
2520	ycgZ	1215789	-1.01747	-0.171949
1167	mlc	1865726	0.640446	-0.171781
2848	yegL	2152469	-0.72947	-0.171227
2451	yccX	1030064	-1.29295	-0.170542
2086	wecC	3971260	1.23024	-0.170514
3564	yjgZ	4501260	-0.21084	-0.168413
2871	yehQ	2209100	-1.08642	-0.168049
2797	yecR	1988222	0.233965	-0.16788
1848	sseA	2652494	0.665111	-0.167343
1676	rpmE	4127013	0.43168	-0.167135
3080	ygbA	2856453	0.674209	-0.16618
1239	nagZ	1164095	-0.589649	-0.166154
1372	paaG	1458264	-1.23164	-0.165748
570	fhuD	170575	0.0828673	-0.165709
1563	pykA	1937649	-1.35697	-0.165491
2384	ybiU	857796	-0.470404	-0.164242
1487	ppdD	117109	-0.206016	-0.164042
140	ascF	2839524	1.19816	-0.163551
1538	pta	2414747	-2.20933	-0.163233
1345	ompR	3535865	-0.578467	-0.162231
2133	yacG	111649	0.542866	-0.161304
3222	yhaB	3267854	-0.732447	-0.160763
2473	ycdZ	1100296	-0.351547	-0.160603
1348	ompX	850450	2.27646	-0.160578
945	hyfH	2610164	0.204218	-0.160486
2239	yajQ	445302	-0.116015	-0.159952
2724	ydiT	1782681	0.82497	-0.158875
176	basS	4332181	0.996593	-0.157545
3213	ygjM	3233728	-0.193834	-0.157144
3598	yjiW	4579499	-0.0776044	-0.155826
2590	ydbK	1437260	-0.460838	-0.154169
362	cysM	2538672	-0.058889	-0.154156
477	emrB	2812616	-0.124391	-0.15382
2847	yegK	2151711	-0.122541	-0.153369
1443	phoB	417142	0.960513	-0.151924
2427	ycbQ	997868	1.03426	-0.151787
3399	yidA	3876140	-0.427641	-0.150767
2167	yafQ	245961	-0.380218	-0.150694
468	ego	1601490	0.596654	-0.149367
2793	yecM	1959280	0.600265	-0.149076
528	fadE	240859	1.77983	-0.149029
1756	sdiA	1996110	-0.896688	-0.146187
2322	ybfF	712038	0.533928	-0.143543
988	insX	280024	-0.787784	-0.143047
457	eamA	1620238	0.348571	-0.142851
2071	wbbJ	2104494	-1.37114	-0.142717
3778	yoaH	1894552	1.55183	-0.142396
1385	panC	147944	-0.319407	-0.142226
3509	yjcQ	4301027	0.093745	-0.142006
1255	narJ	1285139	-0.277301	-0.141865
2262	ybbC	527581	-1.04813	-0.141278
2944	yfcD	2418634	-0.72852	-0.141221
1108	marR	1619120	0.0369722	-0.140293
3079	ygaZ	2809617	0.152486	-0.140227
2352	ybhF	827245	-1.10144	-0.140018
1524	prpR	346857	-0.430977	-0.139816
207	brnQ	419591	-0.141716	-0.139291
1515	proQ	1914836	-0.566894	-0.138556
228	cbpA	1062855	0.261947	-0.135936
3304	yhgG	3542728	1.32756	-0.135165
774	glxR	536586	-1.60073	-0.133509
3771	yoaA	1891325	-1.23664	-0.133021
1203	mraW	90094	-1.70478	-0.133013
2541	yciQ	1324098	-0.713292	-0.131873
3248	yhcC	3353121	-0.162289	-0.131053
3198	ygiM	3201207	0.440553	-0.130792
1611	renD	568062	-1.18157	-0.130771
390	dcuS	4350031	1.82683	-0.130497
840	helD	1024471	-0.135522	-0.130263
2601	ydcK	1499469	-0.568631	-0.130123
2890	yeiP	2265450	-0.342557	-0.13003
2931	yfbN	2387710	-0.745188	-0.129894
2970	yfdI	2469131	-0.859702	-0.129573
1164	minC	2313084	-1.36973	-0.129377
2415	ycaN	948660	-1.02187	-0.12833
1490	ppiA	3491725	0.502591	-0.128152
2245	ybaJ	480334	1.44498	-0.127344
323	cstA	629894	2.09742	-0.126128
2945	yfcE	2419234	0.514006	-0.126035
2454	ycdC	1074242	-1.15372	-0.125189
3197	ygiL	3185414	-0.33584	-0.125142
2730	ydjC	1816386	-0.350826	-0.124044
693	galT	789983	0.604698	-0.123715
1148	mglB	2239350	1.09798	-0.123712
436	dpiA	653862	-0.208641	-0.122904
2912	yfaP	2327367	0.559697	-0.122715
1990	trxA	3965761	-1.21299	-0.12232
597	flgE	1132574	-1.37528	-0.120498
3449	yihM	4061165	0.17253	-0.120166
3088	ygbN	2865101	-0.645671	-0.120016
864	hisJ	2426006	-0.768851	-0.119634
1546	ptsO	3347966	0.776815	-0.118985
1195	molR	2196474	0.66782	-0.118884
1987	trpR	4632760	-0.37493	-0.118855
3678	ymfG	1200787	-0.613641	-0.118512
2387	ybiX	838530	-0.40746	-0.117708
160	atoS	2320043	-0.444642	-0.117707
1664	rnt	1728347	-0.486471	-0.117533
2426	ycbL	983650	2.29013	-0.117085
167	atpG	3917402	0.173803	-0.115951
534	fbp	4454611	-0.235889	-0.115315
3078	ygaY	2808612	1.01062	-0.112892
3832	yphA	2673346	0.792994	-0.111702
3775	yoaE	1900029	-0.78215	-0.111679
1721	ryeB	1923104	0.91348	-0.111253
2773	yebG	1930457	2.14774	-0.111245
1459	pldA	4004862	-1.90468	-0.108454
342	cydD	929196	-1.61208	-0.108142
1158	mhpR	367587	-0.0410842	-0.10741
1270	nfi	4198790	2.12038	-0.107115
3305	yhgH	3544882	0.422238	-0.107083
2892	yeiR	2267829	-0.774156	-0.105202
3932	ytfA	4427769	-1.26332	-0.104743
3155	yggA	3068173	-0.353847	-0.104743
3601	yjjA	4599695	0.976011	-0.101326
2555	ycjM	1370216	-0.923742	-0.101256
1641	rimJ	1125562	-0.399249	-0.100906
3186	yghT	3134131	0.427029	-0.100298
3352	yhjV	3700563	2.20885	-0.0992761
350	cyoD	447717	-0.213602	-0.0985801
3260	yhcS	3389520	0.739131	-0.0982364
236	cdaR	182463	0.718132	-0.0982098
2258	ybaY	511641	1.05903	-0.097873
1484	ppdA	2963707	-0.0909345	-0.0976105
3333	yhiQ	3642380	0.445755	-0.0972537
269	clpB	2731600	-0.00823279	-0.0960481
3491	yjbI	4250955	0.213092	-0.0932989
3890	yqjC	3248969	0.71224	-0.0931087
2765	yeaW	1884665	0.486454	-0.0920926
1222	mutH	2969662	0.987627	-0.0908498
3277	yheM	3474973	-0.866956	-0.0907932
1066	lon	458888	-1.20163	-0.0904776
621	fliK	2018386	-1.38256	-0.090251
2179	yagF	283201	0.0846412	-0.0899699
1379	pabA	3490266	-0.364323	-0.0894251
514	eutT	2573502	0.33804	-0.0891716
778	gmhA	243543	-4.37335	-0.0885082
2512	ycgN	1228815	-0.467586	-0.0882373
1499	pqiB	1013259	-1.13286	-0.0881384
3105	ygcR	2895776	1.04941	-0.0879441
3652	yleA	693531	0.889241	-0.0867668
696	garD	3275282	-0.368134	-0.0867279
2104	xdhC	3003489	-0.700556	-0.0856182
1704	rsuA	2279788	-0.398414	-0.0855142
3714	ynbD	1480909	0.816408	-0.0843276
1816	smtA	973537	-0.79846	-0.0842023
2621	yddH	1533282	0.637033	-0.0840749
1709	rumA	2913699	0.012836	-0.0836542
3732	yneE	1608108	-1.83675	-0.0815945
910	htrE	152829	-1.06899	-0.0802599
3911	yrbE	3338466	-0.01758	-0.0798049
743	glnL	4055290	1.15127	-0.0776302
2916	yfaU	2358042	-0.367835	-0.0773361
3393	yicL	3838248	0.488253	-0.0760647
253	cheY	1967048	-0.506403	-0.0757993
3891	yqjD	3249375	-1.49162	-0.0745895
2160	yafJ	244327	-0.513698	-0.0740033
3578	yjhT	4537659	1.15655	-0.0739414
1062	livM	3594203	0.0922198	-0.0728097
2486	yceP	1120701	0.921679	-0.0701308
3864	yqeJ	2989304	0.907245	-0.0688875
2110	xseB	441101	-1.19711	-0.0688242
3580	yjhV		1.32739	-0.0681775
397	dedD	2431022	-0.377298	-0.0680878
232	ccmD	2295377	0.571742	-0.0674886
1674	rplK	4178447	-0.121342	-0.066185
2021	ugpE	3589182	1.40795	-0.0658505
3409	yidP	3863899	1.65841	-0.0646807
3301	yhgA	3543167	-0.279898	-0.0640092
3957	znuC	1942662	-0.0659523	-0.0639159
3050	yfjL	2763537	0.621076	-0.0638315
2108	xni	2931055	0.453551	-0.0638012
3437	yigF	4002419	-0.0691821	-0.0636021
962	icdC	1211425	-1.84542	-0.0628382
3784	yobD	1904801	1.48516	-0.0616886
581	fimH	4548808	-1.63877	-0.0601865
376	dam	3515077	-1.26511	-0.0601085
832	hchA	2035835	0.165271	-0.0600166
3485	yjbC	4230354	1.80551	-0.0594735
2082	wcaL	2115907	1.05336	-0.0586908
3189	yghX_1	3146856	0.398691	-0.058635
3637	ykgL	312112	0.132372	-0.0583349
3373	yiaY	3756676	-0.137888	-0.0578466
1892	tatE	658947	1.0462	-0.0578345
558	fepA	610254	0.604002	-0.0569828
1865	sucA	758706	0.571339	-0.0547773
1801	sirA	3608751	1.5128	-0.0542653
2531	yciE	1312920	-1.29754	-0.0542244
984	ilvN	3850802	0.537544	-0.0541454
545	fdrA	546680	-0.0562303	-0.0539584
784	gntK	3577065	-0.854194	-0.0536692
3164	yggL	3101807	1.77389	-0.0532588
3680	ymfI	1201497	-0.274362	-0.0529859
3467	yiiP	4106469	-0.815959	-0.052448
2032	umuD	1230767	0.818003	-0.0508341
530	fadL	2461306	-1.52831	-0.0506914
1971	treR	4466299	-0.217322	-0.050589
655	frvR	4088107	2.17806	-0.0491509
1291	nlpA	3839175	0.99646	-0.0490896
1758	secG	3322173	-2.6065	-0.0489707
765	gltJ	685929	0.523534	-0.0487022
3097	ygcJ	2881051	-0.380672	-0.0485512
1590	rcsC	2317027	0.241898	-0.0482741
1608	relB	1645633	3.98337	-0.0475051
3207	ygjE	3208024	0.0202815	-0.0474652
2901	yejG	2277893	1.10777	-0.0470763
3660	yliH	878248	-0.981061	-0.0469888
606	flgN	1129414	-0.0214425	-0.0469148
2078	wcaF	2128340	-1.16281	-0.0457649
713	gcvR	2599906	2.00107	-0.0448828
3498	yjbR	4270658	-0.25998	-0.0442625
2220	yaiM	377535	0.822404	-0.0428701
1498	pqiA	994843	0.0966241	-0.03994
2575	ydaM	1406563	-1.31971	-0.0395828
1762	seqA	712987	-0.0335726	-0.0392916
367	cysW	2540804	0.66025	-0.0386781
3557	yjgK	4474862	0.799838	-0.0386109
2401	ybjO	897989	0.650271	-0.037499
3356	yiaA	3726924	0.0697094	-0.0374131
886	hokE	607836	-1.17133	-0.0372764
1777	sfsB	3334909	0.730633	-0.0370549
1489	pphB	2859760	-1.74952	-0.0364259
3484	yjbB	4227731	-0.86895	-0.0364014
3776	yoaF	1877278	-0.126809	-0.0359265
1668	rph	3815863	0.24066	-0.0355151
3124	ygeI	2993638	-0.0103166	-0.0353624
2697	ydhP	1736121	-1.77961	-0.0342947
3162	yggH	3102133	-0.315513	-0.0338342
480	emrK	2482176	-1.73425	-0.0336401
1759	selA	3759858	0.439211	-0.03356
2809	yedN	2011348	-1.06637	-0.0329484
1059	livH	3595477	0.320726	-0.0322993
2372	ybiH	829972	-0.372015	-0.0318604
909	htrC	4189786	-0.0623075	-0.030725
111	argH	4156850	-0.504837	-0.0301059
3129	ygeP	2997689	0.216855	-0.0298244
892	hrpB	162105	1.62461	-0.0295557
868	hisQ	2425230	1.36755	-0.0291752
731	glgC	3568033	0.525834	-0.0290327
3290	yhfN	3501268	-0.296055	-0.0288013
1685	rpoZ	3822106	-1.22066	-0.0285882
556	feoA	3540163	2.03633	-0.0285416
1871	sufC	1761766	0.038841	-0.0280165
824	gyrI	2080789	-1.08558	-0.0260838
3459	yihW	4074669	0.882341	-0.0256146
[truncated: 1,964 more rows]

## Sheet: Low hits - broth
Index	Gene	Start bp	Z.broth	Z.solid
2061	waaF	3794929	-4.83624	-1.16643
778	gmhA	243543	-4.37335	-0.0885082
163	atpC	3915553	-3.87452	-1.08653
776	glyS	3722328	-3.79664	-2.23737
19	acrA	484426	-3.6742	-2.80342
1599	recG	3825210	-3.13771	-2.21971
1743	sbcB	2082756	-3.09142	-2.2013
2362	ybhP	823736	-2.98549	1.26742
100	araJ	386971	-2.90861	-0.993516
2482	yceJ	1118480	-2.8774	-0.849998
2213	yaiA	406979	-2.86576	-1.48133
1596	recD	2950635	-2.83723	-0.198443
12	aceF	125695	-2.79104	-1.55459
2065	waaP	3805153	-2.72036	-1.80747
3691	ymgA	1216068	-2.69446	0.276054
20	acrB	481254	-2.65992	-3.0514
1758	secG	3322173	-2.6065	-0.0489707
433	dnaK	12163	-2.58747	-1.75481
2524	ychJ	1288674	-2.472	-0.904694
664	ftnB	1986925	-2.4564	-0.317304
16	acnB	131615	-2.43863	-1.03207
54	alaS	2819381	-2.43766	-1.18495
2634	ydeE	1621332	-2.41893	-1.63942
1536	pstC	3909439	-2.39739	-2.08345
2686	ydhB	1738866	-2.39701	-0.428707
1482	poxB	909331	-2.38676	-0.385214
3754	ynfN	1637954	-2.38016	-1.54924
871	hlyT	4024333	-2.373	-1.37924
1324	nuoC	2402055	-2.35928	-1.13316
2445	yccR	1021138	-2.34918	-1.50379
226	carB	30817	-2.32456	-2.05405
1401	pdxY	1715026	-2.32383	0.36024
1234	nagA	701603	-2.31965	1.10216
1983	trpD	1319789	-2.31283	-0.632061
249	cheA	1973360	-2.30079	-1.60382
2066	waaQ	3807064	-2.29443	-0.590711
2230	yaiY	399025	-2.27498	-0.5928
263	citE	649582	-2.27265	-1.06203
1634	rhsE	1527890	-2.24556	0.306668
941	hyfD	2604811	-2.23522	-0.908092
2084	wecA	3967916	-2.23482	-1.51239
2327	ybfN	709790	-2.23449	0.680354
1538	pta	2414747	-2.20933	-0.163233
2218	yaiI	405764	-2.20359	-0.745196
1876	sulA	1020410	-2.20096	-0.186157
1368	paaC	1455164	-2.19918	-0.181656
3712	ynbB	1478226	-2.19162	1.62233
1339	ogt	1399721	-2.1903	-1.12794
2140	yadG	142779	-2.18256	0.62932
1266	ndh	1166085	-2.17427	2.03462
2060	waaE	3195320	-2.16838	-1.62171
33	aegA	2583546	-2.1546	-0.247544
623	fliM	2020087	-2.15292	0.828881
780	gmhD	3793987	-2.15099	-1.07172
1884	tam	1607346	-2.14918	-0.395512
2979	yfdS	2475511	-2.13744	-1.20199
1085	malE	4245229	-2.13167	-0.617615
389	dcuR	4349315	-2.12597	-0.639158
2181	yagI	288404	-2.12283	0.12628
1197	motB	1975329	-2.12129	-0.788186
3676	ymfD	1196867	-2.11072	0.3071
1947	tolC	3178115	-2.09442	-2.66533
3089	ygbO	2870255	-2.0856	-0.837573
306	csgB	1103951	-2.07814	-1.47136
1295	nlpI	3308040	-2.07392	-0.187393
2358	ybhL	819884	-2.06996	-1.12383
1259	narQ	2585731	-2.06657	-0.243121
3095	ygcH	2879788	-2.06463	0.318382
444	dsbA	4043418	-2.06182	-2.43765
2771	yebE	1929048	-2.03241	-0.918856
2557	ycjO	1373222	-2.01444	0.0289442
2818	yedZ	2040483	-2.00562	-0.445552
3656	yliD	871890	-2.00012	1.48327
3535	yjfC	4413028	-1.99839	-1.24185
636	flxA	1646405	-1.99656	1.05301
3662	yliJ	879854	-1.98979	-0.278279
2805	yedJ	2032384	-1.98456	1.87045
1610	rem	1644651	-1.98397	-0.567766
1913	tfaQ	1634310	-1.97926	0.489087
2196	yagY	309358	-1.97497	1.50807
611	flhE	1962580	-1.97348	0.445093
862	hisH	2094535	-1.96467	0.624359

## Sheet: Low hits - solid
Index	Gene	Start bp	Z.broth	Z.solid
2265	ybbK	514856	-0.827011	-3.20104
20	acrB	481254	-2.65992	-3.0514
279	cobB	1179520	-0.707737	-3.04194
1715	rybB	887977	-0.097045	-2.99458
3751	ynfK	1666524	-1.02126	-2.89604
19	acrA	484426	-3.6742	-2.80342
546	fdx	2656748	0.0334928	-2.79574
1669	rpiA	3058666	-0.425292	-2.78893
3232	yhbC	3317554	-0.604577	-2.72582
1058	livG	3593439	-1.45397	-2.70425
1939	tktA	3079644	-1.62014	-2.69254
1947	tolC	3178115	-2.09442	-2.66533
1854	ssrS	3055983	0.59359	-2.6524
1795	sgrT	77388	-1.82238	-2.63081
1964	tpke70	2494651	1.27514	-2.60961
3748	ynfH	1663609	-1.36836	-2.53247
555	fecR	4516764	-1.33949	-2.50993
254	cheZ	1966393	-1.48149	-2.46757
1575	queA	425011	-1.45756	-2.45212
908	htrB	1115662	-1.86169	-2.44334
444	dsbA	4043418	-2.06182	-2.43765
1421	pgpB	1339330	-0.947799	-2.4339
1537	pstS	3910485	-1.14779	-2.42506
1530	pspC	1369025	-1.74556	-2.41214
1963	tpiA	4110740	0.0338	-2.39759
3782	yobA	1924595	-0.627273	-2.39424
1043	ldrABC-ldr	1269168	0.236119	-2.38113
2115	xylF	3731131	-1.07062	-2.35346
2465	ycdQ	1086521	0.458568	-2.3471
2991	yfeN	2525127	-0.0655123	-2.34062
787	gntT	3546559	-0.586597	-2.31687
1724	ryfB	2700059	1.00428	-2.31308
229	ccmA	2297021	-0.126538	-2.30305
3716	ynbG	1465165	0.0988144	-2.30035
694	galU	1291457	-1.68153	-2.28572
3699	ymiA	1335124	1.07905	-2.27805
3359	yiaD	3716547	-0.989858	-2.2734
1534	pstA	3908549	-1.30364	-2.27014
992	intE	1199679	-1.75143	-2.25804
2041	uspD	4113293	-0.201851	-2.25006
2554	ycjL	1361120	0.772649	-2.24674
776	glyS	3722328	-3.79664	-2.23737
3532	yjeQ	4390457	-1.07382	-2.22242
1599	recG	3825210	-3.13771	-2.21971
1730	ryiA	3986432	-1.6761	-2.20229
1743	sbcB	2082756	-3.09142	-2.2013
1163	micF	2313084	-1.56602	-2.19266
1908	tehB	1501562	-1.8121	-2.1807
1706	rtcB	3556853	-0.878023	-2.17696
386	dcuB	4347404	-1.9455	-2.17145
2684	ydgU	1671777	-0.0393408	-2.16099
101	arcA	4639590	-0.790245	-2.1587
25	acs	4285413	-0.025524	-2.14466
114	argM	1830762	-1.27161	-2.138
2721	ydiQ	1779617	-0.381715	-2.1302
3007	yfgD	2617578	-0.974382	-2.12939
1698	rseX	2033649	-0.363717	-2.10742
406	dgoA	3872995	0.918056	-2.09818
1536	pstC	3909439	-2.39739	-2.08345
1723	ryeF	1958441	0.629453	-2.08085
3848	yqaB	2816937	-0.720056	-2.07981
3908	yrbA	3336549	-1.23346	-2.07594
3499	yjbS	4268809	-0.413249	-2.06924
685	gadY	3664864	0.591531	-2.06877
2594	ydcD	1529922	-1.20116	-2.06174
226	carB	30817	-2.32456	-2.05405
1959	torT	1056261	0.00511231	-2.05066
2669	ydfY	1637609	-0.620389	-2.03984
341	cydB	773042	-0.208221	-2.0388
3500	yjcB	4274760	-0.78496	-2.03825
2613	ydcW	1515578	-0.101849	-2.03783
2042	uspE	1397672	0.639928	-2.02533
1833	Spot42	4049899	-1.61966	-2.02387
307	csgD	1102546	-1.49133	-2.02
3780	yoaJ	1878874	0.187685	-2.01824
557	feoB	3540407	-0.686993	-2.01374
3234	yhbG	3343944	-0.835891	-1.9907
2568	ycjZ	1391991	-0.596322	-1.97416
3226	yhaJ	3253318	0.0217016	-1.97025
3797	yoeI	2087052	1.02693	-1.96934
3639	ykgR	313141	-0.334671	-1.96624
2285	ybcS	577613	0.156168	-1.96515

## Sheet: Low hits - common
Index	Gene	Start bp	Z.broth	Z.solid
19	acrA	484426	-3.6742	-2.80342
20	acrB	481254	-2.65992	-3.0514
226	carB	30817	-2.32456	-2.05405
444	dsbA	4043418	-2.06182	-2.43765
776	glyS	3722328	-3.79664	-2.23737
1536	pstC	3909439	-2.39739	-2.08345
1599	recG	3825210	-3.13771	-2.21971
1743	sbcB	2082756	-3.09142	-2.2013
1947	tolC	3178115	-2.09442	-2.66533

## Sheet: Manual validations - broth
Genes	Conjugation scores		Manual transfer rates
			Rep 1	Rep 2
rfaF	0.397867		0.000204	0.00015
lpcA	0.437477		0.000329	0.000272
acrA	0.497304		0.00392	0.00188
dnaK	0.593087		0.00024	0.000261
cheA	0.614825		0.00526	0.00735
wecA	0.620471		0.00109	0.00075
rfaE	0.626156		0.0012	0.0013
galU	0.667816		0.002	0.00217
hisD	0.720711		0.00448	0.0121
guaB	0.770733		0.00527	0.00121
pabA	0.780529		0.0113	0.0113
ilvM	0.846835		0.00392	0.00438
ycsF	0.897876		0.0103	0.0175
yddA	0.910486		0.00844	0.00571
sgbH	1.02564		0.011	ND
rtcA	1.09288		0.00682	ND
tisA	1.19509		0.00239	0.00208
sgbU	1.19959		0.00442	0.00558

## Sheet: Manual validations - solid
Genes	Conjugation scores		Manual transfer rates
			Rep 1	Rep 2
ybbK	0.607865		0.00242	0.000582
aceF	0.662888		0.00425	0.0025
cheZ	0.665114		0.00213	0.00183
tpiA	0.670576		0.00255	0.00267
ssrS	0.717622		0.000858	0.00066
tolC	0.725803		0.00941	0.00696
ruvB	0.733669		0.0242	0.0355
speE	0.750647		0.0109	0.014
tisA	0.770537		0.00075	0.000857
sgbU	0.795684		0.00283	0.00373
gltA	0.864963		0.01	0.00857
yeaN	0.868828		0.02	0.0154
sgaH	0.935467		0.0227	0.0065
sdhB	0.940986		0.0155	0.0126
ydeU	0.945081		0.0263	0.0263
yhcR	1.00928		0.0113	0.015
speD	1.07815		0.00677	0.0236
macB	1.01742		0.015	0.022
