# Supplementary material for: Systematic investigation of recipient cell genetic requirements reveals important surface receptors for conjugative transfer of IncI2 plasmids
Source: Commun Biol. 2023 Nov 16;6:1172. doi: 10.1038/s42003-023-05534-2 (PMC10654706; doi:10.1038/s42003-023-05534-2)
Supplement: Supplementary file 5 — Supplementary Data 2 [file 42003_2023_5534_MOESM5_ESM.xlsx]

## Sheet: Feuil7
Note: In this supplementary dataset the pilV variants of TP114 were named as specified here:
	Gene	New name
	pilV1	pilVC'
	pilV2	pilVC
	pilV3	pilVB'
	pilV3'	pilVD'
	pilV4	pilVA'
	pilV4'	pilVA
	pilV5	pilVD
	pilV5'	pilVB

## Sheet: R1 (F470)
		Table 1: Conjugation efficiencies in liquid after 2h at 37C											Exconjugant /Recipient
		Donor	Recipient	Plasmid to be transfered	strain selected	log10	colonies 1	colonies 2	colonies 3	CFU/mL 1	CFU/mL 2	CFU/mL 3	frequencies 1	Frequencies 2	Frequencies 3	Average Frequencies	STDev Frequencies
	470.1	E. coli Nissle_16Spec ΔdapA/TP114ΔKan::cat	E. coli F470	TP114ΔKan::cat	Donor (Spec, DAP, Chlor)	5	4	10	3	80000000	200000000	60000000	0.00857143	0.02	0.0175	0.0153571	0.00600807
12/04/2021					Recipient (Amp)	5	7	4	4	140000000	80000000	80000000
					Exconjugant (Amp, Chlor)	3	6	8	7	1200000	1600000	1400000
	470.2	E. coli Nissle_16Spec ΔdapA/TP114ΔKan::cat	E. coli F470	TP114ΔKan::cat	Donor (Spec, DAP, Chlor)	5	10	5	6	200000000	100000000	120000000	0.0366667	0.03	0.01	0.0255556	0.0138778	Average Frequencies	STDev Frequencies
12/04/2021					Recipient (Amp)	5	3	2	3	60000000	40000000	60000000						0.0157167	0.00721137
					Exconjugant (Amp, Chlor)	3	11	6	3	2200000	1200000	600000
	470.3	E. coli Nissle_16Spec ΔdapA/TP114ΔKan::cat	E. coli F470	TP114ΔKan::cat	Donor (Spec, DAP, Chlor)	5	6	9	6	120000000	180000000	120000000	0.00454545	0.00666667	0.0075	0.00623737	0.00152334
12/04/2021					Recipient (Amp)	5	11	6	8	220000000	120000000	160000000
					Exconjugant (Amp, Chlor)	3	5	4	6	1000000	800000	1200000
		Table 2: Conjugation efficiencies on solid LBA after 2h at 37C											Exconjugant /Recipient
		Donor	Recipient	Plasmid to be transfered	strain selected	log10	colonies 1	colonies 2	colonies 3	CFU/mL 1	CFU/mL 2	CFU/mL 3	frequencies 1	Frequencies 2	Frequencies 3	Average Frequencies	STDev Frequencies
	470.4	E. coli Nissle_16Spec ΔdapA/TP114ΔKan::cat	E. coli F470	TP114ΔKan::cat	Donor (Spec, DAP, Chlor)	5	8	9	6	160000000	180000000	120000000	0.015	0.0311111	0.048	0.0313704	0.0165015
12/04/2021					Recipient (Amp)	5	12	9	5	240000000	180000000	100000000
					Exconjugant (Amp, Chlor)	3	18	28	24	3600000	5600000	4800000
	470.5	E. coli Nissle_16Spec ΔdapA/TP114ΔKan::cat	E. coli F470	TP114ΔKan::cat	Donor (Spec, DAP, Chlor)	5	8	7	5	160000000	140000000	100000000	0.0191667	0.0254545	0.023	0.0225404	0.00316903	Average Frequencies	STDev Frequencies
12/04/2021					Recipient (Amp)	5	12	11	10	240000000	220000000	200000000						0.025546	0.00624373
					Exconjugant (Amp, Chlor)	3	23	28	23	4600000	5600000	4600000
	470.6	E. coli Nissle_16Spec ΔdapA/TP114ΔKan::cat	E. coli F470	TP114ΔKan::cat	Donor (Spec, DAP, Chlor)	5	8	6	6	160000000	120000000	120000000	0.0181818	0.02	0.03	0.0227273	0.00636364
12/04/2021					Recipient (Amp)	5	11	8	5	220000000	160000000	100000000
					Exconjugant (Amp, Chlor)	3	20	16	15	4000000	3200000	3000000
		Table 3: Conjugation efficiencies in liquid after 2h at 37C											Exconjugant /Recipient
		Donor	Recipient	Plasmid to be transfered	strain selected	log10	colonies 1	colonies 2	colonies 3	CFU/mL 1	CFU/mL 2	CFU/mL 3	frequencies 1	Frequencies 2	Frequencies 3	Average Frequencies	STDev Frequencies
	470.7	E. coli Nissle_16Spec ΔdapA/TP114ΔrciΔ3'pilV::Flag-tag-cat	E. coli F470	TP114ΔrciΔ3'pilV::Flag-tag-cat	Donor (Spec, DAP, Kan, Chlor)	5	3	9	10	60000000	180000000	200000000	0	0	0	0	0
14/04/2021					Recipient (Amp)	5	2	2	4	40000000	40000000	80000000
					Exconjugant (Amp, Chlor)	0	0	0	0	0	0	0
	470.8	E. coli Nissle_16Spec ΔdapA/TP114ΔrciΔ3'pilV::Flag-tag-cat	E. coli F470	TP114ΔrciΔ3'pilV::Flag-tag-cat	Donor (Spec, DAP, Kan, Chlor)	5	2	7	8	40000000	140000000	160000000	0	1.66667e-06	0	5.55556e-07	9.6225e-07	Average Frequencies	STDev Frequencies
14/04/2021					Recipient (Amp)	5	5	6	6	100000000	120000000	120000000						1.85185e-07	3.92837e-07
					Exconjugant (Amp, Chlor)	0	0	1	0	0	200	0
	470.9	E. coli Nissle_16Spec ΔdapA/TP114ΔrciΔ3'pilV::Flag-tag-cat	E. coli F470	TP114ΔrciΔ3'pilV::Flag-tag-cat	Donor (Spec, DAP, Kan, Chlor)	5	7	6	8	140000000	120000000	160000000	0	0	0	0	0
14/04/2021					Recipient (Amp)	5	6	4	6	120000000	80000000	120000000
					Exconjugant (Amp, Chlor)	0	0	0	0	0	0	0
		Table 4: Conjugation efficiencies in solid after 2h at 37C											Exconjugant /Recipient
		Donor	Recipient	Plasmid to be transfered	strain selected	log10	colonies 1	colonies 2	colonies 3	CFU/mL 1	CFU/mL 2	CFU/mL 3	frequencies 1	Frequencies 2	Frequencies 3	Average Frequencies	STDev Frequencies
	470.10	E. coli Nissle_16Spec ΔdapA/TP114ΔrciΔ3'pilV::Flag-tag-cat	E. coli F470	TP114ΔrciΔ3'pilV::Flag-tag-cat	Donor (Spec, DAP, Kan, Chlor)	5	9	9	8	180000000	180000000	160000000	0.000857143	0.0014	0.002	0.00141905	0.000571667
14/04/2021					Recipient (Amp)	5	7	5	6	140000000	100000000	120000000
					Exconjugant (Amp, Chlor)	2	6	7	12	120000	140000	240000
	470.11	E. coli Nissle_16Spec ΔdapA/TP114ΔrciΔ3'pilV::Flag-tag-cat	E. coli F470	TP114ΔrciΔ3'pilV::Flag-tag-cat	Donor (Spec, DAP, Kan, Chlor)	5	9	4	6	180000000	80000000	120000000	0.002	0.005	0.0018	0.00293333	0.00179258	Average Frequencies	STDev Frequencies
14/04/2021					Recipient (Amp)	5	5	2	5	100000000	40000000	100000000						0.00206631	0.00107076
					Exconjugant (Amp, Chlor)	2	10	10	9	200000	200000	180000
	470.12	E. coli Nissle_16Spec ΔdapA/TP114ΔrciΔ3'pilV::Flag-tag-cat	E. coli F470	TP114ΔrciΔ3'pilV::Flag-tag-cat	Donor (Spec, DAP, Kan, Chlor)	5	11	6	13	220000000	120000000	260000000	0.00142857	0.00111111	0.003	0.00184656	0.00101144
14/04/2021					Recipient (Amp)	5	7	9	5	140000000	180000000	100000000
					Exconjugant (Amp, Chlor)	2	10	10	15	200000	200000	300000
		Table 5: Conjugation efficiencies in liquid after 2h at 37C											Exconjugant /Recipient
		Donor	Recipient	Plasmid to be transfered	strain selected	log10	colonies 1	colonies 2	colonies 3	CFU/mL 1	CFU/mL 2	CFU/mL 3	frequencies 1	Frequencies 2	Frequencies 3	Average Frequencies	STDev Frequencies
	1.1.470	E. coli Nissle_16Spec ΔdapA/TP114ΔshufflonpilV1::cat	E. coli F470	TP114ΔshufflonpilV1::cat	Donor (Spec, DAP, Kan, Chlor)	5	11	6	7	220000000	120000000	140000000	0.00133333	0.00166667	0.001	0.00133333	0.000333333
22/03/2021					Recipient (No antibiotics)	5	3	3	3	60000000	60000000	60000000
					Exconjugant (Kan)	2	4	5	3	80000	100000	60000
	1.2.470	E. coli Nissle_16Spec ΔdapA/TP114ΔshufflonpilV1::cat	E. coli F470	TP114ΔshufflonpilV1::cat	Donor (Spec, DAP, Kan, Chlor)	5	7	8	8	140000000	160000000	160000000	0.000666667	0.00133333	0.000666667	0.000888889	0.0003849	Average Frequencies	STDev Frequencies
22/03/2021					Recipient (No antibiotics)	5	3	3	3	60000000	60000000	60000000						0.00087037	0.00031427
					Exconjugant (Kan)	2	2	4	2	40000	80000	40000
	1.3.470	E. coli Nissle_16Spec ΔdapA/TP114ΔshufflonpilV1::cat	E. coli F470	TP114ΔshufflonpilV1::cat	Donor (Spec, DAP, Kan, Chlor)	5	14	10	10	280000000	200000000	200000000	0.0005	0.000333333	0.000333333	0.000388889	9.6225e-05
22/03/2021					Recipient (No antibiotics)	5	2	3	3	40000000	60000000	60000000
					Exconjugant (Kan)	2	1	1	1	20000	20000	20000
		Table 6: Conjugation efficiencies in liquid after 2h at 37C											Exconjugant /Recipient
		Donor	Recipient	Plasmid to be transfered	strain selected	log10	colonies 1	colonies 2	colonies 3	CFU/mL 1	CFU/mL 2	CFU/mL 3	frequencies 1	Frequencies 2	Frequencies 3	Average Frequencies	STDev Frequencies
	2.1.470	E. coli Nissle_16Spec ΔdapA/TP114ΔshufflonpilV2::cat	E. coli F470	TP114ΔshufflonpilV2::cat	Donor (Spec, DAP, Kan, Chlor)	5	5	6	7	100000000	120000000	140000000	2.5e-06	1.25e-06	0	1.25e-06	1.25e-06
24/03/2021					Recipient (No antibiotics)	5	4	8	4	80000000	160000000	80000000
					Exconjugant (Kan)	0	1	1	0	200	200	0
	2.2.470	E. coli Nissle_16Spec ΔdapA/TP114ΔshufflonpilV2::cat	E. coli F470	TP114ΔshufflonpilV2::cat	Donor (Spec, DAP, Kan, Chlor)	5	8	5	15	160000000	100000000	300000000	0	0	2.5e-06	8.33333e-07	1.44338e-06	Average Frequencies	STDev Frequencies
24/03/2021					Recipient (No antibiotics)	5	3	6	4	60000000	120000000	80000000						1.7791e-06	2.94628e-07
					Exconjugant (Kan)	0	0	0	1	0	0	200
	2.3.470	E. coli Nissle_16Spec ΔdapA/TP114ΔshufflonpilV2::cat	E. coli F470	TP114ΔshufflonpilV2::cat	Donor (Spec, DAP, Kan, Chlor)	5	4	6	3	80000000	120000000	60000000	0	5e-06	4.7619e-06	3.25397e-06	2.82053e-06
24/03/2021					Recipient (No antibiotics)	5	2	2	2.1	40000000	40000000	42000000
					Exconjugant (Kan)	0	0	1	1	0	200	200
		Table 7: Conjugation efficiencies in liquid after 2h at 37C											Exconjugant /Recipient
		Donor	Recipient	Plasmid to be transfered	strain selected	log10	colonies 1	colonies 2	colonies 3	CFU/mL 1	CFU/mL 2	CFU/mL 3	frequencies 1	Frequencies 2	Frequencies 3	Average Frequencies	STDev Frequencies
	3.1.470	E. coli Nissle_16Spec ΔdapA/TP114ΔshufflonpilV3::cat	E. coli F470	TP114ΔshufflonpilV3::cat	Donor (Spec, DAP, Kan, Chlor)	5	7	4	6	140000000	80000000	120000000	0	0	0	0	0
29/03/2021					Recipient (No antibiotics)	5	5	1	3	100000000	20000000	60000000
					Exconjugant (Kan)	0	0	0	0	0	0	0
	3.2.470	E. coli Nissle_16Spec ΔdapA/TP114ΔshufflonpilV3::cat	E. coli F470	TP114ΔshufflonpilV3::cat	Donor (Spec, DAP, Kan, Chlor)	5	7	4	8	140000000	80000000	160000000	0	0	2.5e-06	8.33333e-07	1.44338e-06	Average Frequencies	STDev Frequencies
29/03/2021					Recipient (No antibiotics)	5	6	5	4	120000000	100000000	80000000						2.77778e-07	5.89256e-07
					Exconjugant (Kan)	0	0	0	1	0	0	200
	3.3.470	E. coli Nissle_16Spec ΔdapA/TP114ΔshufflonpilV3::cat	E. coli F470	TP114ΔshufflonpilV3::cat	Donor (Spec, DAP, Kan, Chlor)	5	5	4	4	100000000	80000000	80000000	0	0	0	0	0
29/03/2021					Recipient (No antibiotics)	5	1	5	6	20000000	100000000	120000000
					Exconjugant (Kan)	0	0	0	0	0	0	0
		Table 8: Conjugation efficiencies in liquid after 2h at 37C											Exconjugant /Recipient
		Donor	Recipient	Plasmid to be transfered	strain selected	log10	colonies 1	colonies 2	colonies 3	CFU/mL 1	CFU/mL 2	CFU/mL 3	frequencies 1	Frequencies 2	Frequencies 3	Average Frequencies	STDev Frequencies
	3'.1.470	E. coli Nissle_16Spec ΔdapA/TP114ΔshufflonpilV3'::cat	E. coli F470	TP114ΔshufflonpilV3'::cat	Donor (Spec, DAP, Kan, Chlor)	5	4	3	4	80000000	60000000	80000000	5e-06	0	0	1.66667e-06	2.88675e-06
31/03/2021					Recipient (No antibiotics)	5	2	1	3	40000000	20000000	60000000
					Exconjugant (Kan)	0	1	0	0	200	0	0
	3'.2.470	E. coli Nissle_16Spec ΔdapA/TP114ΔshufflonpilV3'::cat	E. coli F470	TP114ΔshufflonpilV3'::cat	Donor (Spec, DAP, Kan, Chlor)	5	3	7	8	60000000	140000000	160000000	1.5e-05	6.66667e-06	0	7.22222e-06	7.51542e-06	Average Frequencies	STDev Frequencies
31/03/2021					Recipient (No antibiotics)	5	2	3	2	40000000	60000000	40000000						4.07407e-06	3.92837e-06
					Exconjugant (Kan)	0	3	2	0	600	400	0
	3'.3.470	E. coli Nissle_16Spec ΔdapA/TP114ΔshufflonpilV3'::cat	E. coli F470	TP114ΔshufflonpilV3'::cat	Donor (Spec, DAP, Kan, Chlor)	5	10	4	5	200000000	80000000	100000000	0	1e-05	0	3.33333e-06	5.7735e-06
31/03/2021					Recipient (No antibiotics)	5	2	1	2	40000000	20000000	40000000
					Exconjugant (Kan)	0	0	1	0	0	200	0
		Table 9: Conjugation efficiencies in liquid after 2h at 37C											Exconjugant /Recipient
		Donor	Recipient	Plasmid to be transfered	strain selected	log10	colonies 1	colonies 2	colonies 3	CFU/mL 1	CFU/mL 2	CFU/mL 3	frequencies 1	Frequencies 2	Frequencies 3	Average Frequencies	STDev Frequencies
	4.1.470	E. coli Nissle_16Spec ΔdapA/TP114ΔshufflonpilV4::cat	E. coli F470	TP114ΔshufflonpilV4::cat	Donor (Spec, DAP, Kan, Chlor)	5	5	8	2	100000000	160000000	40000000	0.0005	0.004	0.0004	0.00163333	0.0020502
01/04/2021					Recipient (No antibiotics)	5	2	1	5	40000000	20000000	100000000
					Exconjugant (Kan)	2	1	4	2	20000	80000	40000
	4.2.470	E. coli Nissle_16Spec ΔdapA/TP114ΔshufflonpilV4::cat	E. coli F470	TP114ΔshufflonpilV4::cat	Donor (Spec, DAP, Kan, Chlor)	5	6	3	7	120000000	60000000	140000000	0.0002	0.000166667	0.0005	0.000288889	0.000183586	Average Frequencies	STDev Frequencies
01/04/2021					Recipient (No antibiotics)	5	5	6	2	100000000	120000000	40000000						0.000907407	0.000950666
					Exconjugant (Kan)	2	1	1	1	20000	20000	20000
	4.3.470	E. coli Nissle_16Spec ΔdapA/TP114ΔshufflonpilV4::cat	E. coli F470	TP114ΔshufflonpilV4::cat	Donor (Spec, DAP, Kan, Chlor)	5	8	6	3	160000000	120000000	60000000	0.0005	0.0004	0.0015	0.0008	0.000608276
01/04/2021					Recipient (No antibiotics)	5	4	5	2	80000000	100000000	40000000
					Exconjugant (Kan)	2	2	2	3	40000	40000	60000
		Table 10: Conjugation efficiencies in liquid after 2h at 37C											Exconjugant /Recipient
		Donor	Recipient	Plasmid to be transfered	strain selected	log10	colonies 1	colonies 2	colonies 3	CFU/mL 1	CFU/mL 2	CFU/mL 3	frequencies 1	Frequencies 2	Frequencies 3	Average Frequencies	STDev Frequencies
	4'.1.470	E. coli Nissle_16Spec ΔdapA/TP114ΔshufflonpilV4'::cat	E. coli F470	TP114ΔshufflonpilV4'::cat	Donor (Spec, DAP, Kan, Chlor)	5	7	5	7	140000000	100000000	140000000	0.00012	0.000275	0.0002	0.000198333	7.75134e-05
01/04/2021					Recipient (No antibiotics)	5	5	4	4	100000000	80000000	80000000
					Exconjugant (Kan)	1	6	11	8	12000	22000	16000
	4'.2.470	E. coli Nissle_16Spec ΔdapA/TP114ΔshufflonpilV4'::cat	E. coli F470	TP114ΔshufflonpilV4'::cat	Donor (Spec, DAP, Kan, Chlor)	5	5	5	8	100000000	100000000	160000000	0.0002	0.00025	0.000142857	0.000197619	5.36111e-05	Average Frequencies	STDev Frequencies
01/04/2021					Recipient (No antibiotics)	5	4	4	7	80000000	80000000	140000000						0.000170595	5.05076e-07
					Exconjugant (Kan)	1	8	10	10	16000	20000	20000
	4'.3.470	E. coli Nissle_16Spec ΔdapA/TP114ΔshufflonpilV4'::cat	E. coli F470	TP114ΔshufflonpilV4'::cat	Donor (Spec, DAP, Kan, Chlor)	5	7	5	4	140000000	100000000	80000000	0.00015	3.75e-05	0.00016	0.000115833	6.80227e-05
01/04/2021					Recipient (No antibiotics)	5	4	8	5	80000000	160000000	100000000
					Exconjugant (Kan)	1	6	3	8	12000	6000	16000
		Table 11: Conjugation efficiencies in liquid after 2h at 37C											Exconjugant /Recipient
		Donor	Recipient	Plasmid to be transfered	strain selected	log10	colonies 1	colonies 2	colonies 3	CFU/mL 1	CFU/mL 2	CFU/mL 3	frequencies 1	Frequencies 2	Frequencies 3	Average Frequencies	STDev Frequencies
	5.1.470	E. coli Nissle_16Spec ΔdapA/TP114ΔshufflonpilV5::cat	E. coli F470	TP114ΔshufflonpilV5::cat	Donor (Spec, DAP, Kan, Chlor)	5	6	4	7	120000000	80000000	140000000	0.0008	0.0014	0.0012	0.00113333	0.000305505
01/04/2021					Recipient (No antibiotics)	5	5	5	5	100000000	100000000	100000000
					Exconjugant (Kan)	2	4	7	6	80000	140000	120000
	5.2.470	E. coli Nissle_16Spec ΔdapA/TP114ΔshufflonpilV5::cat	E. coli F470	TP114ΔshufflonpilV5::cat	Donor (Spec, DAP, Kan, Chlor)	5	6	11	7	120000000	220000000	140000000	0.00157143	0.0012	0.00615385	0.00297509	0.00275914	Average Frequencies	STDev Frequencies
01/04/2021					Recipient (No antibiotics)	5	7	5	1.3	140000000	100000000	26000000						0.0023821	0.00130232
					Exconjugant (Kan)	2	11	6	8	220000	120000	160000
	5.3.470	E. coli Nissle_16Spec ΔdapA/TP114ΔshufflonpilV5::cat	E. coli F470	TP114ΔshufflonpilV5::cat	Donor (Spec, DAP, Kan, Chlor)	5	7	5	6	140000000	100000000	120000000	0.00333333	0.00275	0.0030303	0.00303788	0.00029174
01/04/2021					Recipient (No antibiotics)	5	3	4	3.3	60000000	80000000	66000000
					Exconjugant (Kan)	2	10	11	10	200000	220000	200000
		Table 12: Conjugation efficiencies in liquid after 2h at 37C											Exconjugant /Recipient
		Donor	Recipient	Plasmid to be transfered	strain selected	log10	colonies 1	colonies 2	colonies 3	CFU/mL 1	CFU/mL 2	CFU/mL 3	frequencies 1	Frequencies 2	Frequencies 3	Average Frequencies	STDev Frequencies
	5'.1.470	E. coli Nissle_16Spec ΔdapA/TP114ΔshufflonpilV5'::cat	E. coli F470	TP114ΔshufflonpilV5'::cat	Donor (Spec, DAP, Kan, Chlor)	5	5	7	10	100000000	140000000	200000000	0	0	0	0	0
01/04/2021					Recipient (No antibiotics)	5	7	3	2.2	140000000	60000000	4.4e+07
					Exconjugant (Kan)	0	0	0	0	0	0	0
	5'.2.470	E. coli Nissle_16Spec ΔdapA/TP114ΔshufflonpilV5'::cat	E. coli F470	TP114ΔshufflonpilV5'::cat	Donor (Spec, DAP, Kan, Chlor)	5	9	8	6	180000000	160000000	120000000	0	0	0	0	0	Average Frequencies	STDev Frequencies
01/04/2021					Recipient (No antibiotics)	5	4	2	6	80000000	40000000	120000000						0	0
					Exconjugant (Kan)	0	0	0	0	0	0	0
	5'.3.470	E. coli Nissle_16Spec ΔdapA/TP114ΔshufflonpilV5'::cat	E. coli F470	TP114ΔshufflonpilV5'::cat	Donor (Spec, DAP, Kan, Chlor)	5	8	6	4	160000000	120000000	80000000	0	0	0	0	0
01/04/2021					Recipient (No antibiotics)	5	3	3	2	60000000	60000000	40000000
					Exconjugant (Kan)	0	0	0	0	0	0	0
		Table 13: Conjugation efficiencies in liquid after 2h at 37C											Exconjugant /Recipient
		Donor	Recipient	Plasmid to be transfered	strain selected	log10	colonies 1	colonies 2	colonies 3	CFU/mL 1	CFU/mL 2	CFU/mL 3	frequencies 1	Frequencies 2	Frequencies 3	Average Frequencies	STDev Frequencies
	A.1.470	E. coli Nissle_16Spec ΔdapA/TP114ΔshufflonpilVA::cat	E. coli F470	TP114ΔshufflonpilVA::cat	Donor (Spec, DAP, Kan, Chlor)	5	10	16	15	200000000	320000000	300000000	0.0003	0.0004	0.00025	0.000316667	7.63763e-05
08/04/2021					Recipient (No antibiotics)	5	2	2	2	40000000	40000000	40000000
					Exconjugant (Kan)	1	6	8	5	12000	16000	10000
	A.2.470	E. coli Nissle_16Spec ΔdapA/TP114ΔshufflonpilVA::cat	E. coli F470	TP114ΔshufflonpilVA::cat	Donor (Spec, DAP, Kan, Chlor)	5	4	9	7	80000000	180000000	140000000	0.000133333	0.0001	0.00016	0.000131111	3.00617e-05	Average Frequencies	STDev Frequencies
08/04/2021					Recipient (No antibiotics)	5	6	8	5	120000000	160000000	100000000						0.000179198	0.000131208
					Exconjugant (Kan)	1	8	8	8	16000	16000	16000
	A.3.470	E. coli Nissle_16Spec ΔdapA/TP114ΔshufflonpilVA::cat	E. coli F470	TP114ΔshufflonpilVA::cat	Donor (Spec, DAP, Kan, Chlor)	5	7	6	6	140000000	120000000	120000000	4.44444e-05	2.5e-05	0.0002	8.98148e-05	9.59172e-05
08/04/2021					Recipient (No antibiotics)	5	9	4	2	180000000	80000000	40000000
					Exconjugant (Kan)	1	4	1	4	8000	2000	8000
		Table 14: Conjugation efficiencies in liquid after 2h at 37C											Exconjugant /Recipient
		Donor	Recipient	Plasmid to be transfered	strain selected	log10	colonies 1	colonies 2	colonies 3	CFU/mL 1	CFU/mL 2	CFU/mL 3	frequencies 1	Frequencies 2	Frequencies 3	Average Frequencies	STDev Frequencies
	A'.1.470	E. coli Nissle_16Spec ΔdapA/TP114ΔshufflonpilVA'::cat	E. coli F470	TP114ΔshufflonpilVA'::cat	Donor (Spec, DAP, Kan, Chlor)	5	3	7	7	60000000	140000000	140000000	0.001	0.000666667	0.000181818	0.000616162	0.000411422
08/04/2021					Recipient (No antibiotics)	5	2	6	11	40000000	120000000	220000000
					Exconjugant (Kan)	2	2	4	2	40000	80000	40000
	A'.2.470	E. coli Nissle_16Spec ΔdapA/TP114ΔshufflonpilVA'::cat	E. coli F470	TP114ΔshufflonpilVA'::cat	Donor (Spec, DAP, Kan, Chlor)	5	8	10	7	160000000	200000000	140000000	0.00025	0.001	0.0004	0.00055	0.000396863	Average Frequencies	STDev Frequencies
08/04/2021					Recipient (No antibiotics)	5	4	2	3	80000000	40000000	60000000						0.000907239	4.67833e-05
					Exconjugant (Kan)	2	1	2	1.2	20000	40000	24000
	A'.3.470	E. coli Nissle_16Spec ΔdapA/TP114ΔshufflonpilVA'::cat	E. coli F470	TP114ΔshufflonpilVA'::cat	Donor (Spec, DAP, Kan, Chlor)	5	12	7	11	240000000	140000000	220000000	0.004	0.000333333	0.000333333	0.00155556	0.00211695
08/04/2021					Recipient (No antibiotics)	5	1	6	3	20000000	120000000	60000000
					Exconjugant (Kan)	2	4	2	1	80000	40000	20000
		Table 15: Conjugation efficiencies in liquid after 2h at 37C											Exconjugant /Recipient
		Donor	Recipient	Plasmid to be transfered	strain selected	log10	colonies 1	colonies 2	colonies 3	CFU/mL 1	CFU/mL 2	CFU/mL 3	frequencies 1	Frequencies 2	Frequencies 3	Average Frequencies	STDev Frequencies
	B.1.470	E. coli Nissle_16Spec ΔdapA/TP114ΔshufflonpilVB::cat	E. coli F470	TP114ΔshufflonpilVB::cat	Donor (Spec, DAP, Kan, Chlor)	5	7	13	11	140000000	260000000	220000000	0	0	0	0	0
19/04/2021					Recipient (No antibiotics)	5	5	2	4	100000000	40000000	80000000
					Exconjugant (Kan)	0	0	0	0	0	0	0
	B.2.470	E. coli Nissle_16Spec ΔdapA/TP114ΔshufflonpilVB::cat	E. coli F470	TP114ΔshufflonpilVB::cat	Donor (Spec, DAP, Kan, Chlor)	5	10	9	16	200000000	180000000	320000000	0	0	0	0	0	Average Frequencies	STDev Frequencies
19/04/2021					Recipient (No antibiotics)	5	7	4	9	140000000	80000000	180000000						0	0
					Exconjugant (Kan)	0	0	0	0	0	0	0
	B.3.470	E. coli Nissle_16Spec ΔdapA/TP114ΔshufflonpilVB::cat	E. coli F470	TP114ΔshufflonpilVB::cat	Donor (Spec, DAP, Kan, Chlor)	5	8	9	8	160000000	180000000	160000000	0	0	0	0	0
19/04/2021					Recipient (No antibiotics)	5	4	4	4	80000000	80000000	80000000
					Exconjugant (Kan)	0	0	0	0	0	0	0
		Table 16: Conjugation efficiencies in liquid after 2h at 37C											Exconjugant /Recipient
		Donor	Recipient	Plasmid to be transfered	strain selected	log10	colonies 1	colonies 2	colonies 3	CFU/mL 1	CFU/mL 2	CFU/mL 3	frequencies 1	Frequencies 2	Frequencies 3	Average Frequencies	STDev Frequencies
	B'.1.470	E. coli Nissle_16Spec ΔdapA/TP114ΔshufflonpilVB'::cat	E. coli F470	TP114ΔshufflonpilVB'::cat	Donor (Spec, DAP, Kan, Chlor)	5	9	9	9	180000000	180000000	180000000	0	0	0	0	0
19/04/2021					Recipient (No antibiotics)	5	4	6	3	80000000	120000000	60000000
					Exconjugant (Kan)	0	0	0	0	0	0	0
	B'.2.470	E. coli Nissle_16Spec ΔdapA/TP114ΔshufflonpilVB'::cat	E. coli F470	TP114ΔshufflonpilVB'::cat	Donor (Spec, DAP, Kan, Chlor)	5	6	10	7	120000000	200000000	140000000	0	0	0	0	0	Average Frequencies	STDev Frequencies
19/04/2021					Recipient (No antibiotics)	5	4	3	2	80000000	60000000	40000000						0	0
					Exconjugant (Kan)	0	0	0	0	0	0	0
	B'.3.470	E. coli Nissle_16Spec ΔdapA/TP114ΔshufflonpilVB'::cat	E. coli F470	TP114ΔshufflonpilVB'::cat	Donor (Spec, DAP, Kan, Chlor)	5	9	8	4	180000000	160000000	80000000	0	0	0	0	0
19/04/2021					Recipient (No antibiotics)	5	3	5	3	60000000	100000000	60000000
					Exconjugant (Kan)	0	0	0	0	0	0	0
		Table 17: Conjugation efficiencies in liquid after 2h at 37C											Exconjugant /Recipient
		Donor	Recipient	Plasmid to be transfered	strain selected	log10	colonies 1	colonies 2	colonies 3	CFU/mL 1	CFU/mL 2	CFU/mL 3	frequencies 1	Frequencies 2	Frequencies 3	Average Frequencies	STDev Frequencies
	C.1.470	E. coli Nissle_16Spec ΔdapA/TP114ΔshufflonpilVC::cat	E. coli F470	TP114ΔshufflonpilVC::cat	Donor (Spec, DAP, Kan, Chlor)	5	13	12	8	260000000	240000000	160000000	0	0	0	0	0
19/04/2021					Recipient (No antibiotics)	5	4	6	5	80000000	120000000	100000000
					Exconjugant (Kan)	0	0	0	0	0	0	0
	C.2.470	E. coli Nissle_16Spec ΔdapA/TP114ΔshufflonpilVC::cat	E. coli F470	TP114ΔshufflonpilVC::cat	Donor (Spec, DAP, Kan, Chlor)	5	10	12	8	200000000	240000000	160000000	0	0	0	0	0	Average Frequencies	STDev Frequencies
19/04/2021					Recipient (No antibiotics)	5	4	4	5	80000000	80000000	100000000						0	0
					Exconjugant (Kan)	0	0	0	0	0	0	0
	C.3.470	E. coli Nissle_16Spec ΔdapA/TP114ΔshufflonpilVC::cat	E. coli F470	TP114ΔshufflonpilVC::cat	Donor (Spec, DAP, Kan, Chlor)	5	9	9	8	180000000	180000000	160000000	0	0	0	0	0
19/04/2021					Recipient (No antibiotics)	5	4	5	3	80000000	100000000	60000000
					Exconjugant (Kan)	0	0	0	0	0	0	0
		Table 18: Conjugation efficiencies in liquid after 2h at 37C											Exconjugant /Recipient
		Donor	Recipient	Plasmid to be transfered	strain selected	log10	colonies 1	colonies 2	colonies 3	CFU/mL 1	CFU/mL 2	CFU/mL 3	frequencies 1	Frequencies 2	Frequencies 3	Average Frequencies	STDev Frequencies
20/04/2021	C'.1.470	E. coli Nissle_16Spec ΔdapA/TP114ΔshufflonpilVC'::cat	E. coli F470	TP114ΔshufflonpilVC'::cat	Donor (Spec, DAP, Kan, Chlor)	5	15	12	10	300000000	240000000	200000000	2.42857e-05	5.66667e-05	1.375e-05	3.15675e-05	2.23658e-05
					Recipient (No antibiotics)	5	7	3	8	140000000	60000000	160000000
					Exconjugant (Kan)	0	17	17	11	3400	3400	2200
	C'.2.470	E. coli Nissle_16Spec ΔdapA/TP114ΔshufflonpilVC'::cat	E. coli F470	TP114ΔshufflonpilVC'::cat	Donor (Spec, DAP, Kan, Chlor)	5	7	14	14	140000000	280000000	280000000	3.16667e-05	6.66667e-05	3e-05	4.27778e-05	2.07052e-05	Average Frequencies	STDev Frequencies
20/04/2021					Recipient (No antibiotics)	5	6	3	6	120000000	60000000	120000000						3.07817e-05	7.92689e-06
					Exconjugant (Kan)	0	19	20	18	3800	4000	3600
	C'.3.470	E. coli Nissle_16Spec ΔdapA/TP114ΔshufflonpilVC'::cat	E. coli F470	TP114ΔshufflonpilVC'::cat	Donor (Spec, DAP, Kan, Chlor)	5	20	10	10	400000000	200000000	200000000	3e-05	1e-05	1.4e-05	1.8e-05	1.0583e-05
20/04/2021					Recipient (No antibiotics)	5	3	4	5	60000000	80000000	100000000
					Exconjugant (Kan)	0	9	4	7	1800	800	1400
		Table 19: Conjugation efficiencies in liquid after 2h at 37C											Exconjugant /Recipient
		Donor	Recipient	Plasmid to be transfered	strain selected	log10	colonies 1	colonies 2	colonies 3	CFU/mL 1	CFU/mL 2	CFU/mL 3	frequencies 1	Frequencies 2	Frequencies 3	Average Frequencies	STDev Frequencies
	D'.1.470	E. coli Nissle_16Spec ΔdapA/TP114ΔshufflonpilVD'::cat	E. coli F470	TP114ΔshufflonpilVD'::cat	Donor (Spec, DAP, Kan, Chlor)	5	12	12	15	240000000	240000000	300000000	0	0	0	0	0
20/04/2021					Recipient (No antibiotics)	5	7	4	5	140000000	80000000	100000000
					Exconjugant (Kan)	0	0	0	0	0	0	0
	D'.2.470	E. coli Nissle_16Spec ΔdapA/TP114ΔshufflonpilVD'::cat	E. coli F470	TP114ΔshufflonpilVD'::cat	Donor (Spec, DAP, Kan, Chlor)	5	10	9	14	200000000	180000000	280000000	0	2.5e-06	2e-06	1.5e-06	1.32288e-06	Average Frequencies	STDev Frequencies
20/04/2021					Recipient (No antibiotics)	5	7	4	5	140000000	80000000	100000000						5e-07	1.06066e-06
					Exconjugant (Kan)	0	0	1	1	0	200	200
	D'.3.470	E. coli Nissle_16Spec ΔdapA/TP114ΔshufflonpilVD'::cat	E. coli F470	TP114ΔshufflonpilVD'::cat	Donor (Spec, DAP, Kan, Chlor)	5	10	14	15	200000000	280000000	300000000	0	0	0	0	0
20/04/2021					Recipient (No antibiotics)	5	2	2	10	40000000	40000000	200000000
					Exconjugant (Kan)	0	0	0	0	0	0	0

## Sheet: R2 (F632)
		Table 1: Conjugation efficiencies in liquid after 2h at 37C											Exconjugant /Recipient
		Donor	Recipient	Plasmid to be transfered	strain selected	log10	colonies 1	colonies 2	colonies 3	CFU/mL 1	CFU/mL 2	CFU/mL 3	frequencies 1	Frequencies 2	Frequencies 3	Average Frequencies	STDev Frequencies
	632.1	E. coli Nissle_16Spec ΔdapA/TP114ΔKan::cat	E. coli F632	TP114ΔKan::cat	Donor (Spec, DAP, Chlor)	5	12	8	9	240000000	160000000	180000000	0.0266667	0.016	0.0363636	0.0263434	0.0101857
12/04/2021					Recipient (Amp)	5	3	5	1.1	60000000	100000000	2.2e+07
					Exconjugant (Amp, Chlor)	3	8	8	4	1600000	1600000	800000
	632.2	E. coli Nissle_16Spec ΔdapA/TP114ΔKan::cat	E. coli F632	TP114ΔKan::cat	Donor (Spec, DAP, Chlor)	5	4	8	8	80000000	160000000	160000000	0.0133333	0.00666667	0.01	0.01	0.00333333	Average Frequencies	STDev Frequencies
12/04/2021					Recipient (Amp)	5	3	6	2	60000000	120000000	40000000						0.0182256	0.0115566
					Exconjugant (Amp, Chlor)	3	4	4	2	800000	800000	400000
	632.3	E. coli Nissle_16Spec ΔdapA/TP114ΔKan::cat	E. coli F632	TP114ΔKan::cat	Donor (Spec, DAP, Chlor)	5	5	8	6	100000000	160000000	120000000	0.015	0.02	0.02	0.0183333	0.00288675
12/04/2021					Recipient (Amp)	5	2	1	1.5	40000000	20000000	30000000
					Exconjugant (Amp, Chlor)	3	3	2	3	600000	400000	600000
		Table 2: Conjugation efficiencies on solid LBA after 2h at 37C											Exconjugant /Recipient
		Donor	Recipient	Plasmid to be transfered	strain selected	log10	colonies 1	colonies 2	colonies 3	CFU/mL 1	CFU/mL 2	CFU/mL 3	frequencies 1	Frequencies 2	Frequencies 3	Average Frequencies	STDev Frequencies
	632.4	E. coli Nissle_16Spec ΔdapA/TP114ΔKan::cat	E. coli F632	TP114ΔKan::cat	Donor (Spec, DAP, Chlor)	5	6	11	6	120000000	220000000	120000000	0.12	0.1	0.0171429	0.0790476	0.0545358
12/04/2021					Recipient (Amp)	5	1	1	7	20000000	20000000	140000000
					Exconjugant (Amp, Chlor)	3	12	10	12	2400000	2000000	2400000
	632.5	E. coli Nissle_16Spec ΔdapA/TP114ΔKan::cat	E. coli F632	TP114ΔKan::cat	Donor (Spec, DAP, Chlor)	5	14	7	7	280000000	140000000	140000000	0.022	0.045	0.045	0.0373333	0.0132791	Average Frequencies	STDev Frequencies
12/04/2021					Recipient (Amp)	5	5	2	2	100000000	40000000	40000000						0.0465714	0.0294965
					Exconjugant (Amp, Chlor)	3	11	9	9	2200000	1800000	1800000
	632.6	E. coli Nissle_16Spec ΔdapA/TP114ΔKan::cat	E. coli F632	TP114ΔKan::cat	Donor (Spec, DAP, Chlor)	5	6	10	8	120000000	200000000	160000000	0.02	0.0275	0.0225	0.0233333	0.00381881
12/04/2021					Recipient (Amp)	5	5	4	4	100000000	80000000	80000000
					Exconjugant (Amp, Chlor)	3	10	11	9	2000000	2200000	1800000
		Table 3: Conjugation efficiencies in liquid after 2h at 37C											Exconjugant /Recipient
		Donor	Recipient	Plasmid to be transfered	strain selected	log10	colonies 1	colonies 2	colonies 3	CFU/mL 1	CFU/mL 2	CFU/mL 3	frequencies 1	Frequencies 2	Frequencies 3	Average Frequencies	STDev Frequencies
	632.7	E. coli Nissle_16Spec ΔdapA/TP114ΔrciΔ3'pilV::Flag-tag-cat	E. coli F632	TP114ΔrciΔ3'pilV::Flag-tag-cat	Donor (Spec, DAP,Kan, Chlor)	5	4	9	4	80000000	180000000	80000000	0	1e-05	5e-06	5e-06	5e-06
14/04/2021					Recipient (Amp)	5	0.9	1	2	18000000	20000000	40000000
					Exconjugant (Amp, Chlor)	0	0	1	1	0	200	200
	632.8	E. coli Nissle_16Spec ΔdapA/TP114ΔrciΔ3'pilV::Flag-tag-cat	E. coli F632	TP114ΔrciΔ3'pilV::Flag-tag-cat	Donor (Spec, DAP,Kan, Chlor)	5	7	9	4	140000000	180000000	80000000	0	1e-05	0	3.33333e-06	5.7735e-06	Average Frequencies	STDev Frequencies
14/04/2021					Recipient (Amp)	5	1.4	1	4	28000000	20000000	80000000						2.77778e-06	1.17851e-06
					Exconjugant (Amp, Chlor)	0	0	1	0	0	200	0
	632.9	E. coli Nissle_16Spec ΔdapA/TP114ΔrciΔ3'pilV::Flag-tag-cat	E. coli F632	TP114ΔrciΔ3'pilV::Flag-tag-cat	Donor (Spec, DAP,Kan, Chlor)	5	9	4	7	180000000	80000000	140000000	0	0	0	0	0
14/04/2021					Recipient (Amp)	5	2	0.8	1.1	40000000	16000000	2.2e+07
					Exconjugant (Amp, Chlor)	0	0	0	0	0	0	0
		Table 4: Conjugation efficiencies in solid after 2h at 37C											Exconjugant /Recipient
		Donor	Recipient	Plasmid to be transfered	strain selected	log10	colonies 1	colonies 2	colonies 3	CFU/mL 1	CFU/mL 2	CFU/mL 3	frequencies 1	Frequencies 2	Frequencies 3	Average Frequencies	STDev Frequencies
	632.10	E. coli Nissle_16Spec ΔdapA/TP114ΔrciΔ3'pilV::Flag-tag-cat	E. coli F632	TP114ΔrciΔ3'pilV::Flag-tag-cat	Donor (Spec, DAP,Kan, Chlor)	5	13	4	5	260000000	80000000	100000000	0.01	0.06	0.0176471	0.0292157	0.0269328
14/04/2021					Recipient (Amp)	5	4	1	1.7	80000000	20000000	34000000
					Exconjugant (Amp, Chlor)	3	4	6	3	800000	1200000	600000
	632.11	E. coli Nissle_16Spec ΔdapA/TP114ΔrciΔ3'pilV::Flag-tag-cat	E. coli F632	TP114ΔrciΔ3'pilV::Flag-tag-cat	Donor (Spec, DAP,Kan, Chlor)	5	7	8	5	140000000	160000000	100000000	0.02	0.015	0.006	0.0136667	0.0070946	Average Frequencies	STDev Frequencies
14/04/2021					Recipient (Amp)	5	2	4	5	40000000	80000000	100000000						0.0265163	0.0109948
					Exconjugant (Amp, Chlor)	3	4	6	3	800000	1200000	600000
	632.12	E. coli Nissle_16Spec ΔdapA/TP114ΔrciΔ3'pilV::Flag-tag-cat	E. coli F632	TP114ΔrciΔ3'pilV::Flag-tag-cat	Donor (Spec, DAP,Kan, Chlor)	5	11	10	7	220000000	200000000	140000000	0.01	0.04	0.06	0.0366667	0.0251661
14/04/2021					Recipient (Amp)	5	4	1	1	80000000	20000000	20000000
					Exconjugant (Amp, Chlor)	3	4	4	6	800000	800000	1200000
		Table 5: Conjugation efficiencies in liquid after 2h at 37C											Exconjugant /Recipient
		Donor	Recipient	Plasmid to be transfered	strain selected	log10	colonies 1	colonies 2	colonies 3	CFU/mL 1	CFU/mL 2	CFU/mL 3	frequencies 1	Frequencies 2	Frequencies 3	Average Frequencies	STDev Frequencies
	1.1.632	E. coli Nissle_16Spec ΔdapA/TP114ΔshufflonpilV1::cat	E. coli F632	TP114ΔshufflonpilV1::cat	Donor (Spec, DAP,Kan, Chlor)	5	6	9	8	120000000	180000000	160000000	0.03	0.01	0.0285714	0.0228571	0.0111575
22/03/2021					Recipient (No antibiotics)	5	1	2	1.4	20000000	40000000	28000000
					Exconjugant (Kan)	3	3	2	4	600000	400000	800000
	1.2.632	E. coli Nissle_16Spec ΔdapA/TP114ΔshufflonpilV1::cat	E. coli F632	TP114ΔshufflonpilV1::cat	Donor (Spec, DAP,Kan, Chlor)	5	12	7	5	240000000	140000000	100000000	0.01	0.008	0.005	0.00766667	0.00251661	Average Frequencies	STDev Frequencies
22/03/2021					Recipient (No antibiotics)	5	2	1	2	40000000	20000000	40000000						0.0121376	0.0107413
					Exconjugant (Kan)	3	2	0.8	1	400000	160000	200000
	1.3.632	E. coli Nissle_16Spec ΔdapA/TP114ΔshufflonpilV1::cat	E. coli F632	TP114ΔshufflonpilV1::cat	Donor (Spec, DAP,Kan, Chlor)	5	4	7	11	80000000	140000000	220000000	0.003	0.00666667	0.008	0.00588889	0.00258915
22/03/2021					Recipient (No antibiotics)	5	4	1.5	1	80000000	30000000	20000000
					Exconjugant (Kan)	3	1.2	1	0.8	240000	200000	160000
		Table 6: Conjugation efficiencies in liquid after 2h at 37C											Exconjugant /Recipient
		Donor	Recipient	Plasmid to be transfered	strain selected	log10	colonies 1	colonies 2	colonies 3	CFU/mL 1	CFU/mL 2	CFU/mL 3	frequencies 1	Frequencies 2	Frequencies 3	Average Frequencies	STDev Frequencies
	2.1.632	E. coli Nissle_16Spec ΔdapA/TP114ΔshufflonpilV2::cat	E. coli F632	TP114ΔshufflonpilV2::cat	Donor (Spec, DAP,Kan, Chlor)	5	10	3	6	200000000	60000000	120000000	0	0	0	0	0
24/03/2021					Recipient (No antibiotics)	5	1	4	2	20000000	80000000	40000000
					Exconjugant (Kan)	0	0	0	0	0	0	0
	2.2.632	E. coli Nissle_16Spec ΔdapA/TP114ΔshufflonpilV2::cat	E. coli F632	TP114ΔshufflonpilV2::cat	Donor (Spec, DAP,Kan, Chlor)	5	10	8	6	200000000	160000000	120000000	0	0	5e-06	1.66667e-06	2.88675e-06	Average Frequencies	STDev Frequencies
24/03/2021					Recipient (No antibiotics)	5	3	2	2	60000000	40000000	40000000						1.66667e-06	1.17851e-06
					Exconjugant (Kan)	0	0	0	1	0	0	200
	2.3.632	E. coli Nissle_16Spec ΔdapA/TP114ΔshufflonpilV2::cat	E. coli F632	TP114ΔshufflonpilV2::cat	Donor (Spec, DAP,Kan, Chlor)	5	8	6	9	160000000	120000000	180000000	0	1e-05	0	3.33333e-06	5.7735e-06
24/03/2021					Recipient (No antibiotics)	5	1	3	2	20000000	60000000	40000000
					Exconjugant (Kan)	0	0	3	0	0	600	0
		Table 7: Conjugation efficiencies in liquid after 2h at 37C											Exconjugant /Recipient
		Donor	Recipient	Plasmid to be transfered	strain selected	log10	colonies 1	colonies 2	colonies 3	CFU/mL 1	CFU/mL 2	CFU/mL 3	frequencies 1	Frequencies 2	Frequencies 3	Average Frequencies	STDev Frequencies
	3.1.632	E. coli Nissle_16Spec ΔdapA/TP114ΔshufflonpilV3::cat	E. coli F632	TP114ΔshufflonpilV3::cat	Donor (Spec, DAP,Kan, Chlor)	5	8	9	10	160000000	180000000	200000000	0.00909091	0.00333333	0.005	0.00580808	0.00296263
29/03/2021					Recipient (No antibiotics)	5	2.2	3	4	4.4e+07	60000000	80000000
					Exconjugant (Kan)	3	2	1	2	400000	200000	400000
	3.2.632	E. coli Nissle_16Spec ΔdapA/TP114ΔshufflonpilV3::cat	E. coli F632	TP114ΔshufflonpilV3::cat	Donor (Spec, DAP,Kan, Chlor)	5	12	12	7	240000000	240000000	140000000	0.03	0.01	0.00333333	0.0144444	0.0138778	Average Frequencies	STDev Frequencies
29/03/2021					Recipient (No antibiotics)	5	1	2	3	20000000	40000000	60000000						0.0102694	0.00610683
					Exconjugant (Kan)	3	3	2	1	600000	400000	200000
	3.3.632	E. coli Nissle_16Spec ΔdapA/TP114ΔshufflonpilV3::cat	E. coli F632	TP114ΔshufflonpilV3::cat	Donor (Spec, DAP,Kan, Chlor)	5	8	5	7	160000000	100000000	140000000	0.02	0.00666667	0.005	0.0105556	0.00822147
29/03/2021					Recipient (No antibiotics)	5	1	3	2	20000000	60000000	40000000
					Exconjugant (Kan)	3	2	2	1	400000	400000	200000
		Table 8: Conjugation efficiencies in liquid after 2h at 37C											Exconjugant /Recipient
		Donor	Recipient	Plasmid to be transfered	strain selected	log10	colonies 1	colonies 2	colonies 3	CFU/mL 1	CFU/mL 2	CFU/mL 3	frequencies 1	Frequencies 2	Frequencies 3	Average Frequencies	STDev Frequencies
	3'.1.632	E. coli Nissle_16Spec ΔdapA/TP114ΔshufflonpilV3'::cat	E. coli F632	TP114ΔshufflonpilV3'::cat	Donor (Spec, DAP,Kan, Chlor)	5	10	6	5	200000000	120000000	100000000	0	0	0	0	0
31/03/2021					Recipient (No antibiotics)	5	2	1.9	1	40000000	38000000	20000000
					Exconjugant (Kan)	0	0	0	0	0	0	0
	3'.2.632	E. coli Nissle_16Spec ΔdapA/TP114ΔshufflonpilV3'::cat	E. coli F632	TP114ΔshufflonpilV3'::cat	Donor (Spec, DAP,Kan, Chlor)	5	8	5	12	160000000	100000000	240000000	1e-05	0	6.66667e-06	5.55556e-06	5.09175e-06	Average Frequencies	STDev Frequencies
31/03/2021					Recipient (No antibiotics)	5	1	2	3	20000000	40000000	60000000						6.03175e-06	3.92837e-06
					Exconjugant (Kan)	0	1	0	2	200	0	400
	3'.3.632	E. coli Nissle_16Spec ΔdapA/TP114ΔshufflonpilV3'::cat	E. coli F632	TP114ΔshufflonpilV3'::cat	Donor (Spec, DAP,Kan, Chlor)	5	5	7	6	100000000	140000000	120000000	1.33333e-05	1.42857e-05	1e-05	1.25397e-05	2.25039e-06
31/03/2021					Recipient (No antibiotics)	5	3	1.4	2	60000000	28000000	40000000
					Exconjugant (Kan)	0	4	2	2	800	400	400
		Table 9: Conjugation efficiencies in liquid after 2h at 37C											Exconjugant /Recipient
		Donor	Recipient	Plasmid to be transfered	strain selected	log10	colonies 1	colonies 2	colonies 3	CFU/mL 1	CFU/mL 2	CFU/mL 3	frequencies 1	Frequencies 2	Frequencies 3	Average Frequencies	STDev Frequencies
	4.1.632	E. coli Nissle_16Spec ΔdapA/TP114ΔshufflonpilV4::cat	E. coli F632	TP114ΔshufflonpilV4::cat	Donor (Spec, DAP,Kan, Chlor)	5	6	7	3	120000000	140000000	60000000	0.001	0.001	0.0009	0.000966667	5.7735e-05
01/04/2021					Recipient (No antibiotics)	5	1	1	1	20000000	20000000	20000000
					Exconjugant (Kan)	2	1	1	0.9	20000	20000	18000
	4.2.632	E. coli Nissle_16Spec ΔdapA/TP114ΔshufflonpilV4::cat	E. coli F632	TP114ΔshufflonpilV4::cat	Donor (Spec, DAP,Kan, Chlor)	5	11	4	11	220000000	80000000	220000000	0.001	0.001	0.001	0.001	0	Average Frequencies	STDev Frequencies
01/04/2021					Recipient (No antibiotics)	5	1	1	1	20000000	20000000	20000000						0.000861111	2.35702e-05
					Exconjugant (Kan)	2	1	1	1	20000	20000	20000
	4.3.632	E. coli Nissle_16Spec ΔdapA/TP114ΔshufflonpilV4::cat	E. coli F632	TP114ΔshufflonpilV4::cat	Donor (Spec, DAP,Kan, Chlor)	5	5	9	10	100000000	180000000	200000000	0.00035	0.001	0.0005	0.000616667	0.000340343
01/04/2021					Recipient (No antibiotics)	5	4	1	2	80000000	20000000	40000000
					Exconjugant (Kan)	2	1.4	1	1	28000	20000	20000
		Table 10: Conjugation efficiencies in liquid after 2h at 37C											Exconjugant /Recipient
		Donor	Recipient	Plasmid to be transfered	strain selected	log10	colonies 1	colonies 2	colonies 3	CFU/mL 1	CFU/mL 2	CFU/mL 3	frequencies 1	Frequencies 2	Frequencies 3	Average Frequencies	STDev Frequencies
	4'.1.632	E. coli Nissle_16Spec ΔdapA/TP114ΔshufflonpilV4'::cat	E. coli F632	TP114ΔshufflonpilV4'::cat	Donor (Spec, DAP,Kan, Chlor)	5	11	3	6	220000000	60000000	120000000	0	0	0	0	0
01/04/2021					Recipient (No antibiotics)	5	1	1	0.9	20000000	20000000	18000000
					Exconjugant (Kan)	0	0	0	0	0	0	0
	4'.2.632	E. coli Nissle_16Spec ΔdapA/TP114ΔshufflonpilV4'::cat	E. coli F632	TP114ΔshufflonpilV4'::cat	Donor (Spec, DAP,Kan, Chlor)	5	8	9	5	160000000	180000000	100000000	0	0	0	0	0	Average Frequencies	STDev Frequencies
01/04/2021					Recipient (No antibiotics)	5	2	2	1	40000000	40000000	20000000						0	0
					Exconjugant (Kan)	0	0	0	0	0	0	0
	4'.3.632	E. coli Nissle_16Spec ΔdapA/TP114ΔshufflonpilV4'::cat	E. coli F632	TP114ΔshufflonpilV4'::cat	Donor (Spec, DAP,Kan, Chlor)	5	4	5	4	80000000	100000000	80000000	0	0	0	0	0
01/04/2021					Recipient (No antibiotics)	5	1	2	1	20000000	40000000	20000000
					Exconjugant (Kan)	0	0	0	0	0	0	0
		Table 11: Conjugation efficiencies in liquid after 2h at 37C											Exconjugant /Recipient
		Donor	Recipient	Plasmid to be transfered	strain selected	log10	colonies 1	colonies 2	colonies 3	CFU/mL 1	CFU/mL 2	CFU/mL 3	frequencies 1	Frequencies 2	Frequencies 3	Average Frequencies	STDev Frequencies
	5.1.632	E. coli Nissle_16Spec ΔdapA/TP114ΔshufflonpilV5::cat	E. coli F632	TP114ΔshufflonpilV5::cat	Donor (Spec, DAP,Kan, Chlor)	5	9	6	4	180000000	120000000	80000000	1e-05	6.66667e-06	1e-05	8.88889e-06	1.9245e-06
01/04/2021					Recipient (No antibiotics)	5	1	3	2	20000000	60000000	40000000
					Exconjugant (Kan)	0	1	2	2	200	400	400
	5.2.632	E. coli Nissle_16Spec ΔdapA/TP114ΔshufflonpilV5::cat	E. coli F632	TP114ΔshufflonpilV5::cat	Donor (Spec, DAP,Kan, Chlor)	5	8	9	7	160000000	180000000	140000000	3e-05	0	0	1e-05	1.73205e-05	Average Frequencies	STDev Frequencies
01/04/2021					Recipient (No antibiotics)	5	1	5	2	20000000	100000000	40000000						7.7037e-06	7.85674e-07
					Exconjugant (Kan)	0	3	0	0	600	0	0
	5.3.632	E. coli Nissle_16Spec ΔdapA/TP114ΔshufflonpilV5::cat	E. coli F632	TP114ΔshufflonpilV5::cat	Donor (Spec, DAP,Kan, Chlor)	5	7	8	9	140000000	160000000	180000000	6.66667e-06	0	6e-06	4.22222e-06	3.67171e-06
01/04/2021					Recipient (No antibiotics)	5	3	4	5	60000000	80000000	100000000
					Exconjugant (Kan)	0	2	0	3	400	0	600
		Table 12: Conjugation efficiencies in liquid after 2h at 37C											Exconjugant /Recipient
		Donor	Recipient	Plasmid to be transfered	strain selected	log10	colonies 1	colonies 2	colonies 3	CFU/mL 1	CFU/mL 2	CFU/mL 3	frequencies 1	Frequencies 2	Frequencies 3	Average Frequencies	STDev Frequencies
	5'.1.632	E. coli Nissle_16Spec ΔdapA/TP114ΔshufflonpilV5'::cat	E. coli F632	TP114ΔshufflonpilV5'::cat	Donor (Spec, DAP,Kan, Chlor)	5	13	9	13	260000000	180000000	260000000	0.0075	0.002	0.03	0.0131667	0.0148352
01/04/2021					Recipient (No antibiotics)	5	4	5	1	80000000	100000000	20000000
					Exconjugant (Kan)	3	3	1	3	600000	200000	600000
	5'.2.632	E. coli Nissle_16Spec ΔdapA/TP114ΔshufflonpilV5'::cat	E. coli F632	TP114ΔshufflonpilV5'::cat	Donor (Spec, DAP,Kan, Chlor)	5	5	9	5	100000000	180000000	100000000	0.08	0.025	0.0133333	0.0394444	0.0356033	Average Frequencies	STDev Frequencies
01/04/2021					Recipient (No antibiotics)	5	1	2	6	20000000	40000000	120000000						0.0308704	0.0185812
					Exconjugant (Kan)	3	8	5	8	1600000	1000000	1600000
	5'.3.632	E. coli Nissle_16Spec ΔdapA/TP114ΔshufflonpilV5'::cat	E. coli F632	TP114ΔshufflonpilV5'::cat	Donor (Spec, DAP,Kan, Chlor)	5	7	10	14	140000000	200000000	280000000	0.03	0.05	0.04	0.04	0.01
01/04/2021					Recipient (No antibiotics)	5	2	2	1	40000000	40000000	20000000
					Exconjugant (Kan)	3	6	10	4	1200000	2000000	800000
		Table 13: Conjugation efficiencies in liquid after 2h at 37C											Exconjugant /Recipient
		Donor	Recipient	Plasmid to be transfered	strain selected	log10	colonies 1	colonies 2	colonies 3	CFU/mL 1	CFU/mL 2	CFU/mL 3	frequencies 1	Frequencies 2	Frequencies 3	Average Frequencies	STDev Frequencies
	A.1.632	E. coli Nissle_16Spec ΔdapA/TP114ΔshufflonpilVA::cat	E. coli F632	TP114ΔshufflonpilVA::cat	Donor (Spec, DAP,Kan, Chlor)	5	9	8	13	180000000	160000000	260000000	0	0	0	0	0
08/04/2021					Recipient (No antibiotics)	5	4	3	3	80000000	60000000	60000000
					Exconjugant (Kan)	0	0	0	0	0	0	0
	A.2.632	E. coli Nissle_16Spec ΔdapA/TP114ΔshufflonpilVA::cat	E. coli F632	TP114ΔshufflonpilVA::cat	Donor (Spec, DAP,Kan, Chlor)	5	11	5	14	220000000	100000000	280000000	0	0	0	0	0	Average Frequencies	STDev Frequencies
08/04/2021					Recipient (No antibiotics)	5	3	5	2.1	60000000	100000000	42000000						0	0
					Exconjugant (Kan)	0	0	0	0	0	0	0
	A.3.632	E. coli Nissle_16Spec ΔdapA/TP114ΔshufflonpilVA::cat	E. coli F632	TP114ΔshufflonpilVA::cat	Donor (Spec, DAP,Kan, Chlor)	5	8	7	10	160000000	140000000	200000000	0	0	0	0	0
08/04/2021					Recipient (No antibiotics)	5	1.9	2	3	38000000	40000000	60000000
					Exconjugant (Kan)	0	0	0	0	0	0	0
		Table 14: Conjugation efficiencies in liquid after 2h at 37C											Exconjugant /Recipient
		Donor	Recipient	Plasmid to be transfered	strain selected	log10	colonies 1	colonies 2	colonies 3	CFU/mL 1	CFU/mL 2	CFU/mL 3	frequencies 1	Frequencies 2	Frequencies 3	Average Frequencies	STDev Frequencies
	A'.1.632	E. coli Nissle_16Spec ΔdapA/TP114ΔshufflonpilVA'::cat	E. coli F632	TP114ΔshufflonpilVA'::cat	Donor (Spec, DAP,Kan, Chlor)	5	11	5	6	220000000	100000000	120000000	0.001	0.001	0.0004	0.0008	0.00034641
08/04/2021					Recipient (No antibiotics)	5	3	2	2.5	60000000	40000000	50000000
					Exconjugant (Kan)	2	3	2	1	60000	40000	20000
	A'.2.632	E. coli Nissle_16Spec ΔdapA/TP114ΔshufflonpilVA'::cat	E. coli F632	TP114ΔshufflonpilVA'::cat	Donor (Spec, DAP,Kan, Chlor)	5	12	15	8	240000000	300000000	160000000	0.0004	0.001	0.001	0.0008	0.00034641	Average Frequencies	STDev Frequencies
08/04/2021					Recipient (No antibiotics)	5	5	1	1	100000000	20000000	20000000						0.00111667	0
					Exconjugant (Kan)	2	2	1	1	40000	20000	20000
	A'.3.632	E. coli Nissle_16Spec ΔdapA/TP114ΔshufflonpilVA'::cat	E. coli F632	TP114ΔshufflonpilVA'::cat	Donor (Spec, DAP,Kan, Chlor)	5	8	7	8	160000000	140000000	160000000	0.00025	0.001	0.004	0.00175	0.00198431
08/04/2021					Recipient (No antibiotics)	5	4	4	1	80000000	80000000	20000000
					Exconjugant (Kan)	2	1	4	4	20000	80000	80000
		Table 15: Conjugation efficiencies in liquid after 2h at 37C											Exconjugant /Recipient
		Donor	Recipient	Plasmid to be transfered	strain selected	log10	colonies 1	colonies 2	colonies 3	CFU/mL 1	CFU/mL 2	CFU/mL 3	frequencies 1	Frequencies 2	Frequencies 3	Average Frequencies	STDev Frequencies
	B.1.632	E. coli Nissle_16Spec ΔdapA/TP114ΔshufflonpilVB::cat	E. coli F632	TP114ΔshufflonpilVB::cat	Donor (Spec, DAP,Kan, Chlor)	5	11	7	13	220000000	140000000	260000000	0.00242857	0.0075	0.02	0.00997619	0.00904364
19/04/2021					Recipient (No antibiotics)	5	7	4	1	140000000	80000000	20000000
					Exconjugant (Kan)	3	1.7	3	2	340000	600000	400000
	B.2.632	E. coli Nissle_16Spec ΔdapA/TP114ΔshufflonpilVB::cat	E. coli F632	TP114ΔshufflonpilVB::cat	Donor (Spec, DAP,Kan, Chlor)	5	10	9	14	200000000	180000000	280000000	0.0304348	0.01	0.11	0.0501449	0.0528334	Average Frequencies	STDev Frequencies
19/04/2021					Recipient (No antibiotics)	5	2.3	2	1	4.6e+07	40000000	20000000						0.022633	0.0284036
					Exconjugant (Kan)	3	7	2	11	1400000	400000	2200000
	B.3.632	E. coli Nissle_16Spec ΔdapA/TP114ΔshufflonpilVB::cat	E. coli F632	TP114ΔshufflonpilVB::cat	Donor (Spec, DAP,Kan, Chlor)	5	6	8	8	120000000	160000000	160000000	0.00666667	0.00666667	0.01	0.00777778	0.0019245
19/04/2021					Recipient (No antibiotics)	5	6	6	6	120000000	120000000	120000000
					Exconjugant (Kan)	3	4	4	6	800000	800000	1200000
		Table 16: Conjugation efficiencies in liquid after 2h at 37C											Exconjugant /Recipient
		Donor	Recipient	Plasmid to be transfered	strain selected	log10	colonies 1	colonies 2	colonies 3	CFU/mL 1	CFU/mL 2	CFU/mL 3	frequencies 1	Frequencies 2	Frequencies 3	Average Frequencies	STDev Frequencies
	B'.1.632	E. coli Nissle_16Spec ΔdapA/TP114ΔshufflonpilVB'::cat	E. coli F632	TP114ΔshufflonpilVB'::cat	Donor (Spec, DAP,Kan, Chlor)	5	9	9	11	180000000	180000000	220000000	0.00125	0.002	0.005	0.00275	0.00198431
19/04/2021					Recipient (No antibiotics)	5	4	2	1	80000000	40000000	20000000
					Exconjugant (Kan)	2	5	4	5	100000	80000	100000
	B'.2.632	E. coli Nissle_16Spec ΔdapA/TP114ΔshufflonpilVB'::cat	E. coli F632	TP114ΔshufflonpilVB'::cat	Donor (Spec, DAP,Kan, Chlor)	5	7	4	7	140000000	80000000	140000000	0.00117647	0.001	0.004	0.00205882	0.00168342	Average Frequencies	STDev Frequencies
19/04/2021					Recipient (No antibiotics)	5	1.7	3	2	34000000	60000000	40000000						0.00239924	0.000488736
					Exconjugant (Kan)	2	2	3	8	40000	60000	160000
	B'.3.632	E. coli Nissle_16Spec ΔdapA/TP114ΔshufflonpilVB'::cat	E. coli F632	TP114ΔshufflonpilVB'::cat	Donor (Spec, DAP,Kan, Chlor)	5	3	9	12	60000000	180000000	240000000	0.0035	0.00166667	0.002	0.00238889	0.000976578
19/04/2021					Recipient (No antibiotics)	5	2	3	2	40000000	60000000	40000000
					Exconjugant (Kan)	2	7	5	4	140000	100000	80000
		Table 17: Conjugation efficiencies in liquid after 2h at 37C											Exconjugant /Recipient
		Donor	Recipient	Plasmid to be transfered	strain selected	log10	colonies 1	colonies 2	colonies 3	CFU/mL 1	CFU/mL 2	CFU/mL 3	frequencies 1	Frequencies 2	Frequencies 3	Average Frequencies	STDev Frequencies
	C.1.632	E. coli Nissle_16Spec ΔdapA/TP114ΔshufflonpilVC::cat	E. coli F632	TP114ΔshufflonpilVC::cat	Donor (Spec, DAP,Kan, Chlor)	5	6	11	11	120000000	220000000	220000000	0	0	0	0	0
19/04/2021					Recipient (No antibiotics)	5	7	4	3	140000000	80000000	60000000
					Exconjugant (Kan)	0	0	0	0	0	0	0
	C.2.632	E. coli Nissle_16Spec ΔdapA/TP114ΔshufflonpilVC::cat	E. coli F632	TP114ΔshufflonpilVC::cat	Donor (Spec, DAP,Kan, Chlor)	5	10	11	8	200000000	220000000	160000000	0	0	0	0	0	Average Frequencies	STDev Frequencies
19/04/2021					Recipient (No antibiotics)	5	3	2	2	60000000	40000000	40000000						0	0
					Exconjugant (Kan)	0	0	0	0	0	0	0
	C.3.632	E. coli Nissle_16Spec ΔdapA/TP114ΔshufflonpilVC::cat	E. coli F632	TP114ΔshufflonpilVC::cat	Donor (Spec, DAP,Kan, Chlor)	5	3	8	10	60000000	160000000	200000000	0	0	0	0	0
19/04/2021					Recipient (No antibiotics)	5	1	2	1.4	20000000	40000000	28000000
					Exconjugant (Kan)	0	0	0	0	0	0	0
		Table 18: Conjugation efficiencies in liquid after 2h at 37C											Exconjugant /Recipient
		Donor	Recipient	Plasmid to be transfered	strain selected	log10	colonies 1	colonies 2	colonies 3	CFU/mL 1	CFU/mL 2	CFU/mL 3	frequencies 1	Frequencies 2	Frequencies 3	Average Frequencies	STDev Frequencies
	C'.1.632	E. coli Nissle_16Spec ΔdapA/TP114ΔshufflonpilVC'::cat	E. coli F632	TP114ΔshufflonpilVC'::cat	Donor (Spec, DAP,Kan, Chlor)	5	9	10	6	180000000	200000000	120000000	0.00266667	0.013	0.00388889	0.00651852	0.0056463
20/04/2021					Recipient (No antibiotics)	5	3	1	1.8	60000000	20000000	36000000
					Exconjugant (Kan)	2	8	13	7	160000	260000	140000
	C'.2.632	E. coli Nissle_16Spec ΔdapA/TP114ΔshufflonpilVC'::cat	E. coli F632	TP114ΔshufflonpilVC'::cat	Donor (Spec, DAP,Kan, Chlor)	5	6	10	9	120000000	200000000	180000000	0.00333333	0.01	0.002	0.00511111	0.00428607	Average Frequencies	STDev Frequencies
20/04/2021					Recipient (No antibiotics)	5	3	1	4	60000000	20000000	80000000						0.00502998	0.000995187
					Exconjugant (Kan)	2	10	10	8	200000	200000	160000
	C'.3.632	E. coli Nissle_16Spec ΔdapA/TP114ΔshufflonpilVC'::cat	E. coli F632	TP114ΔshufflonpilVC'::cat	Donor (Spec, DAP,Kan, Chlor)	5	8	7	8	160000000	140000000	160000000	0.006	0.00238095	0.002	0.00346032	0.00220766
20/04/2021					Recipient (No antibiotics)	5	1	2.1	2	20000000	42000000	40000000
					Exconjugant (Kan)	2	6	5	4	120000	100000	80000
		Table 19: Conjugation efficiencies in liquid after 2h at 37C											Exconjugant /Recipient
		Donor	Recipient	Plasmid to be transfered	strain selected	log10	colonies 1	colonies 2	colonies 3	CFU/mL 1	CFU/mL 2	CFU/mL 3	frequencies 1	Frequencies 2	Frequencies 3	Average Frequencies	STDev Frequencies
	D'.1.632	E. coli Nissle_16Spec ΔdapA/TP114ΔshufflonpilVD'::cat	E. coli F632	TP114ΔshufflonpilVD'::cat	Donor (Spec, DAP,Kan, Chlor)	5	11	8	9	220000000	160000000	180000000	0	0	0	0	0
20/04/2021					Recipient (No antibiotics)	5	3	4	7	60000000	80000000	140000000
					Exconjugant (Kan)	0	0	0	0	0	0	0
	D'.2.632	E. coli Nissle_16Spec ΔdapA/TP114ΔshufflonpilVD'::cat	E. coli F632	TP114ΔshufflonpilVD'::cat	Donor (Spec, DAP,Kan, Chlor)	5	9	13	14	180000000	260000000	280000000	0	0	0	0	0	Average Frequencies	STDev Frequencies
20/04/2021					Recipient (No antibiotics)	5	2	1	3	40000000	20000000	60000000						0	0
					Exconjugant (Kan)	0	0	0	0	0	0	0
	D'.3.632	E. coli Nissle_16Spec ΔdapA/TP114ΔshufflonpilVD'::cat	E. coli F632	TP114ΔshufflonpilVD'::cat	Donor (Spec, DAP,Kan, Chlor)	5	14	10	11	280000000	200000000	220000000	0	0	0	0	0
20/04/2021					Recipient (No antibiotics)	5	2	2	1	40000000	40000000	20000000
					Exconjugant (Kan)	0	0	0	0	0	0	0

## Sheet: R3 (F653)
		Table 1: Conjugation efficiencies in liquid after 2h at 37C											Exconjugant /Recipient
		Donor	Recipient	Plasmid to be transfered	strain selected	log10	colonies 1	colonies 2	colonies 3	CFU/mL 1	CFU/mL 2	CFU/mL 3	frequencies 1	Frequencies 2	Frequencies 3	Average Frequencies	STDev Frequencies
	653.1	E. coli Nissle_16Spec ΔdapA/TP114ΔKan::cat	E. coli F653	TP114ΔKan::cat	Donor (Spec, DAP, Chlor)	5	6	7	6	120000000	140000000	120000000	0.0333333	0.00857143	0.02	0.0206349	0.0123932
12/04/2021					Recipient (Amp)	5	3	7	7	60000000	140000000	140000000
					Exconjugant (Amp, Chlor)	3	10	6	14	2000000	1200000	2800000
	653.2	E. coli Nissle_16Spec ΔdapA/TP114ΔKan::cat	E. coli F653	TP114ΔKan::cat	Donor (Spec, DAP, Chlor)	5	11	6	9	220000000	120000000	180000000	0.0285714	0.05	0.0116667	0.0300794	0.0192111	Average Frequencies	STDev Frequencies
12/04/2021					Recipient (Amp)	5	7	3	6	140000000	60000000	120000000						0.0228307	0.00667823
					Exconjugant (Amp, Chlor)	3	20	15	7	4000000	3000000	1400000
	653.3	E. coli Nissle_16Spec ΔdapA/TP114ΔKan::cat	E. coli F653	TP114ΔKan::cat	Donor (Spec, DAP, Chlor)	5	8	10	6	160000000	200000000	120000000	0.01	0.0166667	0.0266667	0.0177778	0.0083887
12/04/2021					Recipient (Amp)	5	8	6	6	160000000	120000000	120000000
					Exconjugant (Amp, Chlor)	3	8	10	16	1600000	2000000	3200000
		Table 2: Conjugation efficiencies on solid LBA after 2h at 37C											Exconjugant /Recipient
		Donor	Recipient	Plasmid to be transfered	strain selected	log10	colonies 1	colonies 2	colonies 3	CFU/mL 1	CFU/mL 2	CFU/mL 3	frequencies 1	Frequencies 2	Frequencies 3	Average Frequencies	STDev Frequencies
	653.4	E. coli Nissle_16Spec ΔdapA/TP114ΔKan::cat	E. coli F653	TP114ΔKan::cat	Donor (Spec, DAP, Chlor)	5	7	6	4	140000000	120000000	80000000	0.025	0.09	0.01375	0.0429167	0.0411615
12/04/2021					Recipient (Amp)	5	4	1	8	80000000	20000000	160000000
					Exconjugant (Amp, Chlor)	3	10	9	11	2000000	1800000	2200000
	653.5	E. coli Nissle_16Spec ΔdapA/TP114ΔKan::cat	E. coli F653	TP114ΔKan::cat	Donor (Spec, DAP, Chlor)	5	7	10	12	140000000	200000000	240000000	0.055	0.015	0.01	0.0266667	0.0246644	Average Frequencies	STDev Frequencies
12/04/2021					Recipient (Amp)	5	2	8	6	40000000	160000000	120000000						0.0265741	0.0114905
					Exconjugant (Amp, Chlor)	3	11	12	6	2200000	2400000	1200000
	653.6	E. coli Nissle_16Spec ΔdapA/TP114ΔKan::cat	E. coli F653	TP114ΔKan::cat	Donor (Spec, DAP, Chlor)	5	6	8	3	120000000	160000000	60000000	0.00666667	0.01375	0.01	0.0101389	0.00354371
12/04/2021					Recipient (Amp)	5	9	8	10	180000000	160000000	200000000
					Exconjugant (Amp, Chlor)	3	6	11	10	1200000	2200000	2000000
		Table 3: Conjugation efficiencies in liquid after 2h at 37C											Exconjugant /Recipient
		Donor	Recipient	Plasmid to be transfered	strain selected	log10	colonies 1	colonies 2	colonies 3	CFU/mL 1	CFU/mL 2	CFU/mL 3	frequencies 1	Frequencies 2	Frequencies 3	Average Frequencies	STDev Frequencies
	653.7	E. coli Nissle_16Spec ΔdapA/TP114ΔrciΔ3'pilV::Flag-tag-cat	E. coli F653	TP114ΔrciΔ3'pilV::Flag-tag-cat	Donor (Spec, DAP,Kan, Chlor)	5	3	6	10	60000000	120000000	200000000	0	0	0	0	0
14/04/2021					Recipient (Amp)	5	1	3	4	20000000	60000000	80000000
					Exconjugant (Amp, Chlor)	0	0	0	0	0	0	0
	653.8	E. coli Nissle_16Spec ΔdapA/TP114ΔrciΔ3'pilV::Flag-tag-cat	E. coli F653	TP114ΔrciΔ3'pilV::Flag-tag-cat	Donor (Spec, DAP,Kan, Chlor)	5	10	10	6	200000000	200000000	120000000	0	0	0	0	0	Average Frequencies	STDev Frequencies
14/04/2021					Recipient (Amp)	5	4	3	4	80000000	60000000	80000000						0	0
					Exconjugant (Amp, Chlor)	0	0	0	0	0	0	0
	653.9	E. coli Nissle_16Spec ΔdapA/TP114ΔrciΔ3'pilV::Flag-tag-cat	E. coli F653	TP114ΔrciΔ3'pilV::Flag-tag-cat	Donor (Spec, DAP,Kan, Chlor)	5	5	3	6	100000000	60000000	120000000	0	0	0	0	0
14/04/2021					Recipient (Amp)	5	4	1	3	80000000	20000000	60000000
					Exconjugant (Amp, Chlor)	0	0	0	0	0	0	0
		Table 4: Conjugation efficiencies in solid after 2h at 37C											Exconjugant /Recipient
		Donor	Recipient	Plasmid to be transfered	strain selected	log10	colonies 1	colonies 2	colonies 3	CFU/mL 1	CFU/mL 2	CFU/mL 3	frequencies 1	Frequencies 2	Frequencies 3	Average Frequencies	STDev Frequencies
	653.10	E. coli Nissle_16Spec ΔdapA/TP114ΔrciΔ3'pilV::Flag-tag-cat	E. coli F653	TP114ΔrciΔ3'pilV::Flag-tag-cat	Donor (Spec, DAP,Kan, Chlor)	5	13	8	10	260000000	160000000	200000000	0.00857143	0.00666667	0.01	0.0084127	0.00167233
14/04/2021					Recipient (Amp)	5	7	3	5	140000000	60000000	100000000
					Exconjugant (Amp, Chlor)	3	6	2	5	1200000	400000	1000000
	653.11	E. coli Nissle_16Spec ΔdapA/TP114ΔrciΔ3'pilV::Flag-tag-cat	E. coli F653	TP114ΔrciΔ3'pilV::Flag-tag-cat	Donor (Spec, DAP,Kan, Chlor)	5	7	7	4	140000000	140000000	80000000	0.00625	0.02	0.0125	0.0129167	0.00688446	Average Frequencies	STDev Frequencies
14/04/2021					Recipient (Amp)	5	8	2	4	160000000	40000000	80000000						0.0107394	0.00318479
					Exconjugant (Amp, Chlor)	3	5	4	5	1000000	800000	1000000
	653.12	E. coli Nissle_16Spec ΔdapA/TP114ΔrciΔ3'pilV::Flag-tag-cat	E. coli F653	TP114ΔrciΔ3'pilV::Flag-tag-cat	Donor (Spec, DAP,Kan, Chlor)	5	6	9	3	120000000	180000000	60000000	0.014	0.012	0.00666667	0.0108889	0.00379083
14/04/2021					Recipient (Amp)	5	5	5	6	100000000	100000000	120000000
					Exconjugant (Amp, Chlor)	3	7	6	4	1400000	1200000	800000
		Table 5: Conjugation efficiencies in liquid after 2h at 37C											Exconjugant /Recipient
		Donor	Recipient	Plasmid to be transfered	strain selected	log10	colonies 1	colonies 2	colonies 3	CFU/mL 1	CFU/mL 2	CFU/mL 3	frequencies 1	Frequencies 2	Frequencies 3	Average Frequencies	STDev Frequencies
	1.1.653	E. coli Nissle_16Spec ΔdapA/TP114ΔshufflonpilV1::cat	E. coli F653	TP114ΔshufflonpilV1::cat	Donor (Spec, DAP,Kan, Chlor)	5	7	7	9	140000000	140000000	180000000	0	1.25e-06	2e-06	1.08333e-06	1.01036e-06
22/03/2021					Recipient (No antibiotics)	5	5	8	10	100000000	160000000	200000000
					Exconjugant (Kan)	0	0	1	2	0	200	400
	1.2.632	E. coli Nissle_16Spec ΔdapA/TP114ΔshufflonpilV1::cat	E. coli F653	TP114ΔshufflonpilV1::cat	Donor (Spec, DAP,Kan, Chlor)	5	6	10	8	120000000	200000000	160000000	8e-06	0	4.28571e-06	4.09524e-06	4.0034e-06	Average Frequencies	STDev Frequencies
22/03/2021					Recipient (No antibiotics)	5	5	7	7	100000000	140000000	140000000						5.24471e-06	2.12974e-06
					Exconjugant (Kan)	0	4	0	3	800	0	600
	1.3.632	E. coli Nissle_16Spec ΔdapA/TP114ΔshufflonpilV1::cat	E. coli F653	TP114ΔshufflonpilV1::cat	Donor (Spec, DAP,Kan, Chlor)	5	11	4	11	220000000	80000000	220000000	2e-05	6.66667e-06	5e-06	1.05556e-05	8.22147e-06
22/03/2021					Recipient (No antibiotics)	5	1	3	4	20000000	60000000	80000000
					Exconjugant (Kan)	0	2	2	2	400	400	400
		Table 6: Conjugation efficiencies in liquid after 2h at 37C											Exconjugant /Recipient
		Donor	Recipient	Plasmid to be transfered	strain selected	log10	colonies 1	colonies 2	colonies 3	CFU/mL 1	CFU/mL 2	CFU/mL 3	frequencies 1	Frequencies 2	Frequencies 3	Average Frequencies	STDev Frequencies
	2.1.653	E. coli Nissle_16Spec ΔdapA/TP114ΔshufflonpilV2::cat	E. coli F653	TP114ΔshufflonpilV2::cat	Donor (Spec, DAP,Kan, Chlor)	5	7	7	3	140000000	140000000	60000000	1.33333e-05	0	3.33333e-06	5.55556e-06	6.93889e-06
24/03/2021					Recipient (No antibiotics)	5	3	3	6	60000000	60000000	120000000
					Exconjugant (Kan)	0	4	0	2	800	0	400
	2.2.653	E. coli Nissle_16Spec ΔdapA/TP114ΔshufflonpilV2::cat	E. coli F653	TP114ΔshufflonpilV2::cat	Donor (Spec, DAP,Kan, Chlor)	5	8	7	8	160000000	140000000	160000000	3.75e-06	0	0	1.25e-06	2.16506e-06	Average Frequencies	STDev Frequencies
24/03/2021					Recipient (No antibiotics)	5	8	4	3	160000000	80000000	60000000						8.42725e-06	3.04449e-06
					Exconjugant (Kan)	0	3	0	0	600	0	0
	2.3.653	E. coli Nissle_16Spec ΔdapA/TP114ΔshufflonpilV2::cat	E. coli F653	TP114ΔshufflonpilV2::cat	Donor (Spec, DAP,Kan, Chlor)	5	7	5	6	140000000	100000000	120000000	5e-05	4e-06	1.42857e-06	1.84762e-05	2.73307e-05
24/03/2021					Recipient (No antibiotics)	5	1	5	7	20000000	100000000	140000000
					Exconjugant (Kan)	0	5	2	1	1000	400	200
		Table 7: Conjugation efficiencies in liquid after 2h at 37C											Exconjugant /Recipient
		Donor	Recipient	Plasmid to be transfered	strain selected	log10	colonies 1	colonies 2	colonies 3	CFU/mL 1	CFU/mL 2	CFU/mL 3	frequencies 1	Frequencies 2	Frequencies 3	Average Frequencies	STDev Frequencies
	3.1.653	E. coli Nissle_16Spec ΔdapA/TP114ΔshufflonpilV3::cat	E. coli F653	TP114ΔshufflonpilV3::cat	Donor (Spec, DAP,Kan, Chlor)	5	7	13	7	140000000	260000000	140000000	0.001	0.0014	0.0005	0.000966667	0.000450925
29/03/2021					Recipient (No antibiotics)	5	4	5	6	80000000	100000000	120000000
					Exconjugant (Kan)	2	4	7	3	80000	140000	60000
	3.2.653	E. coli Nissle_16Spec ΔdapA/TP114ΔshufflonpilV3::cat	E. coli F653	TP114ΔshufflonpilV3::cat	Donor (Spec, DAP,Kan, Chlor)	5	7	8	7	140000000	160000000	140000000	0.0005	0.000375	0.003	0.00129167	0.00148078	Average Frequencies	STDev Frequencies
29/03/2021					Recipient (No antibiotics)	5	6	8	1	120000000	160000000	20000000						0.000844841	0.00022981
					Exconjugant (Kan)	2	3	3	3	60000	60000	60000
	3.3.653	E. coli Nissle_16Spec ΔdapA/TP114ΔshufflonpilV3::cat	E. coli F653	TP114ΔshufflonpilV3::cat	Donor (Spec, DAP,Kan, Chlor)	5	9	7	3	180000000	140000000	60000000	0.000428571	0.0002	0.0002	0.00027619	0.000131966
29/03/2021					Recipient (No antibiotics)	5	7	5	10	140000000	100000000	200000000
					Exconjugant (Kan)	2	3	1	2	60000	20000	40000
		Table 8: Conjugation efficiencies in liquid after 2h at 37C											Exconjugant /Recipient
		Donor	Recipient	Plasmid to be transfered	strain selected	log10	colonies 1	colonies 2	colonies 3	CFU/mL 1	CFU/mL 2	CFU/mL 3	frequencies 1	Frequencies 2	Frequencies 3	Average Frequencies	STDev Frequencies
	3'.1.653	E. coli Nissle_16Spec ΔdapA/TP114ΔshufflonpilV3'::cat	E. coli F653	TP114ΔshufflonpilV3'::cat	Donor (Spec, DAP,Kan, Chlor)	5	5	4	6	100000000	80000000	120000000	0.009	0.005	0.00222222	0.00540741	0.00340721
31/03/2021					Recipient (No antibiotics)	5	1	2	9	20000000	40000000	180000000
					Exconjugant (Kan)	3	0.9	1	2	180000	200000	400000
	3'.2.653	E. coli Nissle_16Spec ΔdapA/TP114ΔshufflonpilV3'::cat	E. coli F653	TP114ΔshufflonpilV3'::cat	Donor (Spec, DAP,Kan, Chlor)	5	2	5	2	40000000	100000000	40000000	0.00666667	0.0025	0.006	0.00505556	0.00223814	Average Frequencies	STDev Frequencies
31/03/2021					Recipient (No antibiotics)	5	3	8	5	60000000	160000000	100000000						0.00461728	0.000248797
					Exconjugant (Kan)	3	2	2	3	400000	400000	600000
	3'.3.653	E. coli Nissle_16Spec ΔdapA/TP114ΔshufflonpilV3'::cat	E. coli F653	TP114ΔshufflonpilV3'::cat	Donor (Spec, DAP,Kan, Chlor)	5	4	8	5	80000000	160000000	100000000	0.00666667	0.001	0.0025	0.00338889	0.00293605
31/03/2021					Recipient (No antibiotics)	5	3	10	4	60000000	200000000	80000000
					Exconjugant (Kan)	3	2	1	1	400000	200000	200000
		Table 9: Conjugation efficiencies in liquid after 2h at 37C											Exconjugant /Recipient
		Donor	Recipient	Plasmid to be transfered	strain selected	log10	colonies 1	colonies 2	colonies 3	CFU/mL 1	CFU/mL 2	CFU/mL 3	frequencies 1	Frequencies 2	Frequencies 3	Average Frequencies	STDev Frequencies
	4.1.653	E. coli Nissle_16Spec ΔdapA/TP114ΔshufflonpilV4::cat	E. coli F653	TP114ΔshufflonpilV4::cat	Donor (Spec, DAP,Kan, Chlor)	5	9	7	5	180000000	140000000	100000000	0.00022	0.00012	0.0005	0.00028	0.000196977
01/04/2021					Recipient (No antibiotics)	5	5	5	2.2	100000000	100000000	4.4e+07
					Exconjugant (Kan)	1	11	6	11	22000	12000	22000
	4.2.653	E. coli Nissle_16Spec ΔdapA/TP114ΔshufflonpilV4::cat	E. coli F653	TP114ΔshufflonpilV4::cat	Donor (Spec, DAP,Kan, Chlor)	5	2	9	11	40000000	180000000	220000000	0.000233333	0.00025	0.00018	0.000221111	3.65655e-05	Average Frequencies	STDev Frequencies
01/04/2021					Recipient (No antibiotics)	5	6	4	5	120000000	80000000	100000000						0.00031	4.16407e-05
					Exconjugant (Kan)	1	14	10	9	28000	20000	18000
	4.3.653	E. coli Nissle_16Spec ΔdapA/TP114ΔshufflonpilV4::cat	E. coli F653	TP114ΔshufflonpilV4::cat	Donor (Spec, DAP,Kan, Chlor)	5	8	8	3	160000000	160000000	60000000	0.000266667	0.00032	0.0007	0.000428889	0.000236299
01/04/2021					Recipient (No antibiotics)	5	3	5	2	60000000	100000000	40000000
					Exconjugant (Kan)	1	8	16	14	16000	32000	28000
		Table 10: Conjugation efficiencies in liquid after 2h at 37C											Exconjugant /Recipient
		Donor	Recipient	Plasmid to be transfered	strain selected	log10	colonies 1	colonies 2	colonies 3	CFU/mL 1	CFU/mL 2	CFU/mL 3	frequencies 1	Frequencies 2	Frequencies 3	Average Frequencies	STDev Frequencies
	4'.1.653	E. coli Nissle_16Spec ΔdapA/TP114ΔshufflonpilV4'::cat	E. coli F653	TP114ΔshufflonpilV4'::cat	Donor (Spec, DAP,Kan, Chlor)	5	8	8	8	160000000	160000000	160000000	0	6.66667e-06	5e-06	3.88889e-06	3.46944e-06
01/04/2021					Recipient (No antibiotics)	5	2	3	4	40000000	60000000	80000000
					Exconjugant (Kan)	0	0	2	2	0	400	400
	4'.2.653	E. coli Nissle_16Spec ΔdapA/TP114ΔshufflonpilV4'::cat	E. coli F653	TP114ΔshufflonpilV4'::cat	Donor (Spec, DAP,Kan, Chlor)	5	5	9	10	100000000	180000000	200000000	2e-06	2.85714e-06	0	1.61905e-06	1.46617e-06	Average Frequencies	STDev Frequencies
01/04/2021					Recipient (No antibiotics)	5	5	7	5	100000000	140000000	100000000						2.57672e-06	1.60502e-06
					Exconjugant (Kan)	0	1	2	0	200	400	0
	4'.3.653	E. coli Nissle_16Spec ΔdapA/TP114ΔshufflonpilV4'::cat	E. coli F653	TP114ΔshufflonpilV4'::cat	Donor (Spec, DAP,Kan, Chlor)	5	3	5	7	60000000	100000000	140000000	5e-06	0	1.66667e-06	2.22222e-06	2.54588e-06
01/04/2021					Recipient (No antibiotics)	5	2	5	6	40000000	100000000	120000000
					Exconjugant (Kan)	0	1	0	1	200	0	200
		Table 11: Conjugation efficiencies in liquid after 2h at 37C											Exconjugant /Recipient
		Donor	Recipient	Plasmid to be transfered	strain selected	log10	colonies 1	colonies 2	colonies 3	CFU/mL 1	CFU/mL 2	CFU/mL 3	frequencies 1	Frequencies 2	Frequencies 3	Average Frequencies	STDev Frequencies
	5.1.653	E. coli Nissle_16Spec ΔdapA/TP114ΔshufflonpilV5::cat	E. coli F653	TP114ΔshufflonpilV5::cat	Donor (Spec, DAP,Kan, Chlor)	5	6	6	3	120000000	120000000	60000000	0.001	0.004	0.002	0.00233333	0.00152753
01/04/2021					Recipient (No antibiotics)	5	7	4	6	140000000	80000000	120000000
					Exconjugant (Kan)	2	7	16	12	140000	320000	240000
	5.2.653	E. coli Nissle_16Spec ΔdapA/TP114ΔshufflonpilV5::cat	E. coli F653	TP114ΔshufflonpilV5::cat	Donor (Spec, DAP,Kan, Chlor)	5	11	7	8	220000000	140000000	160000000	0.00266667	0.005	0.00225	0.00330556	0.00148215	Average Frequencies	STDev Frequencies
01/04/2021					Recipient (No antibiotics)	5	6	5	8	120000000	100000000	160000000						0.0024463	0.000687465
					Exconjugant (Kan)	2	16	25	18	320000	500000	360000
	5.3.653	E. coli Nissle_16Spec ΔdapA/TP114ΔshufflonpilV5::cat	E. coli F653	TP114ΔshufflonpilV5::cat	Donor (Spec, DAP,Kan, Chlor)	5	8	7	6	160000000	140000000	120000000	0.0016	0.002	0.0015	0.0017	0.000264575
01/04/2021					Recipient (No antibiotics)	5	10	7	8	200000000	140000000	160000000
					Exconjugant (Kan)	2	16	14	12	320000	280000	240000
		Table 12: Conjugation efficiencies in liquid after 2h at 37C											Exconjugant /Recipient
		Donor	Recipient	Plasmid to be transfered	strain selected	log10	colonies 1	colonies 2	colonies 3	CFU/mL 1	CFU/mL 2	CFU/mL 3	frequencies 1	Frequencies 2	Frequencies 3	Average Frequencies	STDev Frequencies
	5'.1.653	E. coli Nissle_16Spec ΔdapA/TP114ΔshufflonpilV5'::cat	E. coli F653	TP114ΔshufflonpilV5'::cat	Donor (Spec, DAP,Kan, Chlor)	5	13	9	7	260000000	180000000	140000000	0	0	0	0	0
01/04/2021					Recipient (No antibiotics)	5	5	5	2	100000000	100000000	40000000
					Exconjugant (Kan)	0	0	0	0	0	0	0
	5'.2.653	E. coli Nissle_16Spec ΔdapA/TP114ΔshufflonpilV5'::cat	E. coli F653	TP114ΔshufflonpilV5'::cat	Donor (Spec, DAP,Kan, Chlor)	5	12	10	7	240000000	200000000	140000000	0	0	1.25e-06	4.16667e-07	7.21688e-07	Average Frequencies	STDev Frequencies
01/04/2021					Recipient (No antibiotics)	5	9	5	8	180000000	100000000	160000000						1.38889e-07	2.94628e-07
					Exconjugant (Kan)	0	0	0	1	0	0	200
	5'.3.653	E. coli Nissle_16Spec ΔdapA/TP114ΔshufflonpilV5'::cat	E. coli F653	TP114ΔshufflonpilV5'::cat	Donor (Spec, DAP,Kan, Chlor)	5	7	6	5	140000000	120000000	100000000	0	0	0	0	0
01/04/2021					Recipient (No antibiotics)	5	8	3	5	160000000	60000000	100000000
					Exconjugant (Kan)	0	0	0	0	0	0	0
		Table 13: Conjugation efficiencies in liquid after 2h at 37C											Exconjugant /Recipient
		Donor	Recipient	Plasmid to be transfered	strain selected	log10	colonies 1	colonies 2	colonies 3	CFU/mL 1	CFU/mL 2	CFU/mL 3	frequencies 1	Frequencies 2	Frequencies 3	Average Frequencies	STDev Frequencies
	A.1.653	E. coli Nissle_16Spec ΔdapA/TP114ΔshufflonpilVA::cat	E. coli F653	TP114ΔshufflonpilVA::cat	Donor (Spec, DAP,Kan, Chlor)	5	12	3	10	240000000	60000000	200000000	0	0	0	0	0
08/04/2021					Recipient (No antibiotics)	5	2	8	3	40000000	160000000	60000000
					Exconjugant (Kan)	0	0	0	0	0	0	0
	A.2.653	E. coli Nissle_16Spec ΔdapA/TP114ΔshufflonpilVA::cat	E. coli F653	TP114ΔshufflonpilVA::cat	Donor (Spec, DAP,Kan, Chlor)	5	9	5	6	180000000	100000000	120000000	0	0	0	0	0	Average Frequencies	STDev Frequencies
08/04/2021					Recipient (No antibiotics)	5	3	3	4	60000000	60000000	80000000						0	0
					Exconjugant (Kan)	0	0	0	0	0	0	0
	A.3.653	E. coli Nissle_16Spec ΔdapA/TP114ΔshufflonpilVA::cat	E. coli F653	TP114ΔshufflonpilVA::cat	Donor (Spec, DAP,Kan, Chlor)	5	4	7	14	80000000	140000000	280000000	0	0	0	0	0
08/04/2021					Recipient (No antibiotics)	5	6	3	10	120000000	60000000	200000000
					Exconjugant (Kan)	0	0	0	0	0	0	0
		Table 14: Conjugation efficiencies in liquid after 2h at 37C											Exconjugant /Recipient
		Donor	Recipient	Plasmid to be transfered	strain selected	log10	colonies 1	colonies 2	colonies 3	CFU/mL 1	CFU/mL 2	CFU/mL 3	frequencies 1	Frequencies 2	Frequencies 3	Average Frequencies	STDev Frequencies
	A'.1.653	E. coli Nissle_16Spec ΔdapA/TP114ΔshufflonpilVA'::cat	E. coli F653	TP114ΔshufflonpilVA'::cat	Donor (Spec, DAP,Kan, Chlor)	5	7	5	8	140000000	100000000	160000000	0.000333333	0.001	0.000222222	0.000518519	0.00042066
08/04/2021					Recipient (No antibiotics)	5	6	6	9	120000000	120000000	180000000
					Exconjugant (Kan)	2	2	6	2	40000	120000	40000
	A'.2.653	E. coli Nissle_16Spec ΔdapA/TP114ΔshufflonpilVA'::cat	E. coli F653	TP114ΔshufflonpilVA'::cat	Donor (Spec, DAP,Kan, Chlor)	5	15	14	12	300000000	280000000	240000000	0.000135714	0.0005	7.69231e-05	0.000237546	0.000229185	Average Frequencies	STDev Frequencies
08/04/2021					Recipient (No antibiotics)	5	14	6	13	280000000	120000000	260000000						0.000330681	0.000198678
					Exconjugant (Kan)	2	1.9	3	1	38000	60000	20000
	A'.3.653	E. coli Nissle_16Spec ΔdapA/TP114ΔshufflonpilVA'::cat	E. coli F653	TP114ΔshufflonpilVA'::cat	Donor (Spec, DAP,Kan, Chlor)	5	6	9	15	120000000	180000000	300000000	0.000285714	0.000222222	0.0002	0.000235979	4.44822e-05
08/04/2021					Recipient (No antibiotics)	5	7	9	10	140000000	180000000	200000000
					Exconjugant (Kan)	2	2	2	2	40000	40000	40000
		Table 15: Conjugation efficiencies in liquid after 2h at 37C											Exconjugant /Recipient
		Donor	Recipient	Plasmid to be transfered	strain selected	log10	colonies 1	colonies 2	colonies 3	CFU/mL 1	CFU/mL 2	CFU/mL 3	frequencies 1	Frequencies 2	Frequencies 3	Average Frequencies	STDev Frequencies
	B.1.653	E. coli Nissle_16Spec ΔdapA/TP114ΔshufflonpilVB::cat	E. coli F653	TP114ΔshufflonpilVB::cat	Donor (Spec, DAP,Kan, Chlor)	5	4	9	8	80000000	180000000	160000000	0	0	0	0	0
19/04/2021					Recipient (No antibiotics)	5	6	5	7	120000000	100000000	140000000
					Exconjugant (Kan)	0	0	0	0	0	0	0
	B.2.653	E. coli Nissle_16Spec ΔdapA/TP114ΔshufflonpilVB::cat	E. coli F653	TP114ΔshufflonpilVB::cat	Donor (Spec, DAP,Kan, Chlor)	5	14	9	15	280000000	180000000	300000000	0	0	0	0	0	Average Frequencies	STDev Frequencies
19/04/2021					Recipient (No antibiotics)	5	8	6	4	160000000	120000000	80000000						0	0
					Exconjugant (Kan)	0	0	0	0	0	0	0
	B.3.653	E. coli Nissle_16Spec ΔdapA/TP114ΔshufflonpilVB::cat	E. coli F653	TP114ΔshufflonpilVB::cat	Donor (Spec, DAP,Kan, Chlor)	5	9	13	8	180000000	260000000	160000000	0	0	0	0	0
19/04/2021					Recipient (No antibiotics)	5	6	6	6	120000000	120000000	120000000
					Exconjugant (Kan)	0	0	0	0	0	0	0
		Table 16: Conjugation efficiencies in liquid after 2h at 37C											Exconjugant /Recipient
		Donor	Recipient	Plasmid to be transfered	strain selected	log10	colonies 1	colonies 2	colonies 3	CFU/mL 1	CFU/mL 2	CFU/mL 3	frequencies 1	Frequencies 2	Frequencies 3	Average Frequencies	STDev Frequencies
	B'.1.653	E. coli Nissle_16Spec ΔdapA/TP114ΔshufflonpilVB'::cat	E. coli F653	TP114ΔshufflonpilVB'::cat	Donor (Spec, DAP,Kan, Chlor)	5	5	6	5	100000000	120000000	100000000	0.0008	0.001	0.000714286	0.000838095	0.000146617
19/04/2021					Recipient (No antibiotics)	5	5	6	7	100000000	120000000	140000000
					Exconjugant (Kan)	2	4	6	5	80000	120000	100000
	B'.2.653	E. coli Nissle_16Spec ΔdapA/TP114ΔshufflonpilVB'::cat	E. coli F653	TP114ΔshufflonpilVB'::cat	Donor (Spec, DAP,Kan, Chlor)	5	11	9	5	220000000	180000000	100000000	0.000333333	0.00025	0.00133333	0.000638889	0.000602848	Average Frequencies	STDev Frequencies
19/04/2021					Recipient (No antibiotics)	5	9	8	6	180000000	160000000	120000000						0.000834921	0.00014086
					Exconjugant (Kan)	2	3	2	8	60000	40000	160000
	B'.3.653	E. coli Nissle_16Spec ΔdapA/TP114ΔshufflonpilVB'::cat	E. coli F653	TP114ΔshufflonpilVB'::cat	Donor (Spec, DAP,Kan, Chlor)	5	9	7	12	180000000	140000000	240000000	0.000833333	0.001	0.00125	0.00102778	0.000209718
19/04/2021					Recipient (No antibiotics)	5	6	5	4	120000000	100000000	80000000
					Exconjugant (Kan)	2	5	5	5	100000	100000	100000
		Table 17: Conjugation efficiencies in liquid after 2h at 37C											Exconjugant /Recipient
		Donor	Recipient	Plasmid to be transfered	strain selected	log10	colonies 1	colonies 2	colonies 3	CFU/mL 1	CFU/mL 2	CFU/mL 3	frequencies 1	Frequencies 2	Frequencies 3	Average Frequencies	STDev Frequencies
	C.1.653	E. coli Nissle_16Spec ΔdapA/TP114ΔshufflonpilVC::cat	E. coli F653	TP114ΔshufflonpilVC::cat	Donor (Spec, DAP,Kan, Chlor)	5	9	10	8	180000000	200000000	160000000	0	0	0	0	0
19/04/2021					Recipient (No antibiotics)	5	8	4	5	160000000	80000000	100000000
					Exconjugant (Kan)	0	0	0	0	0	0	0
	C.2.653	E. coli Nissle_16Spec ΔdapA/TP114ΔshufflonpilVC::cat	E. coli F653	TP114ΔshufflonpilVC::cat	Donor (Spec, DAP,Kan, Chlor)	5	10	8	8	200000000	160000000	160000000	0	0	0	0	0	Average Frequencies	STDev Frequencies
19/04/2021					Recipient (No antibiotics)	5	7	5	13	140000000	100000000	260000000						0	0
					Exconjugant (Kan)	0	0	0	0	0	0	0
	C.3.653	E. coli Nissle_16Spec ΔdapA/TP114ΔshufflonpilVC::cat	E. coli F653	TP114ΔshufflonpilVC::cat	Donor (Spec, DAP,Kan, Chlor)	5	7	6	8	140000000	120000000	160000000	0	0	0	0	0
19/04/2021					Recipient (No antibiotics)	5	2	4	5	40000000	80000000	100000000
					Exconjugant (Kan)	0	0	0	0	0	0	0
		Table 18: Conjugation efficiencies in liquid after 2h at 37C											Exconjugant /Recipient
		Donor	Recipient	Plasmid to be transfered	strain selected	log10	colonies 1	colonies 2	colonies 3	CFU/mL 1	CFU/mL 2	CFU/mL 3	frequencies 1	Frequencies 2	Frequencies 3	Average Frequencies	STDev Frequencies
	C.1.653	E. coli Nissle_16Spec ΔdapA/TP114ΔshufflonpilVC'::cat	E. coli F653	TP114ΔshufflonpilVC'::cat	Donor (Spec, DAP,Kan, Chlor)	5	7	6	5	140000000	120000000	100000000	0	0	0	0	0
17/08/2022 (Nancy)					Recipient (No antibiotics)	5	3	9	12	60000000	180000000	240000000
					Exconjugant (Kan)	0	0	0	0	0	0	0
	C.2.653	E. coli Nissle_16Spec ΔdapA/TP114ΔshufflonpilVC'::cat	E. coli F653	TP114ΔshufflonpilVC'::cat	Donor (Spec, DAP,Kan, Chlor)	5	11	10	8	220000000	200000000	160000000	0	0	0	0	0	Average Frequencies	STDev Frequencies
17/08/2022 (Nancy)					Recipient (No antibiotics)	5	9	11	8	180000000	220000000	160000000						0	0
					Exconjugant (Kan)	0	0	0	0	0	0	0
	C.3.653	E. coli Nissle_16Spec ΔdapA/TP114ΔshufflonpilVC'::cat	E. coli F653	TP114ΔshufflonpilVC'::cat	Donor (Spec, DAP,Kan, Chlor)	5	6	4	5	120000000	80000000	100000000	0	0	0	0	0
17/08/2022 (Nancy)					Recipient (No antibiotics)	5	10	7	4	200000000	140000000	80000000
					Exconjugant (Kan)	0	0	0	0	0	0	0
		Table 19: Conjugation efficiencies in liquid after 2h at 37C											Exconjugant /Recipient
		Donor	Recipient	Plasmid to be transfered	strain selected	log10	colonies 1	colonies 2	colonies 3	CFU/mL 1	CFU/mL 2	CFU/mL 3	frequencies 1	Frequencies 2	Frequencies 3	Average Frequencies	STDev Frequencies
	D'.1.653	E. coli Nissle_16Spec ΔdapA/TP114ΔshufflonpilVD'::cat	E. coli F653	TP114ΔshufflonpilVD'::cat	Donor (Spec, DAP,Kan, Chlor)	5	12	12	11	240000000	240000000	220000000	0.005	0.005	0.002	0.004	0.00173205
20/04/2021					Recipient (No antibiotics)	5	8	6	5	160000000	120000000	100000000
					Exconjugant (Kan)	3	4	3	1	800000	600000	200000
	D'.2.653	E. coli Nissle_16Spec ΔdapA/TP114ΔshufflonpilVD'::cat	E. coli F653	TP114ΔshufflonpilVD'::cat	Donor (Spec, DAP,Kan, Chlor)	5	8	6	5	160000000	120000000	100000000	0.00125	0.002	0.00125	0.0015	0.000433013	Average Frequencies	STDev Frequencies
20/04/2021					Recipient (No antibiotics)	5	8	5	8	160000000	100000000	160000000						0.00312963	0.00176777
					Exconjugant (Kan)	3	1	1	1	200000	200000	200000
	D'.3.653	E. coli Nissle_16Spec ΔdapA/TP114ΔshufflonpilVD'::cat	E. coli F653	TP114ΔshufflonpilVD'::cat	Donor (Spec, DAP,Kan, Chlor)	5	14	11	8	280000000	220000000	160000000	0.00333333	0.005	0.00333333	0.00388889	0.00096225
20/04/2021					Recipient (No antibiotics)	5	6	2	3	120000000	40000000	60000000
					Exconjugant (Kan)	3	2	1	1	400000	200000	200000

## Sheet: R4 (F2513)
		Table 1: Conjugation efficiencies in liquid after 2h at 37C											Exconjugant /Recipient
		Donor	Recipient	Plasmid to be transfered	strain selected	log10	colonies 1	colonies 2	colonies 3	CFU/mL 1	CFU/mL 2	CFU/mL 3	frequencies 1	Frequencies 2	Frequencies 3	Average Frequencies	STDev Frequencies
	2513.1	E. coli Nissle_16Spec ΔdapA/TP114ΔKan::cat	E. coli F2513	TP114ΔKan::cat	Donor (Spec, DAP, Chlor)	5	5	7	7	100000000	140000000	140000000	0.01	0.025	0.02	0.0183333	0.00763763
12/04/2021					Recipient (Amp)	5	1	1.2	1	20000000	24000000	20000000
					Exconjugant (Amp, Chlor)	3	1	3	2	200000	600000	400000
	2513.2	E. coli Nissle_16Spec ΔdapA/TP114ΔKan::cat	E. coli F2513	TP114ΔKan::cat	Donor (Spec, DAP, Chlor)	5	3	4	5	60000000	80000000	100000000	0.0128571	0.012	0.03	0.0182857	0.0101539	Average Frequencies	STDev Frequencies
12/04/2021					Recipient (Amp)	5	0.7	1	1	14000000	20000000	20000000						0.0139841	3.36718e-05
					Exconjugant (Amp, Chlor)	3	0.9	1.2	3	180000	240000	600000
	2513.3	E. coli Nissle_16Spec ΔdapA/TP114ΔKan::cat	E. coli F2513	TP114ΔKan::cat	Donor (Spec, DAP, Chlor)	5	6	3	8	120000000	60000000	160000000	0.01	0.00333333	0.00266667	0.00533333	0.00405518
12/04/2021					Recipient (Amp)	5	1	3	3	20000000	60000000	60000000
					Exconjugant (Amp, Chlor)	3	1	1	0.8	200000	200000	160000
		Table 2: Conjugation efficiencies on solid LBA after 2h at 37C											Exconjugant /Recipient
		Donor	Recipient	Plasmid to be transfered	strain selected	log10	colonies 1	colonies 2	colonies 3	CFU/mL 1	CFU/mL 2	CFU/mL 3	frequencies 1	Frequencies 2	Frequencies 3	Average Frequencies	STDev Frequencies
	2513.4	E. coli Nissle_16Spec ΔdapA/TP114ΔKan::cat	E. coli F2513	TP114ΔKan::cat	Donor (Spec, DAP, Chlor)	5	11	11	9	220000000	220000000	180000000	0.015	0.015	0.01	0.0133333	0.00288675
12/04/2021					Recipient (Amp)	5	2	2	1	40000000	40000000	20000000
					Exconjugant (Amp, Chlor)	3	3	3	1	600000	600000	200000
	2513.5	E. coli Nissle_16Spec ΔdapA/TP114ΔKan::cat	E. coli F2513	TP114ΔKan::cat	Donor (Spec, DAP, Chlor)	5	4	4	9	80000000	80000000	180000000	0.03	0.03	0.0166667	0.0255556	0.007698	Average Frequencies	STDev Frequencies
12/04/2021					Recipient (Amp)	5	2	1	3	40000000	20000000	60000000						0.0168519	0.00864242
					Exconjugant (Amp, Chlor)	3	6	3	5	1200000	600000	1000000
	2513.6	E. coli Nissle_16Spec ΔdapA/TP114ΔKan::cat	E. coli F2513	TP114ΔKan::cat	Donor (Spec, DAP, Chlor)	5	12	15	6	240000000	300000000	120000000	0.02	0.01	0.005	0.0116667	0.00763763
12/04/2021					Recipient (Amp)	5	2	3	3	40000000	60000000	60000000
					Exconjugant (Amp, Chlor)	3	4	3	1.5	800000	600000	300000
		Table 3: Conjugation efficiencies in liquid after 2h at 37C											Exconjugant /Recipient
		Donor	Recipient	Plasmid to be transfered	strain selected	log10	colonies 1	colonies 2	colonies 3	CFU/mL 1	CFU/mL 2	CFU/mL 3	frequencies 1	Frequencies 2	Frequencies 3	Average Frequencies	STDev Frequencies
	2513.7	E. coli Nissle_16Spec ΔdapA/TP114ΔrciΔ3'pilV::Flag-tag-cat	E. coli F2513	TP114ΔrciΔ3'pilV::Flag-tag-cat	Donor (Spec, DAP, Kan, Chlor)	5	3	9	7	60000000	180000000	140000000	0	0	1e-05	3.33333e-06	5.7735e-06
14/04/2021					Recipient (Amp)	5	4	0.8	1	80000000	16000000	20000000
					Exconjugant (Amp, Chlor)	0	0	0	1	0	0	200
	2513.8	E. coli Nissle_16Spec ΔdapA/TP114ΔrciΔ3'pilV::Flag-tag-cat	E. coli F2513	TP114ΔrciΔ3'pilV::Flag-tag-cat	Donor (Spec, DAP, Kan, Chlor)	5	13	5	11	260000000	100000000	220000000	1e-05	0	0	3.33333e-06	5.7735e-06	Average Frequencies	STDev Frequencies
14/04/2021					Recipient (Amp)	5	1	1.1	3	20000000	2.2e+07	60000000						6.66667e-06	0
					Exconjugant (Amp, Chlor)	0	1	0	0	200	0	0
	2513.9	E. coli Nissle_16Spec ΔdapA/TP114ΔrciΔ3'pilV::Flag-tag-cat	E. coli F2513	TP114ΔrciΔ3'pilV::Flag-tag-cat	Donor (Spec, DAP, Kan, Chlor)	5	14	10	12	280000000	200000000	240000000	0	4e-05	0	1.33333e-05	2.3094e-05
14/04/2021					Recipient (Amp)	5	1	1	3	20000000	20000000	60000000
					Exconjugant (Amp, Chlor)	0	0	4	0	0	800	0
		Table 4: Conjugation efficiencies in solid after 2h at 37C											Exconjugant /Recipient
		Donor	Recipient	Plasmid to be transfered	strain selected	log10	colonies 1	colonies 2	colonies 3	CFU/mL 1	CFU/mL 2	CFU/mL 3	frequencies 1	Frequencies 2	Frequencies 3	Average Frequencies	STDev Frequencies
	2513.10	E. coli Nissle_16Spec ΔdapA/TP114ΔrciΔ3'pilV::Flag-tag-cat	E. coli F2513	TP114ΔrciΔ3'pilV::Flag-tag-cat	Donor (Spec, DAP, Kan, Chlor)	5	5	5	9	100000000	100000000	180000000	0.01	0.005	0.015	0.01	0.005
14/04/2021					Recipient (Amp)	5	2	2	1	40000000	40000000	20000000
					Exconjugant (Amp, Chlor)	3	2	1	1.5	400000	200000	300000
	2513.11	E. coli Nissle_16Spec ΔdapA/TP114ΔrciΔ3'pilV::Flag-tag-cat	E. coli F2513	TP114ΔrciΔ3'pilV::Flag-tag-cat	Donor (Spec, DAP, Kan, Chlor)	5	12	6	11	240000000	120000000	220000000	0.03	0.01	0.00333333	0.0144444	0.0138778	Average Frequencies	STDev Frequencies
14/04/2021					Recipient (Amp)	5	1	3	3	20000000	60000000	60000000						0.0149003	0.0031427
					Exconjugant (Amp, Chlor)	3	3	3	1	600000	600000	200000
	2513.12	E. coli Nissle_16Spec ΔdapA/TP114ΔrciΔ3'pilV::Flag-tag-cat	E. coli F2513	TP114ΔrciΔ3'pilV::Flag-tag-cat	Donor (Spec, DAP, Kan, Chlor)	5	9	15	14	180000000	300000000	280000000	0.03	0.00769231	0.0230769	0.0202564	0.0114182
14/04/2021					Recipient (Amp)	5	1	1.3	1.3	20000000	26000000	26000000
					Exconjugant (Amp, Chlor)	3	3	1	3	600000	200000	600000
		Table 5: Conjugation efficiencies in liquid after 2h at 37C											Exconjugant /Recipient
		Donor	Recipient	Plasmid to be transfered	strain selected	log10	colonies 1	colonies 2	colonies 3	CFU/mL 1	CFU/mL 2	CFU/mL 3	frequencies 1	Frequencies 2	Frequencies 3	Average Frequencies	STDev Frequencies
	1.1.2513	E. coli Nissle_16Spec ΔdapA/TP114ΔshufflonpilV1::cat	E. coli F2513	TP114ΔshufflonpilV1::cat	Donor (Spec, DAP, Kan, Chlor)	5	8	9	5	160000000	180000000	100000000	0.01	0.01	0.025	0.015	0.00866025
22/03/2021					Recipient (No antibiotics)	5	2	3	2	40000000	60000000	40000000
					Exconjugant (Kan)	3	2	3	5	400000	600000	1000000
	1.2.2513	E. coli Nissle_16Spec ΔdapA/TP114ΔshufflonpilV1::cat	E. coli F2513	TP114ΔshufflonpilV1::cat	Donor (Spec, DAP, Kan, Chlor)	5	10	10	9	200000000	200000000	180000000	0.01	0.0025	0.04	0.0175	0.0198431	Average Frequencies	STDev Frequencies
22/03/2021					Recipient (No antibiotics)	5	3	4	1	60000000	80000000	20000000						0.014537	0.00176777
					Exconjugant (Kan)	3	3	1	4	600000	200000	800000
	1.3.2513	E. coli Nissle_16Spec ΔdapA/TP114ΔshufflonpilV1::cat	E. coli F2513	TP114ΔshufflonpilV1::cat	Donor (Spec, DAP, Kan, Chlor)	5	11	8	9	220000000	160000000	180000000	0.00666667	0.02	0.00666667	0.0111111	0.007698
22/03/2021					Recipient (No antibiotics)	5	3	1	3	60000000	20000000	60000000
					Exconjugant (Kan)	3	2	2	2	400000	400000	400000
		Table 6: Conjugation efficiencies in liquid after 2h at 37C											Exconjugant /Recipient
		Donor	Recipient	Plasmid to be transfered	strain selected	log10	colonies 1	colonies 2	colonies 3	CFU/mL 1	CFU/mL 2	CFU/mL 3	frequencies 1	Frequencies 2	Frequencies 3	Average Frequencies	STDev Frequencies
	2.1.2513	E. coli Nissle_16Spec ΔdapA/TP114ΔshufflonpilV2::cat	E. coli F2513	TP114ΔshufflonpilV2::cat	Donor (Spec, DAP, Kan, Chlor)	5	4	3	13	80000000	60000000	260000000	0.00015	8e-05	0.00015	0.000126667	4.04145e-05
24/03/2021					Recipient (No antibiotics)	5	1	1	1	20000000	20000000	20000000
					Exconjugant (Kan)	0	15	8	15	3000	1600	3000
	2.2.2513	E. coli Nissle_16Spec ΔdapA/TP114ΔshufflonpilV2::cat	E. coli F2513	TP114ΔshufflonpilV2::cat	Donor (Spec, DAP, Kan, Chlor)	5	4	9	5	80000000	180000000	100000000	0.00011	9e-05	5.29412e-05	8.43137e-05	2.89513e-05	Average Frequencies	STDev Frequencies
24/03/2021					Recipient (No antibiotics)	5	1	1	1.7	20000000	20000000	34000000						0.000121438	2.99481e-05
					Exconjugant (Kan)	0	11	9	9	2200	1800	1800
	2.3.2513	E. coli Nissle_16Spec ΔdapA/TP114ΔshufflonpilV2::cat	E. coli F2513	TP114ΔshufflonpilV2::cat	Donor (Spec, DAP, Kan, Chlor)	5	5	8	2	100000000	160000000	40000000	7e-05	9e-05	0.0003	0.000153333	0.00012741
24/03/2021					Recipient (No antibiotics)	5	3	2	0.6	60000000	40000000	12000000
					Exconjugant (Kan)	0	21	18	18	4200	3600	3600
		Table 7: Conjugation efficiencies in liquid after 2h at 37C											Exconjugant /Recipient
		Donor	Recipient	Plasmid to be transfered	strain selected	log10	colonies 1	colonies 2	colonies 3	CFU/mL 1	CFU/mL 2	CFU/mL 3	frequencies 1	Frequencies 2	Frequencies 3	Average Frequencies	STDev Frequencies
	3.1.2513	E. coli Nissle_16Spec ΔdapA/TP114ΔshufflonpilV3::cat	E. coli F2513	TP114ΔshufflonpilV3::cat	Donor (Spec, DAP, Kan, Chlor)	5	7	13	10	140000000	260000000	200000000	4e-05	5.5e-05	1.5e-05	3.66667e-05	2.02073e-05
29/03/2021					Recipient (No antibiotics)	5	2	2	4	40000000	40000000	80000000
					Exconjugant (Kan)	0	8	11	6	1600	2200	1200
	3.2.2513	E. coli Nissle_16Spec ΔdapA/TP114ΔshufflonpilV3::cat	E. coli F2513	TP114ΔshufflonpilV3::cat	Donor (Spec, DAP, Kan, Chlor)	5	10	14	6	200000000	280000000	120000000	0.0001	0.0001	0.000117647	0.000105882	1.01885e-05	Average Frequencies	STDev Frequencies
29/03/2021					Recipient (No antibiotics)	5	2	1	1.7	40000000	20000000	34000000						7.58497e-05	4.89429e-05
					Exconjugant (Kan)	1	2	1	2	4000	2000	4000
	3.3.2513	E. coli Nissle_16Spec ΔdapA/TP114ΔshufflonpilV3::cat	E. coli F2513	TP114ΔshufflonpilV3::cat	Donor (Spec, DAP, Kan, Chlor)	5	3	10	7	60000000	200000000	140000000	4.5e-05	0.00014	7e-05	8.5e-05	4.92443e-05
29/03/2021					Recipient (No antibiotics)	5	2	1	1	40000000	20000000	20000000
					Exconjugant (Kan)	0	9	14	7	1800	2800	1400
		Table 8: Conjugation efficiencies in liquid after 2h at 37C											Exconjugant /Recipient
		Donor	Recipient	Plasmid to be transfered	strain selected	log10	colonies 1	colonies 2	colonies 3	CFU/mL 1	CFU/mL 2	CFU/mL 3	frequencies 1	Frequencies 2	Frequencies 3	Average Frequencies	STDev Frequencies
	3'.1.2513	E. coli Nissle_16Spec ΔdapA/TP114ΔshufflonpilV3'::cat	E. coli F2513	TP114ΔshufflonpilV3'::cat	Donor (Spec, DAP, Kan, Chlor)	5	8	7	4	160000000	140000000	80000000	4.66667e-05	8.75e-05	3.5e-05	5.63889e-05	2.75673e-05
31/03/2021					Recipient (No antibiotics)	5	3	1.6	4	60000000	32000000	80000000
					Exconjugant (Kan)	0	14	14	14	2800	2800	2800
	3'.2.2513	E. coli Nissle_16Spec ΔdapA/TP114ΔshufflonpilV3'::cat	E. coli F2513	TP114ΔshufflonpilV3'::cat	Donor (Spec, DAP, Kan, Chlor)	5	5	8	6	100000000	160000000	120000000	9.16667e-05	0.00012	6e-05	9.05556e-05	3.00154e-05	Average Frequencies	STDev Frequencies
31/03/2021					Recipient (No antibiotics)	5	1.2	1	2	24000000	20000000	40000000						8.15741e-05	2.41595e-05
					Exconjugant (Kan)	0	11	12	12	2200	2400	2400
	3'.3.2513	E. coli Nissle_16Spec ΔdapA/TP114ΔshufflonpilV3'::cat	E. coli F2513	TP114ΔshufflonpilV3'::cat	Donor (Spec, DAP, Kan, Chlor)	5	1	3	7	20000000	60000000	140000000	9e-05	0.00016	4.33333e-05	9.77778e-05	5.87209e-05
31/03/2021					Recipient (No antibiotics)	5	2	1	3	40000000	20000000	60000000
					Exconjugant (Kan)	0	18	16	13	3600	3200	2600
		Table 9: Conjugation efficiencies in liquid after 2h at 37C											Exconjugant /Recipient
		Donor	Recipient	Plasmid to be transfered	strain selected	log10	colonies 1	colonies 2	colonies 3	CFU/mL 1	CFU/mL 2	CFU/mL 3	frequencies 1	Frequencies 2	Frequencies 3	Average Frequencies	STDev Frequencies
	4.1.2513	E. coli Nissle_16Spec ΔdapA/TP114ΔshufflonpilV4::cat	E. coli F2513	TP114ΔshufflonpilV4::cat	Donor (Spec, DAP, Kan, Chlor)	5	7	10	11	140000000	200000000	220000000	0.000923077	0.000366667	0.0017	0.000996581	0.000669699
01/04/2021					Recipient (No antibiotics)	5	1.3	3	1	26000000	60000000	20000000
					Exconjugant (Kan)	1	12	11	17	24000	22000	34000
	4.2.2513	E. coli Nissle_16Spec ΔdapA/TP114ΔshufflonpilV4::cat	E. coli F2513	TP114ΔshufflonpilV4::cat	Donor (Spec, DAP, Kan, Chlor)	5	6	11	2	120000000	220000000	40000000	0.00106667	0.0009	0.0012	0.00105556	0.000150308	Average Frequencies	STDev Frequencies
01/04/2021					Recipient (No antibiotics)	5	1.5	1	1	30000000	20000000	20000000						0.00133034	4.17012e-05
					Exconjugant (Kan)	1	16	9	12	32000	18000	24000
	4.3.2513	E. coli Nissle_16Spec ΔdapA/TP114ΔshufflonpilV4::cat	E. coli F2513	TP114ΔshufflonpilV4::cat	Donor (Spec, DAP, Kan, Chlor)	5	7	5	8	140000000	100000000	160000000	0.000566667	0.0035	0.00175	0.00193889	0.00147576
01/04/2021					Recipient (No antibiotics)	5	3	0.6	0.8	60000000	12000000	16000000
					Exconjugant (Kan)	1	17	21	14	34000	42000	28000
		Table 10: Conjugation efficiencies in liquid after 2h at 37C											Exconjugant /Recipient
		Donor	Recipient	Plasmid to be transfered	strain selected	log10	colonies 1	colonies 2	colonies 3	CFU/mL 1	CFU/mL 2	CFU/mL 3	frequencies 1	Frequencies 2	Frequencies 3	Average Frequencies	STDev Frequencies
	4'.1.2513	E. coli Nissle_16Spec ΔdapA/TP114ΔshufflonpilV4'::cat	E. coli F2513	TP114ΔshufflonpilV4'::cat	Donor (Spec, DAP, Kan, Chlor)	5	5	6	5	100000000	120000000	100000000	7e-05	1.33333e-05	8e-05	5.44444e-05	3.59526e-05
01/04/2021					Recipient (No antibiotics)	5	1	3	1	20000000	60000000	20000000
					Exconjugant (Kan)	0	7	4	8	1400	800	1600
	4'.2.2513	E. coli Nissle_16Spec ΔdapA/TP114ΔshufflonpilV4'::cat	E. coli F2513	TP114ΔshufflonpilV4'::cat	Donor (Spec, DAP, Kan, Chlor)	5	8	4	11	160000000	80000000	220000000	6.66667e-05	0	2.5e-05	3.05556e-05	3.36788e-05	Average Frequencies	STDev Frequencies
01/04/2021					Recipient (No antibiotics)	5	0.9	0.8	1.2	18000000	16000000	24000000						3e-05	1.6892e-05
					Exconjugant (Kan)	0	6	0	3	1200	0	600
	4'.3.2513	E. coli Nissle_16Spec ΔdapA/TP114ΔshufflonpilV4'::cat	E. coli F2513	TP114ΔshufflonpilV4'::cat	Donor (Spec, DAP, Kan, Chlor)	5	10	4	4	200000000	80000000	80000000	0	0	1.5e-05	5e-06	8.66025e-06
01/04/2021					Recipient (No antibiotics)	5	2	1	2	40000000	20000000	40000000
					Exconjugant (Kan)	0	0	0	3	0	0	600
		Table 11: Conjugation efficiencies in liquid after 2h at 37C											Exconjugant /Recipient
		Donor	Recipient	Plasmid to be transfered	strain selected	log10	colonies 1	colonies 2	colonies 3	CFU/mL 1	CFU/mL 2	CFU/mL 3	frequencies 1	Frequencies 2	Frequencies 3	Average Frequencies	STDev Frequencies
	5.1.2513	E. coli Nissle_16Spec ΔdapA/TP114ΔshufflonpilV5::cat	E. coli F2513	TP114ΔshufflonpilV5::cat	Donor (Spec, DAP, Kan, Chlor)	5	12	10	7	240000000	200000000	140000000	0.0001	8e-05	2.5e-05	6.83333e-05	3.88373e-05
01/04/2021					Recipient (No antibiotics)	5	1.2	1	4	24000000	20000000	80000000
					Exconjugant (Kan)	0	12	8	10	2400	1600	2000
	5.2.2513	E. coli Nissle_16Spec ΔdapA/TP114ΔshufflonpilV5::cat	E. coli F2513	TP114ΔshufflonpilV5::cat	Donor (Spec, DAP, Kan, Chlor)	5	13	9	10	260000000	180000000	200000000	0.00012	0.00013	9.23077e-05	0.000114103	1.95259e-05	Average Frequencies	STDev Frequencies
01/04/2021					Recipient (No antibiotics)	5	1	1	1.3	20000000	20000000	26000000						9.91453e-05	3.23637e-05
					Exconjugant (Kan)	0	12	13	12	2400	2600	2400
	5.3.2513	E. coli Nissle_16Spec ΔdapA/TP114ΔshufflonpilV5::cat	E. coli F2513	TP114ΔshufflonpilV5::cat	Donor (Spec, DAP, Kan, Chlor)	5	7	1	2	140000000	20000000	40000000	0.00016	8e-05	0.000105	0.000115	4.09268e-05
01/04/2021					Recipient (No antibiotics)	5	1	2	2	20000000	40000000	40000000
					Exconjugant (Kan)	0	16	16	21	3200	3200	4200
		Table 12: Conjugation efficiencies in liquid after 2h at 37C											Exconjugant /Recipient
		Donor	Recipient	Plasmid to be transfered	strain selected	log10	colonies 1	colonies 2	colonies 3	CFU/mL 1	CFU/mL 2	CFU/mL 3	frequencies 1	Frequencies 2	Frequencies 3	Average Frequencies	STDev Frequencies
	5'.1.2513	E. coli Nissle_16Spec ΔdapA/TP114ΔshufflonpilV5'::cat	E. coli F2513	TP114ΔshufflonpilV5'::cat	Donor (Spec, DAP, Kan, Chlor)	5	15	8	9	300000000	160000000	180000000	0	6.66667e-06	5e-06	3.88889e-06	3.46944e-06
01/04/2021					Recipient (No antibiotics)	5	2	3	2	40000000	60000000	40000000
					Exconjugant (Kan)	0	0	2	1	0	400	200
	5'.2.2513	E. coli Nissle_16Spec ΔdapA/TP114ΔshufflonpilV5'::cat	E. coli F2513	TP114ΔshufflonpilV5'::cat	Donor (Spec, DAP, Kan, Chlor)	5	14	8	10	280000000	160000000	200000000	6.66667e-06	1e-05	0	5.55556e-06	5.09175e-06	Average Frequencies	STDev Frequencies
01/04/2021					Recipient (No antibiotics)	5	3	2	1.3	60000000	40000000	26000000						7.59259e-06	1.17851e-06
					Exconjugant (Kan)	0	2	2	0	400	400	0
	5'.3.2513	E. coli Nissle_16Spec ΔdapA/TP114ΔshufflonpilV5'::cat	E. coli F2513	TP114ΔshufflonpilV5'::cat	Donor (Spec, DAP, Kan, Chlor)	5	9	9	6	180000000	180000000	120000000	1e-05	1e-05	2e-05	1.33333e-05	5.7735e-06
01/04/2021					Recipient (No antibiotics)	5	4	2	1	80000000	40000000	20000000
					Exconjugant (Kan)	0	4	2	2	800	400	400
		Table 13: Conjugation efficiencies in liquid after 2h at 37C											Exconjugant /Recipient
		Donor	Recipient	Plasmid to be transfered	strain selected	log10	colonies 1	colonies 2	colonies 3	CFU/mL 1	CFU/mL 2	CFU/mL 3	frequencies 1	Frequencies 2	Frequencies 3	Average Frequencies	STDev Frequencies
	A.1.2513	E. coli Nissle_16Spec ΔdapA/TP114ΔshufflonpilVA::cat	E. coli F2513	TP114ΔshufflonpilVA::cat	Donor (Spec, DAP, Kan, Chlor)	5	9	7	9	180000000	140000000	180000000	0	0	0	0	0
08/04/2021					Recipient (No antibiotics)	5	2	2	12	40000000	40000000	240000000
					Exconjugant (Kan)	0	0	0	0	0	0	0
	A.2.2513	E. coli Nissle_16Spec ΔdapA/TP114ΔshufflonpilVA::cat	E. coli F2513	TP114ΔshufflonpilVA::cat	Donor (Spec, DAP, Kan, Chlor)	5	10	11	8	200000000	220000000	160000000	0	0	0	0	0	Average Frequencies	STDev Frequencies
08/04/2021					Recipient (No antibiotics)	5	2	1	1.6	40000000	20000000	32000000						0	0
					Exconjugant (Kan)	0	0	0	0	0	0	0
	A.3.2513	E. coli Nissle_16Spec ΔdapA/TP114ΔshufflonpilVA::cat	E. coli F2513	TP114ΔshufflonpilVA::cat	Donor (Spec, DAP, Kan, Chlor)	5	2	7	7	40000000	140000000	140000000	0	0	0	0	0
08/04/2021					Recipient (No antibiotics)	5	3	5	1	60000000	100000000	20000000
					Exconjugant (Kan)	0	0	0	0	0	0	0
		Table 14: Conjugation efficiencies in liquid after 2h at 37C											Exconjugant /Recipient
		Donor	Recipient	Plasmid to be transfered	strain selected	log10	colonies 1	colonies 2	colonies 3	CFU/mL 1	CFU/mL 2	CFU/mL 3	frequencies 1	Frequencies 2	Frequencies 3	Average Frequencies	STDev Frequencies
	A'.1.2513	E. coli Nissle_16Spec ΔdapA/TP114ΔshufflonpilVA'::cat	E. coli F2513	TP114ΔshufflonpilVA'::cat	Donor (Spec, DAP, Kan, Chlor)	5	10	7	4	200000000	140000000	80000000	0.001	0.0008	0.0025	0.00143333	0.000929157
08/04/2021					Recipient (No antibiotics)	5	3	5	2	60000000	100000000	40000000
					Exconjugant (Kan)	2	3	4	5	60000	80000	100000
	A'.2.2513	E. coli Nissle_16Spec ΔdapA/TP114ΔshufflonpilVA'::cat	E. coli F2513	TP114ΔshufflonpilVA'::cat	Donor (Spec, DAP, Kan, Chlor)	5	9	7	11	180000000	140000000	220000000	0.000714286	0.0005	0.003	0.00140476	0.00138567	Average Frequencies	STDev Frequencies
08/04/2021					Recipient (No antibiotics)	5	1.4	2	1	28000000	40000000	20000000						0.00126085	2.02031e-05
					Exconjugant (Kan)	2	1	1	3	20000	20000	60000
	A'.3.2513	E. coli Nissle_16Spec ΔdapA/TP114ΔshufflonpilVA'::cat	E. coli F2513	TP114ΔshufflonpilVA'::cat	Donor (Spec, DAP, Kan, Chlor)	5	6	10	5	120000000	200000000	100000000	0.000333333	0.0015	0.001	0.000944444	0.000585314
08/04/2021					Recipient (No antibiotics)	5	6	2	2	120000000	40000000	40000000
					Exconjugant (Kan)	2	2	3	2	40000	60000	40000
		Table 15: Conjugation efficiencies in liquid after 2h at 37C											Exconjugant /Recipient
		Donor	Recipient	Plasmid to be transfered	strain selected	log10	colonies 1	colonies 2	colonies 3	CFU/mL 1	CFU/mL 2	CFU/mL 3	frequencies 1	Frequencies 2	Frequencies 3	Average Frequencies	STDev Frequencies
	B.1.2513	E. coli Nissle_16Spec ΔdapA/TP114ΔshufflonpilVB::cat	E. coli F2513	TP114ΔshufflonpilVB::cat	Donor (Spec, DAP, Kan, Chlor)	5	9	10	11	180000000	200000000	220000000	0	0	0	0	0
19/04/2021					Recipient (No antibiotics)	5	3	2	1.3	60000000	40000000	26000000
					Exconjugant (Kan)	0	0	0	0	0	0	0
	B.2.2513	E. coli Nissle_16Spec ΔdapA/TP114ΔshufflonpilVB::cat	E. coli F2513	TP114ΔshufflonpilVB::cat	Donor (Spec, DAP, Kan, Chlor)	5	12	10	10	240000000	200000000	200000000	0	0	0	0	0	Average Frequencies	STDev Frequencies
19/04/2021					Recipient (No antibiotics)	5	1	2	3	20000000	40000000	60000000						0	0
					Exconjugant (Kan)	0	0	0	0	0	0	0
	B.3.2513	E. coli Nissle_16Spec ΔdapA/TP114ΔshufflonpilVB::cat	E. coli F2513	TP114ΔshufflonpilVB::cat	Donor (Spec, DAP, Kan, Chlor)	5	13	11	11	260000000	220000000	220000000	0	0	0	0	0
19/04/2021					Recipient (No antibiotics)	5	1	1	3	20000000	20000000	60000000
					Exconjugant (Kan)	0	0	0	0	0	0	0
		Table 16: Conjugation efficiencies in liquid after 2h at 37C											Exconjugant /Recipient
		Donor	Recipient	Plasmid to be transfered	strain selected	log10	colonies 1	colonies 2	colonies 3	CFU/mL 1	CFU/mL 2	CFU/mL 3	frequencies 1	Frequencies 2	Frequencies 3	Average Frequencies	STDev Frequencies
	B'.1.2513	E. coli Nissle_16Spec ΔdapA/TP114ΔshufflonpilVB'::cat	E. coli F2513	TP114ΔshufflonpilVB'::cat	Donor (Spec, DAP, Kan, Chlor)	5	12	9	8	240000000	180000000	160000000	0	0	0	0	0
19/04/2021					Recipient (No antibiotics)	5	1	1	1.8	20000000	20000000	36000000
					Exconjugant (Kan)	0	0	0	0	0	0	0
	B'.2.2513	E. coli Nissle_16Spec ΔdapA/TP114ΔshufflonpilVB'::cat	E. coli F2513	TP114ΔshufflonpilVB'::cat	Donor (Spec, DAP, Kan, Chlor)	5	10	12	8	200000000	240000000	160000000	0	0	0	0	0	Average Frequencies	STDev Frequencies
19/04/2021					Recipient (No antibiotics)	5	3	2	3	60000000	40000000	60000000						0	0
					Exconjugant (Kan)	0	0	0	0	0	0	0
	B'.3.2513	E. coli Nissle_16Spec ΔdapA/TP114ΔshufflonpilVB'::cat	E. coli F2513	TP114ΔshufflonpilVB'::cat	Donor (Spec, DAP, Kan, Chlor)	5	11	8	7	220000000	160000000	140000000	0	0	0	0	0
19/04/2021					Recipient (No antibiotics)	5	5	1	1	100000000	20000000	20000000
					Exconjugant (Kan)	0	0	0	0	0	0	0
		Table 17: Conjugation efficiencies in liquid after 2h at 37C											Exconjugant /Recipient
		Donor	Recipient	Plasmid to be transfered	strain selected	log10	colonies 1	colonies 2	colonies 3	CFU/mL 1	CFU/mL 2	CFU/mL 3	frequencies 1	Frequencies 2	Frequencies 3	Average Frequencies	STDev Frequencies
	R4.1	E. coli Nissle_16Spec ΔdapA/TP114ΔshufflonpilVC::cat	E. coli F2513	TP114ΔshufflonpilVC::cat	Donor (Spec, DAP, Kan, Chlor)	5	6	6	14	120000000	120000000	280000000	0	0	0	0	0
23/06/2022 (Nancy)					Recipient (No antibiotics)	4	15	11	11	30000000	22000000	22000000
					Exconjugant (Kan)	0	0	0	0	0	0	0
	R4.2	E. coli Nissle_16Spec ΔdapA/TP114ΔshufflonpilVC::cat	E. coli F2513	TP114ΔshufflonpilVC::cat	Donor (Spec, DAP, Kan, Chlor)	5	11	10	11	220000000	200000000	220000000	0	0	0	0	0	Average Frequencies	STDev Frequencies
23/06/2022 (Nancy)					Recipient (No antibiotics)	5	3	1	4	60000000	20000000	80000000						0	0
					Exconjugant (Kan)	0	0	0	0	0	0	0
	R4.3	E. coli Nissle_16Spec ΔdapA/TP114ΔshufflonpilVC::cat	E. coli F2513	TP114ΔshufflonpilVC::cat	Donor (Spec, DAP, Kan, Chlor)	5	12	8	6	240000000	160000000	120000000	0	0	0	0	0
23/06/2022 (Nancy)					Recipient (No antibiotics)	5	3	3	3	60000000	60000000	60000000
					Exconjugant (Kan)	0	0	0	0	0	0	0
		Table 18: Conjugation efficiencies in liquid after 2h at 37C											Exconjugant /Recipient
		Donor	Recipient	Plasmid to be transfered	strain selected	log10	colonies 1	colonies 2	colonies 3	CFU/mL 1	CFU/mL 2	CFU/mL 3	frequencies 1	Frequencies 2	Frequencies 3	Average Frequencies	STDev Frequencies
	R4.1	E. coli Nissle_16Spec ΔdapA/TP114ΔshufflonpilVC'::cat	E. coli F2513	TP114ΔshufflonpilVC'::cat	Donor (Spec, DAP, Kan, Chlor)	5	9	10	11	180000000	200000000	220000000	0.03	0.04	0.04	0.0366667	0.0057735
20/04/2021					Recipient (No antibiotics)	5	2	1	1.5	40000000	20000000	30000000
					Exconjugant (Kan)	3	6	4	6	1200000	800000	1200000
	R4.2	E. coli Nissle_16Spec ΔdapA/TP114ΔshufflonpilVC'::cat	E. coli F2513	TP114ΔshufflonpilVC'::cat	Donor (Spec, DAP, Kan, Chlor)	5	11	13	13	220000000	260000000	260000000	0.07	0.02	0.02	0.0366667	0.0288675	Average Frequencies	STDev Frequencies
20/04/2021					Recipient (No antibiotics)	5	1	3	1.5	20000000	60000000	30000000						0.0260794	0
					Exconjugant (Kan)	3	7	6	3	1400000	1200000	600000
	R4.3	E. coli Nissle_16Spec ΔdapA/TP114ΔshufflonpilVC'::cat	E. coli F2513	TP114ΔshufflonpilVC'::cat	Donor (Spec, DAP, Kan, Chlor)	5	12	7	4	240000000	140000000	80000000	0.00571429	0.004	0.005	0.00490476	0.000861102
20/04/2021					Recipient (No antibiotics)	5	2.1	5	4	42000000	100000000	80000000
					Exconjugant (Kan)	3	1.2	2	2	240000	400000	400000
		Table 19: Conjugation efficiencies in liquid after 2h at 37C											Exconjugant /Recipient
		Donor	Recipient	Plasmid to be transfered	strain selected	log10	colonies 1	colonies 2	colonies 3	CFU/mL 1	CFU/mL 2	CFU/mL 3	frequencies 1	Frequencies 2	Frequencies 3	Average Frequencies	STDev Frequencies
	R4.1	E. coli Nissle_16Spec ΔdapA/TP114ΔshufflonpilVD'::cat	E. coli F2513	TP114ΔshufflonpilVD'::cat	Donor (Spec, DAP, Kan, Chlor)	5	11	9	8	220000000	180000000	160000000	0	0	0	0	0
23/06/2022 (Nancy)					Recipient (No antibiotics)	4	11	10	9	22000000	20000000	18000000
					Exconjugant (Kan)	0	0	0	0	0	0	0
	R4.2	E. coli Nissle_16Spec ΔdapA/TP114ΔshufflonpilVD'::cat	E. coli F2513	TP114ΔshufflonpilVD'::cat	Donor (Spec, DAP, Kan, Chlor)	5	7	11	7	140000000	220000000	140000000	0	0	0	0	0	Average Frequencies	STDev Frequencies
23/06/2022 (Nancy)					Recipient (No antibiotics)	4	7	6	12	14000000	12000000	24000000						0	0
					Exconjugant (Kan)	0	0	0	0	0	0	0
	R4.3	E. coli Nissle_16Spec ΔdapA/TP114ΔshufflonpilVD'::cat	E. coli F2513	TP114ΔshufflonpilVD'::cat	Donor (Spec, DAP, Kan, Chlor)	5	3	8	12	60000000	160000000	240000000	0	0	0	0	0
23/06/2022 (Nancy)					Recipient (No antibiotics)	4	12	11	12	24000000	22000000	24000000
					Exconjugant (Kan)	0	0	0	0	0	0	0

## Sheet: K-12 (BW25113)
		Table 1: Conjugation efficiencies in liquid static after 2h at 37C											Exconjugant /Recipient
		Donor	Recipient	Plasmid to be transfered	strain selected	log10	colonies 1	colonies 2	colonies 3	CFU/mL 1	CFU/mL 2	CFU/mL 3	frequencies 1	Frequencies 2	Frequencies 3	Average Frequencies	STDev Frequencies
	A1	E. coli Nissle_16Spec ΔdapA/TP114ΔKan::cat	E. coli BW25113	TP114ΔKan::cat	Donor (Spec, DAP, Chlor)	5	2	2	3	40000000	40000000	60000000	0.12	0.026	0.11	0.0853333	0.0516269
05/11/2020					Recipient (-)	5	1	5	2	20000000	100000000	40000000
					Exconjugant (Chlor)	3	12	13	22	2400000	2600000	4400000
	A2	E. coli Nissle_16Spec ΔdapA/TP114ΔKan::cat	E. coli BW25113	TP114ΔKan::cat	Donor (Spec, DAP, Chlor)	5	3	8	7	60000000	160000000	140000000	0.03	0.0433333	0.0166667	0.03	0.0133333	Average Frequencies	STDev Frequencies
05/11/2020					Recipient (-)	5	3	3	6	60000000	60000000	120000000						0.0598333	0.0391266
					Exconjugant (Chlor)	3	9	13	10	1800000	2600000	2000000
	A3	E. coli Nissle_16Spec ΔdapA/TP114ΔKan::cat	E. coli BW25113	TP114ΔKan::cat	Donor (Spec, DAP, Chlor)	5	3	6	4	60000000	120000000	80000000	0.0325	0.03	0.13	0.0641667	0.057027
05/11/2020					Recipient (-)	5	4	2	1	80000000	40000000	20000000
					Exconjugant (Chlor)	3	13	6	13	2600000	1200000	2600000
		Table 2: Conjugation efficiencies on LBA after 2h at 37C											Exconjugant /Recipient
		Donor	Recipient	Plasmid to be transfered	strain selected	log10	colonies 1	colonies 2	colonies 3	CFU/mL 1	CFU/mL 2	CFU/mL 3	frequencies 1	Frequencies 2	Frequencies 3	Average Frequencies	STDev Frequencies
	A7	E. coli Nissle_16Spec ΔdapA/TP114ΔKan::cat	E. coli BW25113	TP114ΔKan::cat	Donor (Spec, DAP, Chlor)	5	10	13	9	200000000	260000000	180000000	0.133333	0.1	0.06	0.0977778	9.07473e-05
05/11/2020					Recipient (-)	5	3	6	5	60000000	120000000	100000000
					Exconjugant (Chlor)	4	4	6	3	8000000	12000000	6000000
	A8	E. coli Nissle_16Spec ΔdapA/TP114ΔKan::cat	E. coli BW25113	TP114ΔKan::cat	Donor (Spec, DAP, Chlor)	5	14	15	14	280000000	300000000	280000000	0.133333	0.1	0.116667	0.116667	0.00019245	Average Frequencies	STDev Frequencies
05/11/2020					Recipient (-)	5	6	5	6	120000000	100000000	120000000						0.000500907	0.000313794
					Exconjugant (Chlor)	4	8	5	7	16000000	10000000	14000000
	A9	E. coli Nissle_16Spec ΔdapA/TP114ΔKan::cat	E. coli BW25113	TP114ΔKan::cat	Donor (Spec, DAP, Chlor)	5	10	8	8	200000000	160000000	160000000	0.018	0.01	0.01	0.0126667	7.92934e-05
05/11/2020					Recipient (-)	5	5	5	5	100000000	100000000	100000000
					Exconjugant (Chlor)	3	9	5	5	1800000	1000000	1000000
		Table 3: Conjugation efficiencies in liquid static after 2h at 37C											Exconjugant /Recipient
		Donor	Recipient	Plasmid to be transfered	strain selected	log10	colonies 1	colonies 2	colonies 3	CFU/mL 1	CFU/mL 2	CFU/mL 3	frequencies 1	Frequencies 2	Frequencies 3	Average Frequencies	STDev Frequencies
	B1	E. coli Nissle_16Spec ΔdapA/TP114Δ3'pilV::Flag-tag-cat	E. coli BW25113	TP114Δ3'pilV::Flag-tag-cat	Donor (Spec, DAP, Kan, Chlor)	5	8	7	10	160000000	140000000	200000000	0	0	0	0	0
08/12/2020					Recipient (-)	5	3	4	7	60000000	80000000	140000000
					Exconjugant (Kan, Chlor)	0	0	0	0	0	0	0
	B2	E. coli Nissle_16Spec ΔdapA/TP114Δ3'pilV::Flag-tag-cat	E. coli BW25113	TP114Δ3'pilV::Flag-tag-cat	Donor (Spec, DAP, Kan)	5	11	11	9	220000000	220000000	180000000	0	0	0	0	0	Average Frequencies	STDev Frequencies
08/12/2020					Recipient (-)	5	4	4	3	80000000	80000000	60000000						0	0
					Exconjugant (Kan)	0	0	0	0	0	0	0
	B3	E. coli Nissle_16Spec ΔdapA/TP114Δ3'pilV::Flag-tag-cat	E. coli BW25113	TP114Δ3'pilV::Flag-tag-cat	Donor (Spec, DAP, Kan)	5	4	7	5	80000000	140000000	100000000	0	0	0	0	0
08/12/2020					Recipient (-)	5	1	2	1	20000000	40000000	20000000
					Exconjugant (Kan)	0	0	0	0	0	0	0
		Table 4: Conjugation efficiencies on solid LBA after 2h at 37C											Exconjugant /Recipient
		Donor	Recipient	Plasmid to be transfered	strain selected	log10	colonies 1	colonies 2	colonies 3	CFU/mL 1	CFU/mL 2	CFU/mL 3	frequencies 1	Frequencies 2	Frequencies 3	Average Frequencies	STDev Frequencies
	B7	E. coli Nissle_16Spec ΔdapA/TP114Δ3'pilV::Flag-tag-cat	E. coli BW25113	TP114Δ3'pilV::Flag-tag-cat	Donor (Spec, DAP, Kan, Chlor)	5	5	7	9	100000000	140000000	180000000	0.04	0.014	0.00555556	0.0198519	0.0179524
08/12/2020					Recipient (-)	5	2	5	9	40000000	100000000	180000000
					Exconjugant (Kan, Chlor)	3	8	7	5	1600000	1400000	1000000
	B8	E. coli Nissle_16Spec ΔdapA/TP114Δ3'pilV::Flag-tag-cat	E. coli BW25113	TP114Δ3'pilV::Flag-tag-cat	Donor (Spec, DAP, Kan)	5	11	9	6	220000000	180000000	120000000	0.00444444	0.01	0.01	0.00814815	0.0032075	Average Frequencies	STDev Frequencies
08/12/2020					Recipient (-)	5	9	5	5	180000000	100000000	100000000						0.0158889	0.00827577
					Exconjugant (Kan)	3	4	5	5	800000	1000000	1000000
	B9	E. coli Nissle_16Spec ΔdapA/TP114Δ3'pilV::Flag-tag-cat	E. coli BW25113	TP114Δ3'pilV::Flag-tag-cat	Donor (Spec, DAP, Kan)	5	15	8	6	300000000	160000000	120000000	0.045	0.012	0.002	0.0196667	0.0225019
08/12/2020					Recipient (-)	5	2	5	5	40000000	100000000	100000000
					Exconjugant (Kan)	3	9	6	1	1800000	1200000	200000
		Table 5: Conjugation efficiencies in liquid static after 2h at 37C											Exconjugant /Recipient
		Donor	Recipient	Plasmid to be transfered	strain selected	log10	colonies 1	colonies 2	colonies 3	CFU/mL 1	CFU/mL 2	CFU/mL 3	frequencies 1	Frequencies 2	Frequencies 3	Average Frequencies	STDev Frequencies
	A1	E. coli Nissle_16Spec ΔdapA/TP114Δshufflon::pilV1-cat	E. coli BW25113	TP114Δshufflon::pilV1-cat	Donor (Spec, DAP, Kan, Chlor)	5	5	9	7	100000000	180000000	140000000	0.01	0.00166667	0.0075	0.00638889	0.00427633
15/07/2019					Recipient (-)	5	1	6	4	20000000	120000000	80000000
					Exconjugant (Kan, Chlor)	3	1	1	3	200000	200000	600000
	A2	E. coli Nissle_16Spec ΔdapA/TP114Δshufflon::pilV1-cat	E. coli BW25113	TP114Δshufflon::pilV1-cat	Donor (Spec, DAP, Kan, Chlor)	5	5	1	3	100000000	20000000	60000000	0.01	0.00666667	0.00428571	0.00698413	0.00287034	Average Frequencies	STDev Frequencies
15/07/2019					Recipient (-)	5	2	3	7	40000000	60000000	140000000						0.00816138	0.000420897
					Exconjugant (Kan, Chlor)	3	2	2	3	400000	400000	600000
	A3	E. coli Nissle_16Spec ΔdapA/TP114Δshufflon::pilV1-cat	E. coli BW25113	TP114Δshufflon::pilV1-cat	Donor (Spec, DAP, Kan, Chlor)	5	7	13	9	140000000	260000000	180000000	0.01	0.02	0.00333333	0.0111111	0.0083887
15/07/2019					Recipient (-)	5	2	1	3	40000000	20000000	60000000
					Exconjugant (Kan, Chlor)	3	2	2	1	400000	400000	200000
		Table 6: Conjugation efficiencies in liquid static after 2h at 37C											Exconjugant /Recipient
		Donor	Recipient	Plasmid to be transfered	strain selected	log10	colonies 1	colonies 2	colonies 3	CFU/mL 1	CFU/mL 2	CFU/mL 3	frequencies 1	Frequencies 2	Frequencies 3	Average Frequencies	STDev Frequencies
	B1	E. coli Nissle_16Spec ΔdapA/TP114Δshufflon::pilV2-cat	E. coli BW25113	TP114Δshufflon::pilV2-cat	Donor (Spec, DAP, Kan, Chlor)	5	11	9	9	220000000	180000000	180000000	0.002	0.01	0.015	0.009	0.00655744
15/07/2019					Recipient (-)	5	5	5	2	100000000	100000000	40000000
					Exconjugant (Kan, Chlor)	3	1	5	3	200000	1000000	600000
	B2	E. coli Nissle_16Spec ΔdapA/TP114Δshufflon::pilV2-cat	E. coli BW25113	TP114Δshufflon::pilV2-cat	Donor (Spec, DAP, Kan, Chlor)	5	4	8	3	80000000	160000000	60000000	0.015	0.002	0.00375	0.00691667	0.00705484	Average Frequencies	STDev Frequencies
15/07/2019					Recipient (-)	5	2	4	8	40000000	80000000	160000000						0.00789815	0.00147314
					Exconjugant (Kan, Chlor)	3	3	0.8	3	600000	160000	600000
	B3	E. coli Nissle_16Spec ΔdapA/TP114Δshufflon::pilV2-cat	E. coli BW25113	TP114Δshufflon::pilV2-cat	Donor (Spec, DAP, Kan, Chlor)	5	7	7	7	140000000	140000000	140000000	0.00333333	0.01	0.01	0.00777778	0.003849
15/07/2019					Recipient (-)	5	6	2	2	120000000	40000000	40000000
					Exconjugant (Kan, Chlor)	3	2	2	2	400000	400000	400000
		Table 7: Conjugation efficiencies in liquid static after 2h at 37C											Exconjugant /Recipient
		Donor	Recipient	Plasmid to be transfered	strain selected	log10	colonies 1	colonies 2	colonies 3	CFU/mL 1	CFU/mL 2	CFU/mL 3	frequencies 1	Frequencies 2	Frequencies 3	Average Frequencies	STDev Frequencies
	C1	E. coli Nissle_16Spec ΔdapA/TP114Δshufflon::pilV3-cat	E. coli BW25113	TP114Δshufflon::pilV3-cat	Donor (Spec, DAP, Kan, Chlor)	5	8	12	8	160000000	240000000	160000000	0	0	0	0	0
16/07/2019					Recipient (-)	5	2	2	2	40000000	40000000	40000000
					Exconjugant (Kan, Chlor)	0	0	0	0	0	0	0
	C2	E. coli Nissle_16Spec ΔdapA/TP114Δshufflon::pilV3-cat	E. coli BW25113	TP114Δshufflon::pilV3-cat	Donor (Spec, DAP, Kan, Chlor)	5	15	7	8	300000000	140000000	160000000	0	0	0	0	0	Average Frequencies	STDev Frequencies
16/07/2019					Recipient (-)	5	2.6	3	5	52000000	60000000	100000000						0	0
					Exconjugant (Kan, Chlor)	0	0	0	0	0	0	0
	C3	E. coli Nissle_16Spec ΔdapA/TP114Δshufflon::pilV3-cat	E. coli BW25113	TP114Δshufflon::pilV3-cat	Donor (Spec, DAP, Kan, Chlor)	5	7	10	8	140000000	200000000	160000000	0	0	0	0	0
16/07/2019					Recipient (-)	5	3	4	1	60000000	80000000	20000000
					Exconjugant (Kan, Chlor)	0	0	0	0	0	0	0
		Table 8: Conjugation efficiencies in liquid static after 2h at 37C											Exconjugant /Recipient
		Donor	Recipient	Plasmid to be transfered	strain selected	log10	colonies 1	colonies 2	colonies 3	CFU/mL 1	CFU/mL 2	CFU/mL 3	frequencies 1	Frequencies 2	Frequencies 3	Average Frequencies	STDev Frequencies
	D1	E. coli Nissle_16Spec ΔdapA/TP114Δshufflon::pilV3'-cat	E. coli BW25113	TP114Δshufflon::pilV3'-cat	Donor (Spec, DAP, Kan, Chlor)	5	11	10	11	220000000	200000000	220000000	0	0	0	0	0
16/07/2019					Recipient (-)	5	8	4	3	160000000	80000000	60000000
					Exconjugant (Kan, Chlor)	0	0	0	0	0	0	0
	D2	E. coli Nissle_16Spec ΔdapA/TP114Δshufflon::pilV3'-cat	E. coli BW25113	TP114Δshufflon::pilV3'-cat	Donor (Spec, DAP, Kan, Chlor)	5	10	11	9	200000000	220000000	180000000	0	0	0	0	0	Average Frequencies	STDev Frequencies
16/07/2019					Recipient (-)	5	3	5	6	60000000	100000000	120000000						0	0
					Exconjugant (Kan, Chlor)	0	0	0	0	0	0	0
	D3	E. coli Nissle_16Spec ΔdapA/TP114Δshufflon::pilV3'-cat	E. coli BW25113	TP114Δshufflon::pilV3'-cat	Donor (Spec, DAP, Kan, Chlor)	5	11	9	13	220000000	180000000	260000000	0	0	0	0	0
16/07/2019					Recipient (-)	5	1	6	2	20000000	120000000	40000000
					Exconjugant (Kan, Chlor)	0	0	0	0	0	0	0
		Table 9: Conjugation efficiencies in liquid static after 2h at 37C											Exconjugant /Recipient
		Donor	Recipient	Plasmid to be transfered	strain selected	log10	colonies 1	colonies 2	colonies 3	CFU/mL 1	CFU/mL 2	CFU/mL 3	frequencies 1	Frequencies 2	Frequencies 3	Average Frequencies	STDev Frequencies
	A1	E. coli Nissle_16Spec ΔdapA/TP114Δshufflon::pilV4-cat	E. coli BW25113	TP114Δshufflon::pilV4-cat	Donor (Spec, DAP, Kan, Chlor)	5	8	4	5	160000000	80000000	100000000	0.0009	0.0005	0.00055	0.00065	0.000217945
17/07/2019					Recipient (-)	5	1	3	2	20000000	60000000	40000000
					Exconjugant (Kan, Chlor)	1	9	15	11	18000	30000	22000
	A2	E. coli Nissle_16Spec ΔdapA/TP114Δshufflon::pilV4-cat	E. coli BW25113	TP114Δshufflon::pilV4-cat	Donor (Spec, DAP, Kan, Chlor)	5	10	9	5	200000000	180000000	100000000	0.0003	0.000283333	0.00044	0.000341111	8.60448e-05	Average Frequencies	STDev Frequencies
17/07/2019					Recipient (-)	5	6	6	5	120000000	120000000	100000000						0.000506296	0.000218417
					Exconjugant (Kan, Chlor)	1	18	17	22	36000	34000	44000
	A3	E. coli Nissle_16Spec ΔdapA/TP114Δshufflon::pilV4-cat	E. coli BW25113	TP114Δshufflon::pilV4-cat	Donor (Spec, DAP, Kan, Chlor)	5	7	9	4	140000000	180000000	80000000	0.001	0.00025	0.000333333	0.000527778	0.000411074
17/07/2019					Recipient (-)	5	3	4	3	60000000	80000000	60000000
					Exconjugant (Kan, Chlor)	2	3	1	1	60000	20000	20000
		Table 10: Conjugation efficiencies in liquid static after 2h at 37C											Exconjugant /Recipient
		Donor	Recipient	Plasmid to be transfered	strain selected	log10	colonies 1	colonies 2	colonies 3	CFU/mL 1	CFU/mL 2	CFU/mL 3	frequencies 1	Frequencies 2	Frequencies 3	Average Frequencies	STDev Frequencies
	B1	E. coli Nissle_16Spec ΔdapA/TP114Δshufflon::pilV4'-cat	E. coli BW25113	TP114Δshufflon::pilV4'-cat	Donor (Spec, DAP, Kan, Chlor)	5	7	6	5	140000000	120000000	100000000	0	0	0	0	0
17/07/2019					Recipient (-)	5	3	2	3	60000000	40000000	60000000
					Exconjugant (Kan, Chlor)	0	0	0	0	0	0	0
	B2	E. coli Nissle_16Spec ΔdapA/TP114Δshufflon::pilV4'-cat	E. coli BW25113	TP114Δshufflon::pilV4'-cat	Donor (Spec, DAP, Kan, Chlor)	5	5	4	7	100000000	80000000	140000000	0	0	0	0	0	Average Frequencies	STDev Frequencies
17/07/2019					Recipient (-)	5	4	3	3	80000000	60000000	60000000						0	0
					Exconjugant (Kan, Chlor)	0	0	0	0	0	0	0
	B3	E. coli Nissle_16Spec ΔdapA/TP114Δshufflon::pilV4'-cat	E. coli BW25113	TP114Δshufflon::pilV4'-cat	Donor (Spec, DAP, Kan, Chlor)	5	1	6	5	20000000	120000000	100000000	0	0	0	0	0
17/07/2019					Recipient (-)	5	3	4	6	60000000	80000000	120000000
					Exconjugant (Kan, Chlor)	0	0	0	0	0	0	0
		Table 11: Conjugation efficiencies in liquid static after 2h at 37C											Exconjugant /Recipient
		Donor	Recipient	Plasmid to be transfered	strain selected	log10	colonies 1	colonies 2	colonies 3	CFU/mL 1	CFU/mL 2	CFU/mL 3	frequencies 1	Frequencies 2	Frequencies 3	Average Frequencies	STDev Frequencies
	C1	E. coli Nissle_16Spec ΔdapA/TP114Δshufflon::pilV5-cat	E. coli BW25113	TP114Δshufflon::pilV5-cat	Donor (Spec, DAP, Kan, Chlor)	5	8	8	4	160000000	160000000	80000000	0	0	0	0	0
17/07/2019					Recipient (-)	5	3	3	2	60000000	60000000	40000000
					Exconjugant (Kan, Chlor)	0	0	0	0	0	0	0
	C2	E. coli Nissle_16Spec ΔdapA/TP114Δshufflon::pilV5-cat	E. coli BW25113	TP114Δshufflon::pilV5-cat	Donor (Spec, DAP, Kan, Chlor)	5	5	7	4	100000000	140000000	80000000	0	0	0	0	0	Average Frequencies	STDev Frequencies
17/07/2019					Recipient (-)	5	1	5	3	20000000	100000000	60000000						0	0
					Exconjugant (Kan, Chlor)	0	0	0	0	0	0	0
	C3	E. coli Nissle_16Spec ΔdapA/TP114Δshufflon::pilV5-cat	E. coli BW25113	TP114Δshufflon::pilV5-cat	Donor (Spec, DAP, Kan, Chlor)	5	4	12	8	80000000	240000000	160000000	0	0	0	0	0
17/07/2019					Recipient (-)	5	3	4	1	60000000	80000000	20000000
					Exconjugant (Kan, Chlor)	0	0	0	0	0	0	0
		Table 12: Conjugation efficiencies in liquid static after 2h at 37C											Exconjugant /Recipient
		Donor	Recipient	Plasmid to be transfered	strain selected	log10	colonies 1	colonies 2	colonies 3	CFU/mL 1	CFU/mL 2	CFU/mL 3	frequencies 1	Frequencies 2	Frequencies 3	Average Frequencies	STDev Frequencies
	B1	E. coli Nissle_16Spec ΔdapA/TP114Δshufflon::pilV5'-cat	E. coli BW25113	TP114Δshufflon::pilV5'-cat	Donor (Spec, DAP, Kan, Chlor)	5	9	2	9	180000000	40000000	180000000	0	0	0	0	0
20/05/2020					Recipient (-)	5	4	2	4	80000000	40000000	80000000
					Exconjugant (Kan, Chlor)	0	0	0	0	0	0	0
	B2	E. coli Nissle_16Spec ΔdapA/TP114Δshufflon::pilV5'-cat	E. coli BW25113	TP114Δshufflon::pilV5'-cat	Donor (Spec, DAP, Kan, Chlor)	5	8	11	4	160000000	220000000	80000000	0	0	0	0	0	Average Frequencies	STDev Frequencies
20/05/2020					Recipient (-)	5	2	8	4	40000000	160000000	80000000						0	0
					Exconjugant (Kan, Chlor)	0	0	0	0	0	0	0
	B3	E. coli Nissle_16Spec ΔdapA/TP114Δshufflon::pilV5'-cat	E. coli BW25113	TP114Δshufflon::pilV5'-cat	Donor (Spec, DAP, Kan, Chlor)	5	12	9	10	240000000	180000000	200000000	0	0	0	0	0
20/05/2020					Recipient (-)	5	3	1	3	60000000	20000000	60000000
					Exconjugant (Kan, Chlor)	0	0	0	0	0	0	0
		Table 13: Conjugation efficiencies in liquid static after 2h at 37C											Exconjugant /Recipient
		Donor	Recipient	Plasmid to be transfered	strain selected	log10	colonies 1	colonies 2	colonies 3	CFU/mL 1	CFU/mL 2	CFU/mL 3	frequencies 1	Frequencies 2	Frequencies 3	Average Frequencies	STDev Frequencies
	A1	E. coli Nissle_16Spec ΔdapA/TP114Δshufflon::pilVA	E. coli BW25113	TP114Δshufflon::pilVA	Donor (Spec, DAP, Kan)	5	11	11	11	220000000	220000000	220000000	3.33333e-06	0	0	1.11111e-06	1.9245e-06
21/02/2020					Recipient (-)	5	3	5	3	60000000	100000000	60000000
					Exconjugant (Kan)	0	1	0	0	200	0	0
	A2	E. coli Nissle_16Spec ΔdapA/TP114Δshufflon::pilVA	E. coli BW25113	TP114Δshufflon::pilVA	Donor (Spec, DAP, Kan)	5	16	5	9	320000000	100000000	180000000	3e-05	4e-06	6.66667e-06	1.35556e-05	1.43036e-05	Average Frequencies	STDev Frequencies
21/02/2020					Recipient (-)	5	1	5	3	20000000	100000000	60000000						5.61111e-06	8.79955e-06
					Exconjugant (Kan)	0	3	2	2	600	400	400
	A3	E. coli Nissle_16Spec ΔdapA/TP114Δshufflon::pilVA	E. coli BW25113	TP114Δshufflon::pilVA	Donor (Spec, DAP, Kan)	5	14	7	11	280000000	140000000	220000000	2.5e-06	0	4e-06	2.16667e-06	2.02073e-06
21/02/2020					Recipient (-)	5	4	8	5	80000000	160000000	100000000
					Exconjugant (Kan)	0	1	0	2	200	0	400
		Table 14: Conjugation efficiencies in liquid static after 2h at 37C											Exconjugant /Recipient
		Donor	Recipient	Plasmid to be transfered	strain selected	log10	colonies 1	colonies 2	colonies 3	CFU/mL 1	CFU/mL 2	CFU/mL 3	frequencies 1	Frequencies 2	Frequencies 3	Average Frequencies	STDev Frequencies
	A'1	E. coli Nissle_16Spec ΔdapA/TP114Δshufflon::pilVA'	E. coli BW25113	TP114Δshufflon::pilVA'	Donor (Spec, DAP, Kan)	5	8	10	11	160000000	200000000	220000000	0.00233333	0.00266667	0.0045	0.00316667	0.00116667
21/02/2020					Recipient (-)	5	3	3	2	60000000	60000000	40000000
					Exconjugant (Kan)	2	7	8	9	140000	160000	180000
	A'2	E. coli Nissle_16Spec ΔdapA/TP114Δshufflon::pilVA'	E. coli BW25113	TP114Δshufflon::pilVA'	Donor (Spec, DAP, Kan)	5	10	10	12	200000000	200000000	240000000	0.0025	0.00075	0.002	0.00175	0.000901388	Average Frequencies	STDev Frequencies
21/02/2020					Recipient (-)	5	4	4	3	80000000	80000000	60000000						0.00267222	0.00100173
					Exconjugant (Kan)	2	10	3	6	200000	60000	120000
	A'3	E. coli Nissle_16Spec ΔdapA/TP114Δshufflon::pilVA'	E. coli BW25113	TP114Δshufflon::pilVA'	Donor (Spec, DAP, Kan)	5	10	12	12	200000000	240000000	240000000	0.0055	0.0018	0.002	0.0031	0.00208087
21/02/2020					Recipient (-)	5	2	5	5	40000000	100000000	100000000
					Exconjugant (Kan)	2	11	9	10	220000	180000	200000
		Table 15: Conjugation efficiencies in liquid static after 2h at 37C											Exconjugant /Recipient
		Donor	Recipient	Plasmid to be transfered	strain selected	log10	colonies 1	colonies 2	colonies 3	CFU/mL 1	CFU/mL 2	CFU/mL 3	frequencies 1	Frequencies 2	Frequencies 3	Average Frequencies	STDev Frequencies
	B1	E. coli Nissle_16Spec ΔdapA/TP114Δshufflon::pilVB	E. coli BW25113	TP114Δshufflon::pilVB	Donor (Spec, DAP, Kan)	5	8	5	5	160000000	100000000	100000000	5e-06	2e-06	1.66667e-06	2.88889e-06	1.83586e-06
28/02/2020					Recipient (-)	5	2	10	6	40000000	200000000	120000000
					Exconjugant (Kan)	0	1	2	1	200	400	200
	B2	E. coli Nissle_16Spec ΔdapA/TP114Δshufflon::pilVB	E. coli BW25113	TP114Δshufflon::pilVB	Donor (Spec, DAP, Kan)	5	8	11	7	160000000	220000000	140000000	5e-06	0	0	1.66667e-06	2.88675e-06	Average Frequencies	STDev Frequencies
28/02/2020					Recipient (-)	5	2	7	3	40000000	140000000	60000000						2.74074e-06	8.64242e-07
					Exconjugant (Kan)	0	1	0	0	200	0	0
	B3	E. coli Nissle_16Spec ΔdapA/TP114Δshufflon::pilVB	E. coli BW25113	TP114Δshufflon::pilVB	Donor (Spec, DAP, Kan)	5	10	4	5	200000000	80000000	100000000	5e-06	4e-06	2e-06	3.66667e-06	1.52753e-06
28/02/2020					Recipient (-)	5	4	5	5	80000000	100000000	100000000
					Exconjugant (Kan)	0	2	2	1	400	400	200
		Table 16: Conjugation efficiencies in liquid static after 2h at 37C											Exconjugant /Recipient
		Donor	Recipient	Plasmid to be transfered	strain selected	log10	colonies 1	colonies 2	colonies 3	CFU/mL 1	CFU/mL 2	CFU/mL 3	frequencies 1	Frequencies 2	Frequencies 3	Average Frequencies	STDev Frequencies
	B'1	E. coli Nissle_16Spec ΔdapA/TP114Δshufflon::pilVB'	E. coli BW25113	TP114Δshufflon::pilVB'	Donor (Spec, DAP, Kan)	5	12	13	9	240000000	260000000	180000000	3.33333e-06	5e-06	1e-05	6.11111e-06	3.46944e-06
28/02/2020					Recipient (-)	5	3	4	2	60000000	80000000	40000000
					Exconjugant (Kan)	0	1	2	2	200	400	400
	B'2	E. coli Nissle_16Spec ΔdapA/TP114Δshufflon::pilVB'	E. coli BW25113	TP114Δshufflon::pilVB'	Donor (Spec, DAP, Kan)	5	9	11	6	180000000	220000000	120000000	1e-05	0	0	3.33333e-06	5.7735e-06	Average Frequencies	STDev Frequencies
28/02/2020					Recipient (-)	5	1	3	1	20000000	60000000	20000000						4.07407e-06	1.96419e-06
					Exconjugant (Kan)	0	1	0	0	200	0	0
	B'3	E. coli Nissle_16Spec ΔdapA/TP114Δshufflon::pilVB'	E. coli BW25113	TP114Δshufflon::pilVB'	Donor (Spec, DAP, Kan)	5	4	11	7	80000000	220000000	140000000	3.33333e-06	5e-06	0	2.77778e-06	2.54588e-06
28/02/2020					Recipient (-)	5	3	2	2	60000000	40000000	40000000
					Exconjugant (Kan)	0	1	1	0	200	200	0
		Table 17: Conjugation efficiencies in liquid static after 2h at 37C											Exconjugant /Recipient
		Donor	Recipient	Plasmid to be transfered	strain selected	log10	colonies 1	colonies 2	colonies 3	CFU/mL 1	CFU/mL 2	CFU/mL 3	frequencies 1	Frequencies 2	Frequencies 3	Average Frequencies	STDev Frequencies
	C1	E. coli Nissle_16Spec ΔdapA/TP114Δshufflon::pilVC	E. coli BW25113	TP114Δshufflon::pilVC	Donor (Spec, DAP, Kan)	5	6	3	2	120000000	60000000	40000000	0.00714286	0.0125	0.025	0.014881	0.00916357
24/02/2020					Recipient (-)	5	7	3.2	2	140000000	64000000	40000000
					Exconjugant (Kan)	3	5	4	5	1000000	800000	1000000
	C2	E. coli Nissle_16Spec ΔdapA/TP114Δshufflon::pilVC	E. coli BW25113	TP114Δshufflon::pilVC	Donor (Spec, DAP, Kan)	5	7	8	4	140000000	160000000	80000000	0.008	0.0166667	0.035	0.0198889	0.0137854	Average Frequencies	STDev Frequencies
24/02/2020					Recipient (-)	5	5	3	2	100000000	60000000	40000000						0.0189233	0.00354115
					Exconjugant (Kan)	3	4	5	7	800000	1000000	1400000
	C3	E. coli Nissle_16Spec ΔdapA/TP114Δshufflon::pilVC	E. coli BW25113	TP114Δshufflon::pilVC	Donor (Spec, DAP, Kan)	5	8	10	7	160000000	200000000	140000000	0.006	0.05	0.01	0.022	0.0243311
24/02/2020					Recipient (-)	5	5	1	4	100000000	20000000	80000000
					Exconjugant (Kan)	3	3	5	4	600000	1000000	800000
		Table 18: Conjugation efficiencies in liquid static after 2h at 37C											Exconjugant /Recipient
		Donor	Recipient	Plasmid to be transfered	strain selected	log10	colonies 1	colonies 2	colonies 3	CFU/mL 1	CFU/mL 2	CFU/mL 3	frequencies 1	Frequencies 2	Frequencies 3	Average Frequencies	STDev Frequencies
	C'1	E. coli Nissle_16Spec ΔdapA/TP114Δshufflon::pilVC'	E. coli BW25113	TP114Δshufflon::pilVC'	Donor (Spec, DAP, Kan)	5	15	11	8	300000000	220000000	160000000	0.00466667	0.00433333	0.0035	0.00416667	0.000600925
26/02/2020					Recipient (-)	5	3	3	4	60000000	60000000	80000000
					Exconjugant (Kan)	2	14	13	14	280000	260000	280000
	C'2	E. coli Nissle_16Spec ΔdapA/TP114Δshufflon::pilVC'	E. coli BW25113	TP114Δshufflon::pilVC'	Donor (Spec, DAP, Kan)	5	4	4	2	80000000	80000000	40000000	0.003	0.002	0.008	0.00433333	0.00321455	Average Frequencies	STDev Frequencies
26/02/2020					Recipient (-)	5	1	2	1	20000000	40000000	20000000						0.00434444	0.000117851
					Exconjugant (Kan)	2	3	4	8	60000	80000	160000
	C'3	E. coli Nissle_16Spec ΔdapA/TP114Δshufflon::pilVC'	E. coli BW25113	TP114Δshufflon::pilVC'	Donor (Spec, DAP, Kan)	5	15	12	19	300000000	240000000	380000000	0.0026	0.005	0.006	0.00453333	0.00174738
26/02/2020					Recipient (-)	5	5	3	2	100000000	60000000	40000000
					Exconjugant (Kan)	2	13	15	12	260000	300000	240000
		Table 19: Conjugation efficiencies in liquid static after 2h at 37C											Exconjugant /Recipient
		Donor	Recipient	Plasmid to be transfered	strain selected	log10	colonies 1	colonies 2	colonies 3	CFU/mL 1	CFU/mL 2	CFU/mL 3	frequencies 1	Frequencies 2	Frequencies 3	Average Frequencies	STDev Frequencies
	D'1	E. coli Nissle_16Spec ΔdapA/TP114Δshufflon::pilVD'	E. coli BW25113	TP114Δshufflon::pilVD'	Donor (Spec, DAP, Kan)	5	11	13	9	220000000	260000000	180000000	1e-05	5e-06	5e-06	6.66667e-06	2.88675e-06
26/02/2020					Recipient (-)	5	1	2	2	20000000	40000000	40000000
					Exconjugant (Kan)	0	1	1	1	200	200	200
	D'2	E. coli Nissle_16Spec ΔdapA/TP114Δshufflon::pilVD'	E. coli BW25113	TP114Δshufflon::pilVD'	Donor (Spec, DAP, Kan)	5	11	14	6	220000000	280000000	120000000	0	2e-06	1.66667e-06	1.22222e-06	1.07152e-06	Average Frequencies	STDev Frequencies
26/02/2020					Recipient (-)	5	3	5	6	60000000	100000000	120000000						8.18519e-06	3.8498e-06
					Exconjugant (Kan)	0	0	1	1	0	200	200
	D'3	E. coli Nissle_16Spec ΔdapA/TP114Δshufflon::pilVD'	E. coli BW25113	TP114Δshufflon::pilVD'	Donor (Spec, DAP, Kan)	5	10	16	16	200000000	320000000	320000000	2e-05	2e-05	1e-05	1.66667e-05	5.7735e-06
26/02/2020					Recipient (-)	5	1	2	3	20000000	40000000	60000000
					Exconjugant (Kan)	0	2	4	3	400	800	600

## Sheet: BW25113ΔO antigen
		Table 1: Conjugation efficiencies in liquid after 2h at 37C											Exconjugant /Recipient
		Donor	Recipient	Plasmid to be transfered	strain selected	log10	colonies 1	colonies 2	colonies 3	CFU/mL 1	CFU/mL 2	CFU/mL 3	frequencies 1	Frequencies 2	Frequencies 3	Average Frequencies	STDev Frequencies
	TP1	E. coli Nissle_16Spec ΔdapA/TP114ΔKan::cat	E. coli BW25113ΔO-antigen	TP114ΔKan::cat	Donor (Spec, DAP, Chlor)	5	11	13	10	220000000	260000000	200000000	0.03	0.0366667	0.045	0.0372222	0.00751542
20/05/2021					Recipient (Kan)	5	8	6	4	160000000	120000000	80000000
					Exconjugant (Kan, Chlor)	3	24	22	18	4800000	4400000	3600000
	TP2	E. coli Nissle_16Spec ΔdapA/TP114ΔKan::cat	E. coli BW25113ΔO-antigen	TP114ΔKan::cat	Donor (Spec, DAP, Chlor)	5	11	10	13	220000000	200000000	260000000	0.045	0.0325	0.0675	0.0483333	0.0177365	Average Frequencies	STDev Frequencies
20/05/2021					Recipient (Kan)	5	8	8	4	160000000	160000000	80000000						0.048254	0.00785674
					Exconjugant (Kan, Chlor)	3	36	26	27	7200000	5200000	5400000
	TP3	E. coli Nissle_16Spec ΔdapA/TP114ΔKan::cat	E. coli BW25113ΔO-antigen	TP114ΔKan::cat	Donor (Spec, DAP, Chlor)	5	11	12	11	220000000	240000000	220000000	0.07	0.0242857	0.0833333	0.0592063	0.0309682
20/05/2021					Recipient (Kan)	5	3	7	3	60000000	140000000	60000000
					Exconjugant (Kan, Chlor)	3	21	17	25	4200000	3400000	5000000
		Table 2: Conjugation efficiencies on solid LBA after 2h at 37C											Exconjugant /Recipient
		Donor	Recipient	Plasmid to be transfered	strain selected	log10	colonies 1	colonies 2	colonies 3	CFU/mL 1	CFU/mL 2	CFU/mL 3	frequencies 1	Frequencies 2	Frequencies 3	Average Frequencies	STDev Frequencies
	TP4	E. coli Nissle_16Spec ΔdapA/TP114ΔKan::cat	E. coli BW25113ΔO-antigen	TP114ΔKan::cat	Donor (Spec, DAP, Chlor)	5	13	10	8	260000000	200000000	160000000	0.36	0.153333	0.1375	0.216944	0.124142
20/05/2021					Recipient (Kan)	5	1	3	4	20000000	60000000	80000000
					Exconjugant (Kan, Chlor)	3	36	46	55	7200000	9200000	11000000
	TP5	E. coli Nissle_16Spec ΔdapA/TP114ΔKan::cat	E. coli BW25113ΔO-antigen	TP114ΔKan::cat	Donor (Spec, DAP, Chlor)	5	8	10	10	160000000	200000000	200000000	0.0916667	0.12	0.0725	0.0947222	0.023897	Average Frequencies	STDev Frequencies
20/05/2021					Recipient (Kan)	5	6	4	8	120000000	80000000	160000000						0.155556	0.0864242
					Exconjugant (Kan, Chlor)	3	55	48	58	11000000	9600000	11600000
	TP6	E. coli Nissle_16Spec ΔdapA/TP114ΔKan::cat	E. coli BW25113ΔO-antigen	TP114ΔKan::cat	Donor (Spec, DAP, Chlor)	5	9	5	6	180000000	100000000	120000000	0.183333	0.0916667	0.19	0.155	0.0549495
20/05/2021					Recipient (Kan)	5	3	6	3	60000000	120000000	60000000
					Exconjugant (Kan, Chlor)	3	55	55	57	11000000	11000000	11400000
		Table 3: Conjugation efficiencies in liquid after 2h at 37C											Exconjugant /Recipient
		Donor	Recipient	Plasmid to be transfered	strain selected	log10	colonies 1	colonies 2	colonies 3	CFU/mL 1	CFU/mL 2	CFU/mL 3	frequencies 1	Frequencies 2	Frequencies 3	Average Frequencies	STDev Frequencies
	Δ1	E. coli Nissle_16Spec ΔdapA/TP114Δ3'pilV::Flag-tag-cat	E. coli BW25113ΔO-antigen	TP114Δ3'pilV::Flag-tag-cat	Donor (Spec, DAP, Kan, Chlor)	5	6	10	7	120000000	200000000	140000000	0	0	2e-06	6.66667e-07	1.1547e-06
20/05/2021					Recipient (Kan)	5	4	4	5	80000000	80000000	100000000
					Exconjugant (Kan, Chlor)	0	0	0	1	0	0	200
	Δ2	E. coli Nissle_16Spec ΔdapA/TP114Δ3'pilV::Flag-tag-cat	E. coli BW25113ΔO-antigen	TP114Δ3'pilV::Flag-tag-cat	Donor (Spec, DAP, Kan, Chlor)	5	18	10	12	360000000	200000000	240000000	3.33333e-06	0	6.66667e-06	3.33333e-06	3.33333e-06	Average Frequencies	STDev Frequencies
20/05/2021					Recipient (Kan)	5	6	4	3	120000000	80000000	60000000						1.33333e-06	1.88562e-06
					Exconjugant (Kan, Chlor)	0	2	0	2	400	0	400
	Δ3	E. coli Nissle_16Spec ΔdapA/TP114Δ3'pilV::Flag-tag-cat	E. coli BW25113ΔO-antigen	TP114Δ3'pilV::Flag-tag-cat	Donor (Spec, DAP, Kan, Chlor)	5	11	8	12	220000000	160000000	240000000	0	0	0	0	0
20/05/2021					Recipient (Kan)	5	3	4	2	60000000	80000000	40000000
					Exconjugant (Kan, Chlor)	0	0	0	0	0	0	0
		Table 4: Conjugation efficiencies on solid LBA after 2h at 37C											Exconjugant /Recipient
		Donor	Recipient	Plasmid to be transfered	strain selected	log10	colonies 1	colonies 2	colonies 3	CFU/mL 1	CFU/mL 2	CFU/mL 3	frequencies 1	Frequencies 2	Frequencies 3	Average Frequencies	STDev Frequencies
	Δ4	E. coli Nissle_16Spec ΔdapA/TP114Δ3'pilV::Flag-tag-cat	E. coli BW25113ΔO-antigen	TP114Δ3'pilV::Flag-tag-cat	Donor (Spec, DAP, Kan, Chlor)	5	18	16	11	360000000	320000000	220000000	0.00433333	0.00266667	0.00275	0.00325	0.000939119
20/05/2021					Recipient (Kan)	5	3	6	4	60000000	120000000	80000000
					Exconjugant (Kan, Chlor)	2	13	16	11	260000	320000	220000
	Δ5	E. coli Nissle_16Spec ΔdapA/TP114Δ3'pilV::Flag-tag-cat	E. coli BW25113ΔO-antigen	TP114Δ3'pilV::Flag-tag-cat	Donor (Spec, DAP, Kan, Chlor)	5	10	12	17	200000000	240000000	340000000	0.00128571	0.00325	0.00533333	0.00328968	0.0020241	Average Frequencies	STDev Frequencies
20/05/2021					Recipient (Kan)	5	7	4	3	140000000	80000000	60000000						0.00276323	2.80598e-05
					Exconjugant (Kan, Chlor)	2	9	13	16	180000	260000	320000
	Δ6	E. coli Nissle_16Spec ΔdapA/TP114Δ3'pilV::Flag-tag-cat	E. coli BW25113ΔO-antigen	TP114Δ3'pilV::Flag-tag-cat	Donor (Spec, DAP, Kan, Chlor)	5	9	11	7	180000000	220000000	140000000	0.0016	0.00225	0.0014	0.00175	0.00044441
20/05/2021					Recipient (Kan)	5	5	4	5	100000000	80000000	100000000
					Exconjugant (Kan, Chlor)	2	8	9	7	160000	180000	140000
		Table 5: Conjugation efficiencies in liquid High through put after 2h at 37C											Exconjugant /Recipient
		Donor	Recipient	Plasmid to be transfered	strain selected	log10	colonies 1	colonies 2	colonies 3	CFU/mL 1	CFU/mL 2	CFU/mL 3	frequencies 1	Frequencies 2	Frequencies 3	Average Frequencies	STDev Frequencies
	1.1	E. coli Nissle_16Spec ΔdapA/TP114Δshufflon::pilV1-cat	E. coli BW25113ΔO-antigen	TP114Δshufflon::pilV1-cat	Donor (Spec, DAP, Kan, Chlor)	5	12	8	9	240000000	160000000	180000000	0.02	0.014	0.00333333	0.0124444	0.00844152
20/05/2021					Recipient (Kan)	5	2	5	3	40000000	100000000	60000000
					Exconjugant (Kan, Chlor)	3	4	7	1	800000	1400000	200000
	1.2	E. coli Nissle_16Spec ΔdapA/TP114Δshufflon::pilV1-cat	E. coli BW25113ΔO-antigen	TP114Δshufflon::pilV1-cat	Donor (Spec, DAP, Kan, Chlor)	5	12	22	10	240000000	440000000	200000000	0.006	0.006	0.01	0.00733333	0.0023094	Average Frequencies	STDev Frequencies
20/05/2021					Recipient (Kan)	5	5	3	1	100000000	60000000	20000000						0.0118704	0.0036141
					Exconjugant (Kan, Chlor)	3	3	1.8	1	600000	360000	200000
	1.3	E. coli Nissle_16Spec ΔdapA/TP114Δshufflon::pilV1-cat	E. coli BW25113ΔO-antigen	TP114Δshufflon::pilV1-cat	Donor (Spec, DAP, Kan, Chlor)	5	14	18	14	280000000	360000000	280000000	0.02	0.0075	0.02	0.0158333	0.00721688
20/05/2021					Recipient (Kan)	5	1	4	1	20000000	80000000	20000000
					Exconjugant (Kan, Chlor)	3	2	3	2	400000	600000	400000
		Table 6: Conjugation efficiencies in liquid High through put after 2h at 37C											Exconjugant /Recipient
		Donor	Recipient	Plasmid to be transfered	strain selected	log10	colonies 1	colonies 2	colonies 3	CFU/mL 1	CFU/mL 2	CFU/mL 3	frequencies 1	Frequencies 2	Frequencies 3	Average Frequencies	STDev Frequencies
	2.1	E. coli Nissle_16Spec ΔdapA/TP114Δshufflon::pilV2-cat	E. coli BW25113ΔO-antigen	TP114Δshufflon::pilV2-cat	Donor (Spec, DAP, Kan, Chlor)	5	13	8	9	260000000	160000000	180000000	0.016	0.0266667	0.06	0.0342222	0.0229524
20/05/2021					Recipient (Kan)	5	5	3	1	100000000	60000000	20000000
					Exconjugant (Kan, Chlor)	3	8	8	6	1600000	1600000	1200000
	2.2	E. coli Nissle_16Spec ΔdapA/TP114Δshufflon::pilV2-cat	E. coli BW25113ΔO-antigen	TP114Δshufflon::pilV2-cat	Donor (Spec, DAP, Kan, Chlor)	5	9	9	12	180000000	180000000	240000000	0.00666667	0.00333333	0.006	0.00533333	0.00176383	Average Frequencies	STDev Frequencies
20/05/2021					Recipient (Kan)	5	3	3	5	60000000	60000000	100000000						0.0157037	0.0204275
					Exconjugant (Kan, Chlor)	3	2	1	3	400000	200000	600000
	2.3	E. coli Nissle_16Spec ΔdapA/TP114Δshufflon::pilV2-cat	E. coli BW25113ΔO-antigen	TP114Δshufflon::pilV2-cat	Donor (Spec, DAP, Kan, Chlor)	5	11	16	15	220000000	320000000	300000000	0.01	0.00666667	0.006	0.00755556	0.00214303
20/05/2021					Recipient (Kan)	5	2	6	5	40000000	120000000	100000000
					Exconjugant (Kan, Chlor)	3	2	4	3	400000	800000	600000
		Table 7: Conjugation efficiencies in liquid High through put after 2h at 37C											Exconjugant /Recipient
		Donor	Recipient	Plasmid to be transfered	strain selected	log10	colonies 1	colonies 2	colonies 3	CFU/mL 1	CFU/mL 2	CFU/mL 3	frequencies 1	Frequencies 2	Frequencies 3	Average Frequencies	STDev Frequencies
	3.1	E. coli Nissle_16Spec ΔdapA/TP114Δshufflon::pilV3-cat	E. coli BW25113ΔO-antigen	TP114Δshufflon::pilV3-cat	Donor (Spec, DAP, Kan, Chlor)	5	8	11	8	160000000	220000000	160000000	1e-05	0	0	3.33333e-06	5.7735e-06
20/05/2021					Recipient (Kan)	5	1	3	6	20000000	60000000	120000000
					Exconjugant (Kan, Chlor)	0	1	0	0	200	0	0
	3.2	E. coli Nissle_16Spec ΔdapA/TP114Δshufflon::pilV3-cat	E. coli BW25113ΔO-antigen	TP114Δshufflon::pilV3-cat	Donor (Spec, DAP, Kan, Chlor)	5	14	12	13	280000000	240000000	260000000	0	0	2e-06	6.66667e-07	1.1547e-06	Average Frequencies	STDev Frequencies
20/05/2021					Recipient (Kan)	5	6	7	5	120000000	140000000	100000000						1.33333e-06	1.88562e-06
					Exconjugant (Kan, Chlor)	0	0	0	1	0	0	200
	3.3	E. coli Nissle_16Spec ΔdapA/TP114Δshufflon::pilV3-cat	E. coli BW25113ΔO-antigen	TP114Δshufflon::pilV3-cat	Donor (Spec, DAP, Kan, Chlor)	5	13	9	7	260000000	180000000	140000000	0	0	0	0	0
20/05/2021					Recipient (Kan)	5	2	3	5	40000000	60000000	100000000
					Exconjugant (Kan, Chlor)	0	0	0	0	0	0	0
		Table 8: Conjugation efficiencies in liquid High through put after 2h at 37C											Exconjugant /Recipient
		Donor	Recipient	Plasmid to be transfered	strain selected	log10	colonies 1	colonies 2	colonies 3	CFU/mL 1	CFU/mL 2	CFU/mL 3	frequencies 1	Frequencies 2	Frequencies 3	Average Frequencies	STDev Frequencies
	3'.1	E. coli Nissle_16Spec ΔdapA/TP114Δshufflon::pilV3'-cat	E. coli BW25113ΔO-antigen	TP114Δshufflon::pilV3'-cat	Donor (Spec, DAP, Kan, Chlor)	5	16	11	19	320000000	220000000	380000000	3.33333e-06	3.33333e-06	0	2.22222e-06	1.9245e-06
20/05/2021					Recipient (Kan)	5	3	3	7	60000000	60000000	140000000
					Exconjugant (Kan, Chlor)	0	1	1	0	200	200	0
	3'.2	E. coli Nissle_16Spec ΔdapA/TP114Δshufflon::pilV3'-cat	E. coli BW25113ΔO-antigen	TP114Δshufflon::pilV3'-cat	Donor (Spec, DAP, Kan, Chlor)	5	14	12	14	280000000	240000000	280000000	0	5e-06	0	1.66667e-06	2.88675e-06	Average Frequencies	STDev Frequencies
20/05/2021					Recipient (Kan)	5	3	4	1	60000000	80000000	20000000						2.94194e-06	3.92837e-07
					Exconjugant (Kan, Chlor)	0	0	2	0	0	400	0
	3'.3	E. coli Nissle_16Spec ΔdapA/TP114Δshufflon::pilV3'-cat	E. coli BW25113ΔO-antigen	TP114Δshufflon::pilV3'-cat	Donor (Spec, DAP, Kan, Chlor)	5	13	10	7	260000000	200000000	140000000	4e-06	0	1.08108e-05	4.93694e-06	5.46597e-06
20/05/2021					Recipient (Kan)	5	5	3	3.7	100000000	60000000	74000000
					Exconjugant (Kan, Chlor)	0	2	0	4	400	0	800
		Table 9: Conjugation efficiencies in liquid High through put after 2h at 37C											Exconjugant /Recipient
		Donor	Recipient	Plasmid to be transfered	strain selected	log10	colonies 1	colonies 2	colonies 3	CFU/mL 1	CFU/mL 2	CFU/mL 3	frequencies 1	Frequencies 2	Frequencies 3	Average Frequencies	STDev Frequencies
	4.1	E. coli Nissle_16Spec ΔdapA/TP114Δshufflon::pilV4-cat	E. coli BW25113ΔO-antigen	TP114Δshufflon::pilV4-cat	Donor (Spec, DAP, Kan, Chlor)	5	13	18	14	260000000	360000000	280000000	0.00285714	0.00142857	0.00166667	0.00198413	0.000765369
21/05/2021					Recipient (Kan)	5	7	7	6	140000000	140000000	120000000
					Exconjugant (Kan, Chlor)	3	2	1	1	400000	200000	200000
	4.2	E. coli Nissle_16Spec ΔdapA/TP114Δshufflon::pilV4-cat	E. coli BW25113ΔO-antigen	TP114Δshufflon::pilV4-cat	Donor (Spec, DAP, Kan, Chlor)	5	18	8	13	360000000	160000000	260000000	0.005	0.002	0.002	0.003	0.00173205	Average Frequencies	STDev Frequencies
21/05/2021					Recipient (Kan)	5	2	5	5	40000000	100000000	100000000						0.00369841	0.000718331
					Exconjugant (Kan, Chlor)	3	1	1	1	200000	200000	200000
	4.3	E. coli Nissle_16Spec ΔdapA/TP114Δshufflon::pilV4-cat	E. coli BW25113ΔO-antigen	TP114Δshufflon::pilV4-cat	Donor (Spec, DAP, Kan, Chlor)	5	5	10	7	100000000	200000000	140000000	0.005	0.00333333	0.01	0.00611111	0.00346944
21/05/2021					Recipient (Kan)	5	2	3	1	40000000	60000000	20000000
					Exconjugant (Kan, Chlor)	3	1	1	1	200000	200000	200000
		Table 10: Conjugation efficiencies in liquid High through put after 2h at 37C											Exconjugant /Recipient
		Donor	Recipient	Plasmid to be transfered	strain selected	log10	colonies 1	colonies 2	colonies 3	CFU/mL 1	CFU/mL 2	CFU/mL 3	frequencies 1	Frequencies 2	Frequencies 3	Average Frequencies	STDev Frequencies
	4'.1	E. coli Nissle_16Spec ΔdapA/TP114Δshufflon::pilV4'-cat	E. coli BW25113ΔO-antigen	TP114Δshufflon::pilV4'-cat	Donor (Spec, DAP, Kan, Chlor)	5	9	10	16	180000000	200000000	320000000	0	0	0	0	0
21/05/2021					Recipient (Kan)	5	4	4	4	80000000	80000000	80000000
					Exconjugant (Kan, Chlor)	0	0	0	0	0	0	0
	4'.2	E. coli Nissle_16Spec ΔdapA/TP114Δshufflon::pilV4'-cat	E. coli BW25113ΔO-antigen	TP114Δshufflon::pilV4'-cat	Donor (Spec, DAP, Kan, Chlor)	5	13	20	16	260000000	400000000	320000000	0	0	0	0	0	Average Frequencies	STDev Frequencies
21/05/2021					Recipient (Kan)	5	5	3	3	100000000	60000000	60000000						0	0
					Exconjugant (Kan, Chlor)	0	0	0	0	0	0	0
	4'.3	E. coli Nissle_16Spec ΔdapA/TP114Δshufflon::pilV4'-cat	E. coli BW25113ΔO-antigen	TP114Δshufflon::pilV4'-cat	Donor (Spec, DAP, Kan, Chlor)	5	14	12	16	280000000	240000000	320000000	0	0	0	0	0
21/05/2021					Recipient (Kan)	5	4	3	6	80000000	60000000	120000000
					Exconjugant (Kan, Chlor)	0	0	0	0	0	0	0
		Table 11: Conjugation efficiencies in liquid High through put after 2h at 37C											Exconjugant /Recipient
		Donor	Recipient	Plasmid to be transfered	strain selected	log10	colonies 1	colonies 2	colonies 3	CFU/mL 1	CFU/mL 2	CFU/mL 3	frequencies 1	Frequencies 2	Frequencies 3	Average Frequencies	STDev Frequencies
	5.1	E. coli Nissle_16Spec ΔdapA/TP114Δshufflon::pilV5-cat	E. coli BW25113ΔO-antigen	TP114Δshufflon::pilV5-cat	Donor (Spec, DAP, Kan, Chlor)	5	14	11	18	280000000	220000000	360000000	0	0	0	0	0
21/05/2021					Recipient (Kan)	5	8	7	10	160000000	140000000	200000000
					Exconjugant (Kan, Chlor)	0	0	0	0	0	0	0
	5.2	E. coli Nissle_16Spec ΔdapA/TP114Δshufflon::pilV5-cat	E. coli BW25113ΔO-antigen	TP114Δshufflon::pilV5-cat	Donor (Spec, DAP, Kan, Chlor)	5	9	9	9	180000000	180000000	180000000	0	0	0	0	0	Average Frequencies	STDev Frequencies
21/05/2021					Recipient (Kan)	5	3	5	5	60000000	100000000	100000000						0	0
					Exconjugant (Kan, Chlor)	0	0	0	0	0	0	0
	5.3	E. coli Nissle_16Spec ΔdapA/TP114Δshufflon::pilV5-cat	E. coli BW25113ΔO-antigen	TP114Δshufflon::pilV5-cat	Donor (Spec, DAP, Kan, Chlor)	5	8	7	10	160000000	140000000	200000000	0	0	0	0	0
21/05/2021					Recipient (Kan)	5	1	2	3	20000000	40000000	60000000
					Exconjugant (Kan, Chlor)	0	0	0	0	0	0	0
		Table 12: Conjugation efficiencies in liquid High through put after 2h at 37C											Exconjugant /Recipient
		Donor	Recipient	Plasmid to be transfered	strain selected	log10	colonies 1	colonies 2	colonies 3	CFU/mL 1	CFU/mL 2	CFU/mL 3	frequencies 1	Frequencies 2	Frequencies 3	Average Frequencies	STDev Frequencies
	5'.1	E. coli Nissle_16Spec ΔdapA/TP114Δshufflon::pilV5'-cat	E. coli BW25113ΔO-antigen	TP114Δshufflon::pilV5'-cat	Donor (Spec, DAP, Kan, Chlor)	5	13	12	17	260000000	240000000	340000000	0	0	0	0	0
21/05/2021					Recipient (Kan)	5	3	4	4	60000000	80000000	80000000
					Exconjugant (Kan, Chlor)	0	0	0	0	0	0	0
	5'.2	E. coli Nissle_16Spec ΔdapA/TP114Δshufflon::pilV5'-cat	E. coli BW25113ΔO-antigen	TP114Δshufflon::pilV5'-cat	Donor (Spec, DAP, Kan, Chlor)	5	8	10	11	160000000	200000000	220000000	0	0	0	0	0	Average Frequencies	STDev Frequencies
21/05/2021					Recipient (Kan)	5	4	4	3	80000000	80000000	60000000						0	0
					Exconjugant (Kan, Chlor)	0	0	0	0	0	0	0
	5'.3	E. coli Nissle_16Spec ΔdapA/TP114Δshufflon::pilV5'-cat	E. coli BW25113ΔO-antigen	TP114Δshufflon::pilV5'-cat	Donor (Spec, DAP, Kan, Chlor)	5	11	3	10	220000000	60000000	200000000	0	0	0	0	0
21/05/2021					Recipient (Kan)	5	3	2	4	60000000	40000000	80000000
					Exconjugant (Kan, Chlor)	0	0	0	0	0	0	0
		Table 13: Conjugation efficiencies in liquid static after 2h at 37C											Exconjugant /Recipient
		Donor	Recipient	Plasmid to be transfered	strain selected	log10	colonies 1	colonies 2	colonies 3	CFU/mL 1	CFU/mL 2	CFU/mL 3	frequencies 1	Frequencies 2	Frequencies 3	Average Frequencies	STDev Frequencies
	A1	E. coli Nissle_16Spec ΔdapA/TP114Δshufflon::pilVA'-cat	E. coli BW25113ΔO-antigen	TP114Δshufflon::pilVA-cat	Donor (Spec, DAP, Kan, Chlor)	5	21	14	10	420000000	280000000	200000000	0	0	0	0	0
21/05/2021					Recipient (Kan)	5	4	5	3	80000000	100000000	60000000
					Exconjugant (Kan, Chlor)	0	0	0	0	0	0	0
	A2	E. coli Nissle_16Spec ΔdapA/TP114Δshufflon::pilVA'-cat	E. coli BW25113ΔO-antigen	TP114Δshufflon::pilVA-cat	Donor (Spec, DAP, Kan, Chlor)	5	14	16	11	280000000	320000000	220000000	0	0	0	0	0	Average Frequencies	STDev Frequencies
21/05/2021					Recipient (Kan)	5	1	4	6	20000000	80000000	120000000						0	0
					Exconjugant (Kan, Chlor)	0	0	0	0	0	0	0
	A3	E. coli Nissle_16Spec ΔdapA/TP114Δshufflon::pilVA'-cat	E. coli BW25113ΔO-antigen	TP114Δshufflon::pilVA-cat	Donor (Spec, DAP, Kan, Chlor)	5	7	10	9	140000000	200000000	180000000	0	0	0	0	0
21/05/2021					Recipient (Kan)	5	3	1	3	60000000	20000000	60000000
					Exconjugant (Kan, Chlor)	0	0	0	0	0	0	0
		Table 14: Conjugation efficiencies in liquid static after 2h at 37C											Exconjugant /Recipient
		Donor	Recipient	Plasmid to be transfered	strain selected	log10	colonies 1	colonies 2	colonies 3	CFU/mL 1	CFU/mL 2	CFU/mL 3	frequencies 1	Frequencies 2	Frequencies 3	Average Frequencies	STDev Frequencies
	A'1	E. coli Nissle_16Spec ΔdapA/TP114Δshufflon::pilVA'-cat	E. coli BW25113ΔO-antigen	TP114Δshufflon::pilVA'-cat	Donor (Spec, DAP, Kan, Chlor)	5	14	8	9	280000000	160000000	180000000	0.0035	0.0015	0.00233333	0.00244444	0.00100462
21/05/2021					Recipient (Kan)	5	2	4	3	40000000	80000000	60000000
					Exconjugant (Kan, Chlor)	2	7	6	7	140000	120000	140000
	A'2	E. coli Nissle_16Spec ΔdapA/TP114Δshufflon::pilVA'-cat	E. coli BW25113ΔO-antigen	TP114Δshufflon::pilVA'-cat	Donor (Spec, DAP, Kan, Chlor)	5	13	11	22	260000000	220000000	440000000	0.00125	0.001	0.000666667	0.000972222	0.000292657	Average Frequencies	STDev Frequencies
21/05/2021					Recipient (Kan)	5	4	6	3	80000000	120000000	60000000						0.00229815	0.00104102
					Exconjugant (Kan, Chlor)	2	5	6	2	100000	120000	40000
	A'3	E. coli Nissle_16Spec ΔdapA/TP114Δshufflon::pilVA'-cat	E. coli BW25113ΔO-antigen	TP114Δshufflon::pilVA'-cat	Donor (Spec, DAP, Kan, Chlor)	5	13	10	7	260000000	200000000	140000000	0.00333333	0.0045	0.0026	0.00347778	0.0009582
21/05/2021					Recipient (Kan)	5	3	2	5	60000000	40000000	100000000
					Exconjugant (Kan, Chlor)	2	10	9	13	200000	180000	260000
		Table 15: Conjugation efficiencies in liquid static after 2h at 37C											Exconjugant /Recipient
		Donor	Recipient	Plasmid to be transfered	strain selected	log10	colonies 1	colonies 2	colonies 3	CFU/mL 1	CFU/mL 2	CFU/mL 3	frequencies 1	Frequencies 2	Frequencies 3	Average Frequencies	STDev Frequencies
	B1	E. coli Nissle_16Spec ΔdapA/TP114Δshufflon::pilVB-cat	E. coli BW25113ΔO-antigen	TP114Δshufflon::pilVB-cat	Donor (Spec, DAP, Kan, Chlor)	5	9	7	3	180000000	140000000	60000000	0	0	0	0	0
21/05/2021					Recipient (Kan)	5	4	4	4	80000000	80000000	80000000
					Exconjugant (Kan, Chlor)	0	0	0	0	0	0	0
	B2	E. coli Nissle_16Spec ΔdapA/TP114Δshufflon::pilVB-cat	E. coli BW25113ΔO-antigen	TP114Δshufflon::pilVB-cat	Donor (Spec, DAP, Kan, Chlor)	5	5	10	9	100000000	200000000	180000000	0	0	0	0	0	Average Frequencies	STDev Frequencies
21/05/2021					Recipient (Kan)	5	3	5	5	60000000	100000000	100000000						0	0
					Exconjugant (Kan, Chlor)	0	0	0	0	0	0	0
	B3	E. coli Nissle_16Spec ΔdapA/TP114Δshufflon::pilVB-cat	E. coli BW25113ΔO-antigen	TP114Δshufflon::pilVB-cat	Donor (Spec, DAP, Kan, Chlor)	5	9	14	6	180000000	280000000	120000000	0	0	0	0	0
21/05/2021					Recipient (Kan)	5	3	2	4	60000000	40000000	80000000
					Exconjugant (Kan, Chlor)	0	0	0	0	0	0	0
		Table 16: Conjugation efficiencies in liquid static after 2h at 37C											Exconjugant /Recipient
		Donor	Recipient	Plasmid to be transfered	strain selected	log10	colonies 1	colonies 2	colonies 3	CFU/mL 1	CFU/mL 2	CFU/mL 3	frequencies 1	Frequencies 2	Frequencies 3	Average Frequencies	STDev Frequencies
	B'1	E. coli Nissle_16Spec ΔdapA/TP114Δshufflon::pilVB'-cat	E. coli BW25113ΔO-antigen	TP114Δshufflon::pilVB'-cat	Donor (Spec, DAP, Kan, Chlor)	5	14	13	11	280000000	260000000	220000000	0	0	0	0	0
21/05/2021					Recipient (Kan)	5	1.2	8	4	24000000	160000000	80000000
					Exconjugant (Kan, Chlor)	0	0	0	0	0	0	0
	B'2	E. coli Nissle_16Spec ΔdapA/TP114Δshufflon::pilVB'-cat	E. coli BW25113ΔO-antigen	TP114Δshufflon::pilVB'-cat	Donor (Spec, DAP, Kan, Chlor)	5	11	13	16	220000000	260000000	320000000	0	0	0	0	0	Average Frequencies	STDev Frequencies
21/05/2021					Recipient (Kan)	5	6	6	6	120000000	120000000	120000000						0	0
					Exconjugant (Kan, Chlor)	0	0	0	0	0	0	0
	B'3	E. coli Nissle_16Spec ΔdapA/TP114Δshufflon::pilVB'-cat	E. coli BW25113ΔO-antigen	TP114Δshufflon::pilVB'-cat	Donor (Spec, DAP, Kan, Chlor)	5	12	13	14	240000000	260000000	280000000	0	0	0	0	0
21/05/2021					Recipient (Kan)	5	4	1	4	80000000	20000000	80000000
					Exconjugant (Kan, Chlor)	0	0	0	0	0	0	0
		Table 17: Conjugation efficiencies in liquid static after 2h at 37C											Exconjugant /Recipient
		Donor	Recipient	Plasmid to be transfered	strain selected	log10	colonies 1	colonies 2	colonies 3	CFU/mL 1	CFU/mL 2	CFU/mL 3	frequencies 1	Frequencies 2	Frequencies 3	Average Frequencies	STDev Frequencies
	C1	E. coli Nissle_16Spec ΔdapA/TP114Δshufflon::pilVC-cat	E. coli BW25113ΔO-antigen	TP114Δshufflon::pilVC-cat	Donor (Spec, DAP, Kan, Chlor)	5	16	8	17	320000000	160000000	340000000	0.03	0.00222222	0.00666667	0.012963	0.0149209
21/05/2021					Recipient (Kan)	5	1	9	3	20000000	180000000	60000000
					Exconjugant (Kan, Chlor)	3	3	2	2	600000	400000	400000
	C2	E. coli Nissle_16Spec ΔdapA/TP114Δshufflon::pilVC-cat	E. coli BW25113ΔO-antigen	TP114Δshufflon::pilVC-cat	Donor (Spec, DAP, Kan, Chlor)	5	16	13	16	320000000	260000000	320000000	0.0075	0.00283333	0.00333333	0.00455556	0.00256219	Average Frequencies	STDev Frequencies
21/05/2021					Recipient (Kan)	5	4	6	6	80000000	120000000	120000000						0.0084321	0.00594493
					Exconjugant (Kan, Chlor)	3	3	1.7	2	600000	340000	400000
	C3	E. coli Nissle_16Spec ΔdapA/TP114Δshufflon::pilVC-cat	E. coli BW25113ΔO-antigen	TP114Δshufflon::pilVC-cat	Donor (Spec, DAP, Kan, Chlor)	5	15	15	12	300000000	300000000	240000000	0.0133333	0.0075	0.0025	0.00777778	0.00542201
21/05/2021					Recipient (Kan)	5	3	8	8	60000000	160000000	160000000
					Exconjugant (Kan, Chlor)	3	4	6	2	800000	1200000	400000
		Table 18: Conjugation efficiencies in liquid static after 2h at 37C											Exconjugant /Recipient
		Donor	Recipient	Plasmid to be transfered	strain selected	log10	colonies 1	colonies 2	colonies 3	CFU/mL 1	CFU/mL 2	CFU/mL 3	frequencies 1	Frequencies 2	Frequencies 3	Average Frequencies	STDev Frequencies
	C'1	E. coli Nissle_16Spec ΔdapA/TP114Δshufflon::pilVC'-cat	E. coli BW25113ΔO-antigen	TP114Δshufflon::pilVC'-cat	Donor (Spec, DAP, Kan, Chlor)	5	7	8	10	140000000	160000000	200000000	0.005	0.00714286	0.00428571	0.00547619	0.0014869
21/05/2021					Recipient (Kan)	5	4	7	7	80000000	140000000	140000000
					Exconjugant (Kan, Chlor)	3	2	5	3	400000	1000000	600000
	C'2	E. coli Nissle_16Spec ΔdapA/TP114Δshufflon::pilVC'-cat	E. coli BW25113ΔO-antigen	TP114Δshufflon::pilVC'-cat	Donor (Spec, DAP, Kan, Chlor)	5	12	14	11	240000000	280000000	220000000	0.00333333	0.01	0.0025	0.00527778	0.00411074	Average Frequencies	STDev Frequencies
21/05/2021					Recipient (Kan)	5	6	5	4	120000000	100000000	80000000						0.0080291	0.000140299
					Exconjugant (Kan, Chlor)	3	2	5	1	400000	1000000	200000
	C'3	E. coli Nissle_16Spec ΔdapA/TP114Δshufflon::pilVC'-cat	E. coli BW25113ΔO-antigen	TP114Δshufflon::pilVC'-cat	Donor (Spec, DAP, Kan, Chlor)	5	12	11	7	240000000	220000000	140000000	0.03	0.0025	0.0075	0.0133333	0.0146487
21/05/2021					Recipient (Kan)	5	1	4	4	20000000	80000000	80000000
					Exconjugant (Kan, Chlor)	3	3	1	3	600000	200000	600000
		Table 19: Conjugation efficiencies in liquid static after 2h at 37C											Exconjugant /Recipient
		Donor	Recipient	Plasmid to be transfered	strain selected	log10	colonies 1	colonies 2	colonies 3	CFU/mL 1	CFU/mL 2	CFU/mL 3	frequencies 1	Frequencies 2	Frequencies 3	Average Frequencies	STDev Frequencies
	D'1	E. coli Nissle_16Spec ΔdapA/TP114Δshufflon::pilVD'-cat	E. coli BW25113ΔO-antigen	TP114Δshufflon::pilVD'-cat	Donor (Spec, DAP, Kan, Chlor)	5	9	13	19	180000000	260000000	380000000	0	0	0	0	0
21/05/2021					Recipient (Kan)	5	5	1	7	100000000	20000000	140000000
					Exconjugant (Kan, Chlor)	0	0	0	0	0	0	0
	D'2	E. coli Nissle_16Spec ΔdapA/TP114Δshufflon::pilVD'-cat	E. coli BW25113ΔO-antigen	TP114Δshufflon::pilVD'-cat	Donor (Spec, DAP, Kan, Chlor)	5	10	16	17	200000000	320000000	340000000	0	0	0	0	0	Average Frequencies	STDev Frequencies
21/05/2021					Recipient (Kan)	5	5	4	4	100000000	80000000	80000000						0	0
					Exconjugant (Kan, Chlor)	0	0	0	0	0	0	0
	D'3	E. coli Nissle_16Spec ΔdapA/TP114Δshufflon::pilVD'-cat	E. coli BW25113ΔO-antigen	TP114Δshufflon::pilVD'-cat	Donor (Spec, DAP, Kan, Chlor)	5	17	8	13	340000000	160000000	260000000	0	0	0	0	0
21/05/2021					Recipient (Kan)	5	2	2	6	40000000	40000000	120000000
					Exconjugant (Kan, Chlor)	0	0	0	0	0	0	0

## Sheet: BL21
		Table 1: Conjugation efficiencies in liquid after 2h at 37C											Exconjugant /Recipient
		Donor	Recipient	Plasmid to be transfered	strain selected	log10	colonies 1	colonies 2	colonies 3	CFU/mL 1	CFU/mL 2	CFU/mL 3	frequencies 1	Frequencies 2	Frequencies 3	Average Frequencies	STDev Frequencies
	BL21-1	E. coli Nissle_16Spec ΔdapA/TP114	E. coli BL21	TP114	Donor (Spec, DAP, Kan)	5	9	11	7	180000000	220000000	140000000	0.000375	0.000666667	0.000325	0.000455556	0.000184529
16/03/2022					Recipient (none)	5	4	3	4	80000000	60000000	80000000
					Exconjugant (Kan)	1	15	20	13	30000	40000	26000
	BL21-2	E. coli Nissle_16Spec ΔdapA/TP114	E. coli BL21	TP114	Donor (Spec, DAP, Kan)	5	5	1	1	100000000	20000000	20000000	0.0003	0.00085	0.0013	0.000816667	0.000500833	Average Frequencies	STDev Frequencies
16/03/2022					Recipient (none)	5	2	2	1	40000000	40000000	20000000						0.00082963	0.000255344
					Exconjugant (Kan)	1	6	17	13	12000	34000	26000
	BL21-3	E. coli Nissle_16Spec ΔdapA/TP114	E. coli BL21	TP114	Donor (Spec, DAP, Kan)	5	7	9	5	140000000	180000000	100000000	0.00045	0.0015	0.0017	0.00121667	0.000671441
16/03/2022					Recipient (none)	5	2	1	1	40000000	20000000	20000000
					Exconjugant (Kan)	1	9	15	17	18000	30000	34000
		Table 2: Conjugation efficiencies on solid LBA after 2h at 37C											Exconjugant /Recipient
		Donor	Recipient	Plasmid to be transfered	strain selected	log10	colonies 1	colonies 2	colonies 3	CFU/mL 1	CFU/mL 2	CFU/mL 3	frequencies 1	Frequencies 2	Frequencies 3	Average Frequencies	STDev Frequencies
	BL21-1	E. coli Nissle_16Spec ΔdapA/TP114	E. coli BL21	TP114	Donor (Spec, DAP, Kan)	5	10	9	10	200000000	180000000	200000000	0.00555556	0.004	0.005	0.00485185	0.000788289
16/03/2022					Recipient (none)	5	9	10	6	180000000	200000000	120000000
					Exconjugant (Kan)	3	5	4	3	1000000	800000	600000
	BL21-2	E. coli Nissle_16Spec ΔdapA/TP114	E. coli BL21	TP114	Donor (Spec, DAP, Kan)	5	15	15	7	300000000	300000000	140000000	0.005	0.005	0.01125	0.00708333	0.00360844	Average Frequencies	STDev Frequencies
16/03/2022					Recipient (none)	5	8	8	8	160000000	160000000	160000000						0.00545988	0.0015779
					Exconjugant (Kan)	3	4	4	9	800000	800000	1800000
	BL21-3	E. coli Nissle_16Spec ΔdapA/TP114	E. coli BL21	TP114	Donor (Spec, DAP, Kan)	5	14	12	8	280000000	240000000	160000000	0.0075	0.00333333	0.0025	0.00444444	0.00267879
16/03/2022					Recipient (none)	5	4	6	8	80000000	120000000	160000000
					Exconjugant (Kan)	3	3	2	2	600000	400000	400000
		Table 3: Conjugation efficiencies in liquid static after 2h at 37C											Exconjugant /Recipient
		Donor	Recipient	Plasmid to be transfered	strain selected	log10	colonies 1	colonies 2	colonies 3	CFU/mL 1	CFU/mL 2	CFU/mL 3	frequencies 1	Frequencies 2	Frequencies 3	Average Frequencies	STDev Frequencies
	B1	E. coli Nissle_16Spec ΔdapA/TP114Δ3'pilV::Flag-tag-cat	E. coli BL21	TP114Δ3'pilV::Flag-tag-cat	Donor (Spec, DAP, Kan, Chlor)	5	7	7	7	140000000	140000000	140000000	5.55556e-05	7e-05	8e-05	6.85185e-05	1.22894e-05
04/07/2022					Recipient (-)	5	1.8	1	1	36000000	20000000	20000000
					Exconjugant (Kan, Chlor)	0	10	7	8	2000	1400	1600
	B2	E. coli Nissle_16Spec ΔdapA/TP114Δ3'pilV::Flag-tag-cat	E. coli BL21	TP114Δ3'pilV::Flag-tag-cat	Donor (Spec, DAP, Kan, Chlor)	5	10	11	8	200000000	220000000	160000000	1e-05	3.5e-05	0.00011	5.16667e-05	5.20416e-05	Average Frequencies	STDev Frequencies
04/07/2022					Recipient (-)	5	3	2	1	60000000	40000000	20000000						4.7284e-05	1.19161e-05
					Exconjugant (Kan, Chlor)	0	3	7	11	600	1400	2200
	B3	E. coli Nissle_16Spec ΔdapA/TP114Δ3'pilV::Flag-tag-cat	E. coli BL21	TP114Δ3'pilV::Flag-tag-cat	Donor (Spec, DAP, Kan, Chlor)	5	6	6	8	120000000	120000000	160000000	5e-05	0	1.5e-05	2.16667e-05	2.5658e-05
04/07/2022					Recipient (-)	5	1	5	2	20000000	100000000	40000000
					Exconjugant (Kan, Chlor)	0	5	0	3	1000	0	600
		Table 4: Conjugation efficiencies on solid LBA after 2h at 37C											Exconjugant /Recipient
		Donor	Recipient	Plasmid to be transfered	strain selected	log10	colonies 1	colonies 2	colonies 3	CFU/mL 1	CFU/mL 2	CFU/mL 3	frequencies 1	Frequencies 2	Frequencies 3	Average Frequencies	STDev Frequencies
	B1	E. coli Nissle_16Spec ΔdapA/TP114Δ3'pilV::Flag-tag-cat	E. coli BL21	TP114Δ3'pilV::Flag-tag-cat	Donor (Spec, DAP, Kan, Chlor)	5	15	11	9	300000000	220000000	180000000	0.0075	0.0025	0.00285714	0.00428571	0.00278937
04/07/2022					Recipient (-)	5	4	4	7	80000000	80000000	140000000
					Exconjugant (Kan, Chlor)	3	3	1	2	600000	200000	400000
	B2	E. coli Nissle_16Spec ΔdapA/TP114Δ3'pilV::Flag-tag-cat	E. coli BL21	TP114Δ3'pilV::Flag-tag-cat	Donor (Spec, DAP, Kan, Chlor)	5	9	8	11	180000000	160000000	220000000	0.0025	0.005	0.005	0.00416667	0.00144338	Average Frequencies	STDev Frequencies
04/07/2022					Recipient (-)	5	4	6	6	80000000	120000000	120000000						0.00468413	8.41794e-05
					Exconjugant (Kan, Chlor)	3	1	3	3	200000	600000	600000
	B3	E. coli Nissle_16Spec ΔdapA/TP114Δ3'pilV::Flag-tag-cat	E. coli BL21	TP114Δ3'pilV::Flag-tag-cat	Donor (Spec, DAP, Kan, Chlor)	5	7	10	14	140000000	200000000	280000000	0.006	0.006	0.0048	0.0056	0.00069282
04/07/2022					Recipient (-)	5	4	3	5	80000000	60000000	100000000
					Exconjugant (Kan, Chlor)	2	24	18	24	480000	360000	480000
		Table 5: Conjugation efficiencies in liquid High through put after 2h at 37C											Exconjugant /Recipient
		Donor	Recipient	Plasmid to be transfered	strain selected	log10	colonies 1	colonies 2	colonies 3	CFU/mL 1	CFU/mL 2	CFU/mL 3	frequencies 1	Frequencies 2	Frequencies 3	Average Frequencies	STDev Frequencies
	1.1	E. coli Nissle_16Spec ΔdapA/TP114Δshufflon::pilV1-cat	E. coli BL21	TP114Δshufflon::pilV1-cat	Donor (Spec, DAP, Kan, Chlor)	5	9	12	13	180000000	240000000	260000000	1.5e-05	3.33333e-06	3.33333e-06	7.22222e-06	6.73575e-06
16/03/2022					Recipient (Kan)	5	2	3	3	40000000	60000000	60000000
					Exconjugant (Kan, Chlor)	0	3	1	1	600	200	200
	1.2	E. coli Nissle_16Spec ΔdapA/TP114Δshufflon::pilV1-cat	E. coli BL21	TP114Δshufflon::pilV1-cat	Donor (Spec, DAP, Kan, Chlor)	5	4	11	9	80000000	220000000	180000000	0	2e-06	0	6.66667e-07	1.1547e-06	Average Frequencies	STDev Frequencies
16/03/2022					Recipient (Kan)	5	5	5	1	100000000	100000000	20000000						2.90741e-06	4.63548e-06
					Exconjugant (Kan, Chlor)	0	0	1	0	0	200	0
	1.3	E. coli Nissle_16Spec ΔdapA/TP114Δshufflon::pilV1-cat	E. coli BL21	TP114Δshufflon::pilV1-cat	Donor (Spec, DAP, Kan, Chlor)	5	11	16	15	220000000	320000000	300000000	0	0	2.5e-06	8.33333e-07	1.44338e-06
16/03/2022					Recipient (Kan)	5	3	6	4	60000000	120000000	80000000
					Exconjugant (Kan, Chlor)	0	0	0	1	0	0	200
		Table 6: Conjugation efficiencies in liquid High through put after 2h at 37C											Exconjugant /Recipient
		Donor	Recipient	Plasmid to be transfered	strain selected	log10	colonies 1	colonies 2	colonies 3	CFU/mL 1	CFU/mL 2	CFU/mL 3	frequencies 1	Frequencies 2	Frequencies 3	Average Frequencies	STDev Frequencies
	2.1	E. coli Nissle_16Spec ΔdapA/TP114Δshufflon::pilV2-cat	E. coli BL21	TP114Δshufflon::pilV2-cat	Donor (Spec, DAP, Kan, Chlor)	5	12	9	10	240000000	180000000	200000000	1e-05	2e-06	0	4e-06	5.2915e-06
16/03/2022					Recipient (Kan)	5	3	5	2	60000000	100000000	40000000
					Exconjugant (Kan, Chlor)	0	3	1	0	600	200	0
	2.2	E. coli Nissle_16Spec ΔdapA/TP114Δshufflon::pilV2-cat	E. coli BL21	TP114Δshufflon::pilV2-cat	Donor (Spec, DAP, Kan, Chlor)	5	7	15	8	140000000	300000000	160000000	0	0	7.5e-06	2.5e-06	4.33013e-06	Average Frequencies	STDev Frequencies
16/03/2022					Recipient (Kan)	5	4	4	4	80000000	80000000	80000000						2.16667e-06	1.06066e-06
					Exconjugant (Kan, Chlor)	0	0	0	3	0	0	600
	2.3	E. coli Nissle_16Spec ΔdapA/TP114Δshufflon::pilV2-cat	E. coli BL21	TP114Δshufflon::pilV2-cat	Donor (Spec, DAP, Kan, Chlor)	5	11	11	9	220000000	220000000	180000000	0	0	0	0	0
16/03/2022					Recipient (Kan)	5	2	6	6	40000000	120000000	120000000
					Exconjugant (Kan, Chlor)	0	0	0	0	0	0	0
		Table 7: Conjugation efficiencies in liquid High through put after 2h at 37C											Exconjugant /Recipient
		Donor	Recipient	Plasmid to be transfered	strain selected	log10	colonies 1	colonies 2	colonies 3	CFU/mL 1	CFU/mL 2	CFU/mL 3	frequencies 1	Frequencies 2	Frequencies 3	Average Frequencies	STDev Frequencies
	3.1	E. coli Nissle_16Spec ΔdapA/TP114Δshufflon::pilV3-cat	E. coli BL21	TP114Δshufflon::pilV3-cat	Donor (Spec, DAP, Kan, Chlor)	5	11	11	10	220000000	220000000	200000000	5e-06	1.21212e-05	1.66667e-05	1.12626e-05	5.88053e-06
16/03/2022					Recipient (Kan)	5	6	3.3	3	120000000	66000000	60000000
					Exconjugant (Kan, Chlor)	0	3	4	5	600	800	1000
	3.2	E. coli Nissle_16Spec ΔdapA/TP114Δshufflon::pilV3-cat	E. coli BL21	TP114Δshufflon::pilV3-cat	Donor (Spec, DAP, Kan, Chlor)	5	11	14	10	220000000	280000000	200000000	3.75e-06	2.5e-05	1.5e-05	1.45833e-05	1.06311e-05	Average Frequencies	STDev Frequencies
16/03/2022					Recipient (Kan)	5	8	2	2	160000000	40000000	40000000						8.99627e-06	2.34809e-06
					Exconjugant (Kan, Chlor)	0	3	5	3	600	1000	600
	3.3	E. coli Nissle_16Spec ΔdapA/TP114Δshufflon::pilV3-cat	E. coli BL21	TP114Δshufflon::pilV3-cat	Donor (Spec, DAP, Kan, Chlor)	5	12	9	9	240000000	180000000	180000000	1.42857e-06	2e-06	0	1.14286e-06	1.03016e-06
16/03/2022					Recipient (Kan)	5	7	5	1	140000000	100000000	20000000
					Exconjugant (Kan, Chlor)	0	1	1	0	200	200	0
		Table 8: Conjugation efficiencies in liquid High through put after 2h at 37C											Exconjugant /Recipient
		Donor	Recipient	Plasmid to be transfered	strain selected	log10	colonies 1	colonies 2	colonies 3	CFU/mL 1	CFU/mL 2	CFU/mL 3	frequencies 1	Frequencies 2	Frequencies 3	Average Frequencies	STDev Frequencies
	3'.1	E. coli Nissle_16Spec ΔdapA/TP114Δshufflon::pilV3'-cat	E. coli BL21	TP114Δshufflon::pilV3'-cat	Donor (Spec, DAP, Kan, Chlor)	5	13	15	16	260000000	300000000	320000000	1.66667e-05	3.66667e-05	1.5e-05	2.27778e-05	1.2057e-05
16/03/2022					Recipient (Kan)	5	3	3	4	60000000	60000000	80000000
					Exconjugant (Kan, Chlor)	0	5	11	6	1000	2200	1200
	3'.2	E. coli Nissle_16Spec ΔdapA/TP114Δshufflon::pilV3'-cat	E. coli BL21	TP114Δshufflon::pilV3'-cat	Donor (Spec, DAP, Kan, Chlor)	5	11	13	11	220000000	260000000	220000000	3.33333e-05	1.2e-05	4e-05	2.84444e-05	1.46262e-05	Average Frequencies	STDev Frequencies
16/03/2022					Recipient (Kan)	5	3	5	3	60000000	100000000	60000000						3.73519e-05	4.00694e-06
					Exconjugant (Kan, Chlor)	0	10	6	12	2000	1200	2400
	3'.3	E. coli Nissle_16Spec ΔdapA/TP114Δshufflon::pilV3'-cat	E. coli BL21	TP114Δshufflon::pilV3'-cat	Donor (Spec, DAP, Kan, Chlor)	5	14	11	13	280000000	220000000	260000000	0.00014	1.5e-05	2.75e-05	6.08333e-05	6.88446e-05
16/03/2022					Recipient (Kan)	5	1	4	4	20000000	80000000	80000000
					Exconjugant (Kan, Chlor)	0	14	6	11	2800	1200	2200
		Table 9: Conjugation efficiencies in liquid High through put after 2h at 37C											Exconjugant /Recipient
		Donor	Recipient	Plasmid to be transfered	strain selected	log10	colonies 1	colonies 2	colonies 3	CFU/mL 1	CFU/mL 2	CFU/mL 3	frequencies 1	Frequencies 2	Frequencies 3	Average Frequencies	STDev Frequencies
	4.1	E. coli Nissle_16Spec ΔdapA/TP114Δshufflon::pilV4-cat	E. coli BL21	TP114Δshufflon::pilV4-cat	Donor (Spec, DAP, Kan, Chlor)	5	8	17	13	160000000	340000000	260000000	0.00125	0.000333333	0.001	0.000861111	0.000473853
16/03/2022					Recipient (Kan)	5	4	3	3	80000000	60000000	60000000
					Exconjugant (Kan, Chlor)	2	5	1	3	100000	20000	60000
	4.2	E. coli Nissle_16Spec ΔdapA/TP114Δshufflon::pilV4-cat	E. coli BL21	TP114Δshufflon::pilV4-cat	Donor (Spec, DAP, Kan, Chlor)	5	11	9	7	220000000	180000000	140000000	0.001	0.002	0.002	0.00166667	0.00057735	Average Frequencies	STDev Frequencies
16/03/2022					Recipient (Kan)	5	1	1	1	20000000	20000000	20000000						0.0012037	0.000569614
					Exconjugant (Kan, Chlor)	2	1	2	2	20000	40000	40000
	4.3	E. coli Nissle_16Spec ΔdapA/TP114Δshufflon::pilV4-cat	E. coli BL21	TP114Δshufflon::pilV4-cat	Donor (Spec, DAP, Kan, Chlor)	5	7	10	9	140000000	200000000	180000000	0.00075	0.0005	0.002	0.00108333	0.000803638
16/03/2022					Recipient (Kan)	5	4	2	1	80000000	40000000	20000000
					Exconjugant (Kan, Chlor)	2	3	1	2	60000	20000	40000
		Table 10: Conjugation efficiencies in liquid High through put after 2h at 37C											Exconjugant /Recipient
		Donor	Recipient	Plasmid to be transfered	strain selected	log10	colonies 1	colonies 2	colonies 3	CFU/mL 1	CFU/mL 2	CFU/mL 3	frequencies 1	Frequencies 2	Frequencies 3	Average Frequencies	STDev Frequencies
	4'.1	E. coli Nissle_16Spec ΔdapA/TP114Δshufflon::pilV4'-cat	E. coli BL21	TP114Δshufflon::pilV4'-cat	Donor (Spec, DAP, Kan, Chlor)	5	11	12	15	220000000	240000000	300000000	6.66667e-06	2e-05	5e-05	2.55556e-05	2.21944e-05
16/03/2022					Recipient (Kan)	5	3	3	1	60000000	60000000	20000000
					Exconjugant (Kan, Chlor)	0	2	6	5	400	1200	1000
	4'.2	E. coli Nissle_16Spec ΔdapA/TP114Δshufflon::pilV4'-cat	E. coli BL21	TP114Δshufflon::pilV4'-cat	Donor (Spec, DAP, Kan, Chlor)	5	13	14	15	260000000	280000000	300000000	1.5e-05	6e-06	1.25e-05	1.11667e-05	4.64579e-06	Average Frequencies	STDev Frequencies
16/03/2022					Recipient (Kan)	5	2	5	4	40000000	100000000	80000000						1.62407e-05	1.01745e-05
					Exconjugant (Kan, Chlor)	0	3	3	5	600	600	1000
	4'.3	E. coli Nissle_16Spec ΔdapA/TP114Δshufflon::pilV4'-cat	E. coli BL21	TP114Δshufflon::pilV4'-cat	Donor (Spec, DAP, Kan, Chlor)	5	8	12	10	160000000	240000000	200000000	1e-05	2e-05	6e-06	1.2e-05	7.2111e-06
16/03/2022					Recipient (Kan)	5	3	1	5	60000000	20000000	100000000
					Exconjugant (Kan, Chlor)	0	3	2	3	600	400	600
		Table 11: Conjugation efficiencies in liquid High through put after 2h at 37C											Exconjugant /Recipient
		Donor	Recipient	Plasmid to be transfered	strain selected	log10	colonies 1	colonies 2	colonies 3	CFU/mL 1	CFU/mL 2	CFU/mL 3	frequencies 1	Frequencies 2	Frequencies 3	Average Frequencies	STDev Frequencies
	5.1	E. coli Nissle_16Spec ΔdapA/TP114Δshufflon::pilV5-cat	E. coli BL21	TP114Δshufflon::pilV5-cat	Donor (Spec, DAP, Kan, Chlor)	5	17	10	13	340000000	200000000	260000000	4.34783e-05	6.66667e-05	0.000175	9.50483e-05	7.02042e-05
16/03/2022					Recipient (Kan)	5	2.3	3	2	4.6e+07	60000000	40000000
					Exconjugant (Kan, Chlor)	1	1	2	3.5	2000	4000	7000
	5.2	E. coli Nissle_16Spec ΔdapA/TP114Δshufflon::pilV5-cat	E. coli BL21	TP114Δshufflon::pilV5-cat	Donor (Spec, DAP, Kan, Chlor)	5	15	14	8	300000000	280000000	160000000	8.33333e-05	0.0001	0.000133333	0.000105556	2.54588e-05	Average Frequencies	STDev Frequencies
16/03/2022					Recipient (Kan)	5	2.4	4	3	48000000	80000000	60000000						8.85717e-05	7.42975e-06
					Exconjugant (Kan, Chlor)	1	2	4	4	4000	8000	8000
	5.3	E. coli Nissle_16Spec ΔdapA/TP114Δshufflon::pilV5-cat	E. coli BL21	TP114Δshufflon::pilV5-cat	Donor (Spec, DAP, Kan, Chlor)	5	11	9	15	220000000	180000000	300000000	0.0001	6.2e-05	3.33333e-05	6.51111e-05	3.3442e-05
16/03/2022					Recipient (Kan)	5	3	5	3	60000000	100000000	60000000
					Exconjugant (Kan, Chlor)	1	3	3.1	1	6000	6200	2000
		Table 12: Conjugation efficiencies in liquid High through put after 2h at 37C											Exconjugant /Recipient
		Donor	Recipient	Plasmid to be transfered	strain selected	log10	colonies 1	colonies 2	colonies 3	CFU/mL 1	CFU/mL 2	CFU/mL 3	frequencies 1	Frequencies 2	Frequencies 3	Average Frequencies	STDev Frequencies
	5'.1	E. coli Nissle_16Spec ΔdapA/TP114Δshufflon::pilV5'-cat	E. coli BL21	TP114Δshufflon::pilV5'-cat	Donor (Spec, DAP, Kan, Chlor)	5	16	13	16	320000000	260000000	320000000	6.66667e-05	6.66667e-05	3.6e-05	5.64444e-05	1.77054e-05
16/03/2022					Recipient (Kan)	5	3	3	5	60000000	60000000	100000000
					Exconjugant (Kan, Chlor)	1	2	2	1.8	4000	4000	3600
	5'.2	E. coli Nissle_16Spec ΔdapA/TP114Δshufflon::pilV5'-cat	E. coli BL21	TP114Δshufflon::pilV5'-cat	Donor (Spec, DAP, Kan, Chlor)	5	17	22	13	340000000	440000000	260000000	0.000133333	0.000307692	0.00025	0.000230342	8.88262e-05	Average Frequencies	STDev Frequencies
16/03/2022					Recipient (Kan)	5	3	1.3	2	60000000	26000000	40000000						0.000117818	0.000122964
					Exconjugant (Kan, Chlor)	1	4	4	5	8000	8000	10000
	5'.3	E. coli Nissle_16Spec ΔdapA/TP114Δshufflon::pilV5'-cat	E. coli BL21	TP114Δshufflon::pilV5'-cat	Donor (Spec, DAP, Kan, Chlor)	5	15	16	11	300000000	320000000	220000000	8.33333e-05	6.66667e-05	5e-05	6.66667e-05	1.66667e-05
16/03/2022					Recipient (Kan)	5	2.4	3	4	48000000	60000000	80000000
					Exconjugant (Kan, Chlor)	1	2	2	2	4000	4000	4000
		Table 13: Conjugation efficiencies in liquid static after 2h at 37C											Exconjugant /Recipient
		Donor	Recipient	Plasmid to be transfered	strain selected	log10	colonies 1	colonies 2	colonies 3	CFU/mL 1	CFU/mL 2	CFU/mL 3	frequencies 1	Frequencies 2	Frequencies 3	Average Frequencies	STDev Frequencies
	A1	E. coli Nissle_16Spec ΔdapA/TP114Δshufflon::pilVA'-cat	E. coli BL21	TP114Δshufflon::pilVA-cat	Donor (Spec, DAP, Kan, Chlor)	5	15	9	13	300000000	180000000	260000000	0	5e-06	0	1.66667e-06	2.88675e-06
15/06/2022					Recipient (-)	5	2	4	3	40000000	80000000	60000000
					Exconjugant (Kan, Chlor)	0	0	2	0	0	400	0
	A2	E. coli Nissle_16Spec ΔdapA/TP114Δshufflon::pilVA'-cat	E. coli BL21	TP114Δshufflon::pilVA-cat	Donor (Spec, DAP, Kan, Chlor)	5	14	6	12	280000000	120000000	240000000	0	3.33333e-06	3.33333e-06	2.22222e-06	1.9245e-06	Average Frequencies	STDev Frequencies
15/06/2022					Recipient (-)	5	5	3	3	100000000	60000000	60000000						1.2963e-06	3.92837e-07
					Exconjugant (Kan, Chlor)	0	0	1	1	0	200	200
	A3	E. coli Nissle_16Spec ΔdapA/TP114Δshufflon::pilVA'-cat	E. coli BL21	TP114Δshufflon::pilVA-cat	Donor (Spec, DAP, Kan, Chlor)	5	8	7	10	160000000	140000000	200000000	0	0	0	0	0
15/06/2022					Recipient (-)	5	3	1	2	60000000	20000000	40000000
					Exconjugant (Kan, Chlor)	0	0	0	0	0	0	0
		Table 14: Conjugation efficiencies in liquid static after 2h at 37C											Exconjugant /Recipient
		Donor	Recipient	Plasmid to be transfered	strain selected	log10	colonies 1	colonies 2	colonies 3	CFU/mL 1	CFU/mL 2	CFU/mL 3	frequencies 1	Frequencies 2	Frequencies 3	Average Frequencies	STDev Frequencies
	A'1	E. coli Nissle_16Spec ΔdapA/TP114Δshufflon::pilVA'-cat	E. coli BL21	TP114Δshufflon::pilVA'-cat	Donor (Spec, DAP, Kan, Chlor)	5	14	7	4	280000000	140000000	80000000	0.00125	0.001	0.000666667	0.000972222	0.000292657
15/06/2022					Recipient (-)	5	4	3	3	80000000	60000000	60000000
					Exconjugant (Kan, Chlor)	2	5	3	2	100000	60000	40000
	A'2	E. coli Nissle_16Spec ΔdapA/TP114Δshufflon::pilVA'-cat	E. coli BL21	TP114Δshufflon::pilVA'-cat	Donor (Spec, DAP, Kan, Chlor)	5	14	10	11	280000000	200000000	220000000	0.001	0.001	0.007	0.003	0.0034641	Average Frequencies	STDev Frequencies
15/06/2022					Recipient (-)	5	3	1	1	60000000	20000000	20000000						0.00168915	0.00143386
					Exconjugant (Kan, Chlor)	2	3	1	7	60000	20000	140000
	A'3	E. coli Nissle_16Spec ΔdapA/TP114Δshufflon::pilVA'-cat	E. coli BL21	TP114Δshufflon::pilVA'-cat	Donor (Spec, DAP, Kan, Chlor)	5	7	11	5	140000000	220000000	100000000	0.001	0.002	0.000285714	0.00109524	0.000861102
15/06/2022					Recipient (-)	5	2	3	7	40000000	60000000	140000000
					Exconjugant (Kan, Chlor)	2	2	6	2	40000	120000	40000
		Table 15: Conjugation efficiencies in liquid static after 2h at 37C											Exconjugant /Recipient
		Donor	Recipient	Plasmid to be transfered	strain selected	log10	colonies 1	colonies 2	colonies 3	CFU/mL 1	CFU/mL 2	CFU/mL 3	frequencies 1	Frequencies 2	Frequencies 3	Average Frequencies	STDev Frequencies
	B1	E. coli Nissle_16Spec ΔdapA/TP114Δshufflon::pilVB-cat	E. coli BL21	TP114Δshufflon::pilVB-cat	Donor (Spec, DAP, Kan, Chlor)	5	11	8	8	220000000	160000000	160000000	6.66667e-06	3.33333e-06	0	3.33333e-06	3.33333e-06
21/06/2022					Recipient (-)	5	3	3	1	60000000	60000000	20000000
					Exconjugant (Kan, Chlor)	0	2	1	0	400	200	0
	B2	E. coli Nissle_16Spec ΔdapA/TP114Δshufflon::pilVB-cat	E. coli BL21	TP114Δshufflon::pilVB-cat	Donor (Spec, DAP, Kan, Chlor)	5	10	7	8	200000000	140000000	160000000	0	6.66667e-06	1.5e-05	7.22222e-06	7.51542e-06	Average Frequencies	STDev Frequencies
21/06/2022					Recipient (-)	5	3	3	2	60000000	60000000	40000000						8.7963e-06	2.74986e-06
					Exconjugant (Kan, Chlor)	0	0	2	3	0	400	600
	B3	E. coli Nissle_16Spec ΔdapA/TP114Δshufflon::pilVB-cat	E. coli BL21	TP114Δshufflon::pilVB-cat	Donor (Spec, DAP, Kan, Chlor)	5	7	13	10	140000000	260000000	200000000	2.5e-05	1.5e-05	7.5e-06	1.58333e-05	8.77971e-06
21/06/2022					Recipient (-)	5	2	2	4	40000000	40000000	80000000
					Exconjugant (Kan, Chlor)	0	5	3	3	1000	600	600
		Table 16: Conjugation efficiencies in liquid static after 2h at 37C											Exconjugant /Recipient
		Donor	Recipient	Plasmid to be transfered	strain selected	log10	colonies 1	colonies 2	colonies 3	CFU/mL 1	CFU/mL 2	CFU/mL 3	frequencies 1	Frequencies 2	Frequencies 3	Average Frequencies	STDev Frequencies
	B'1	E. coli Nissle_16Spec ΔdapA/TP114Δshufflon::pilVB'-cat	E. coli BL21	TP114Δshufflon::pilVB'-cat	Donor (Spec, DAP, Kan, Chlor)	5	10	5	9	200000000	100000000	180000000	1.81818e-05	1e-05	0	9.39394e-06	9.10605e-06
21/06/2022					Recipient (-)	5	1.1	1	1	2.2e+07	20000000	20000000
					Exconjugant (Kan, Chlor)	0	2	1	0	400	200	0
	B'2	E. coli Nissle_16Spec ΔdapA/TP114Δshufflon::pilVB'-cat	E. coli BL21	TP114Δshufflon::pilVB'-cat	Donor (Spec, DAP, Kan, Chlor)	5	4	9	14	80000000	180000000	280000000	0	2e-05	3.33333e-06	7.77778e-06	1.07152e-05	Average Frequencies	STDev Frequencies
21/06/2022					Recipient (-)	5	2	1	3	40000000	20000000	60000000						1.03535e-05	1.1428e-06
					Exconjugant (Kan, Chlor)	0	0	2	1	0	400	200
	B'3	E. coli Nissle_16Spec ΔdapA/TP114Δshufflon::pilVB'-cat	E. coli BL21	TP114Δshufflon::pilVB'-cat	Donor (Spec, DAP, Kan, Chlor)	5	15	9	6	300000000	180000000	120000000	3e-05	5e-06	6.66667e-06	1.38889e-05	1.39775e-05
21/06/2022					Recipient (-)	5	1	4	3	20000000	80000000	60000000
					Exconjugant (Kan, Chlor)	0	3	2	2	600	400	400
		Table 17: Conjugation efficiencies in liquid static after 2h at 37C											Exconjugant /Recipient
		Donor	Recipient	Plasmid to be transfered	strain selected	log10	colonies 1	colonies 2	colonies 3	CFU/mL 1	CFU/mL 2	CFU/mL 3	frequencies 1	Frequencies 2	Frequencies 3	Average Frequencies	STDev Frequencies
	C1	E. coli Nissle_16Spec ΔdapA/TP114Δshufflon::pilVC-cat	E. coli BL21	TP114Δshufflon::pilVC-cat	Donor (Spec, DAP, Kan, Chlor)	5	11	9	13	220000000	180000000	260000000	0	0	0	0	0
21/06/2022					Recipient (-)	5	1	2	2	20000000	40000000	40000000
					Exconjugant (Kan, Chlor)	0	0	0	0	0	0	0
	C2	E. coli Nissle_16Spec ΔdapA/TP114Δshufflon::pilVC-cat	E. coli BL21	TP114Δshufflon::pilVC-cat	Donor (Spec, DAP, Kan, Chlor)	5	12	13	12	240000000	260000000	240000000	0	0	0	0	0	Average Frequencies	STDev Frequencies
21/06/2022					Recipient (-)	5	4	3	3	80000000	60000000	60000000						0	0
					Exconjugant (Kan, Chlor)	0	0	0	0	0	0	0
	C3	E. coli Nissle_16Spec ΔdapA/TP114Δshufflon::pilVC-cat	E. coli BL21	TP114Δshufflon::pilVC-cat	Donor (Spec, DAP, Kan, Chlor)	5	10	7	11	200000000	140000000	220000000	0	0	0	0	0
21/06/2022					Recipient (-)	5	5	2	3	100000000	40000000	60000000
					Exconjugant (Kan, Chlor)	0	0	0	0	0	0	0
		Table 18: Conjugation efficiencies in liquid static after 2h at 37C											Exconjugant /Recipient
		Donor	Recipient	Plasmid to be transfered	strain selected	log10	colonies 1	colonies 2	colonies 3	CFU/mL 1	CFU/mL 2	CFU/mL 3	frequencies 1	Frequencies 2	Frequencies 3	Average Frequencies	STDev Frequencies
	C'1	E. coli Nissle_16Spec ΔdapA/TP114Δshufflon::pilVC'-cat	E. coli BL21	TP114Δshufflon::pilVC'-cat	Donor (Spec, DAP, Kan, Chlor)	5	14	13	8	280000000	260000000	160000000	0	0	0	0	0
21/06/2022					Recipient (-)	5	1	2	1.2	20000000	40000000	24000000
					Exconjugant (Kan, Chlor)	0	0	0	0	0	0	0
	C'2	E. coli Nissle_16Spec ΔdapA/TP114Δshufflon::pilVC'-cat	E. coli BL21	TP114Δshufflon::pilVC'-cat	Donor (Spec, DAP, Kan, Chlor)	5	10	10	11	200000000	200000000	220000000	0	0	1e-05	3.33333e-06	5.7735e-06	Average Frequencies	STDev Frequencies
21/06/2022					Recipient (-)	5	2	4	1	40000000	80000000	20000000						1.11111e-06	2.35702e-06
					Exconjugant (Kan, Chlor)	0	0	0	1	0	0	200
	C'3	E. coli Nissle_16Spec ΔdapA/TP114Δshufflon::pilVC'-cat	E. coli BL21	TP114Δshufflon::pilVC'-cat	Donor (Spec, DAP, Kan, Chlor)	5	12	8	10	240000000	160000000	200000000	0	0	0	0	0
21/06/2022					Recipient (-)	5	4	3	2	80000000	60000000	40000000
					Exconjugant (Kan, Chlor)	0	0	0	0	0	0	0
		Table 19: Conjugation efficiencies in liquid static after 2h at 37C											Exconjugant /Recipient
		Donor	Recipient	Plasmid to be transfered	strain selected	log10	colonies 1	colonies 2	colonies 3	CFU/mL 1	CFU/mL 2	CFU/mL 3	frequencies 1	Frequencies 2	Frequencies 3	Average Frequencies	STDev Frequencies
	D'1	E. coli Nissle_16Spec ΔdapA/TP114Δshufflon::pilVD'-cat	E. coli BL21	TP114Δshufflon::pilVD'-cat	Donor (Spec, DAP, Kan, Chlor)	5	13	11	6	260000000	220000000	120000000	5.26316e-06	0	0	1.75439e-06	3.03869e-06
23/06/2022					Recipient (-)	5	1.9	5	5	38000000	100000000	100000000
					Exconjugant (Kan, Chlor)	0	1	0	0	200	0	0
	D'2	E. coli Nissle_16Spec ΔdapA/TP114Δshufflon::pilVD'-cat	E. coli BL21	TP114Δshufflon::pilVD'-cat	Donor (Spec, DAP, Kan, Chlor)	5	8	14	8	160000000	280000000	160000000	0	2e-05	4.34783e-06	8.11594e-06	1.0519e-05	Average Frequencies	STDev Frequencies
23/06/2022					Recipient (-)	5	1	1	2.3	20000000	20000000	4.6e+07						4.87741e-06	4.4983e-06
					Exconjugant (Kan, Chlor)	0	0	2	1	0	400	200
	D'3	E. coli Nissle_16Spec ΔdapA/TP114Δshufflon::pilVD'-cat	E. coli BL21	TP114Δshufflon::pilVD'-cat	Donor (Spec, DAP, Kan, Chlor)	5	16	18	9	320000000	360000000	180000000	4.28571e-06	1e-05	0	4.7619e-06	5.01698e-06
23/06/2022					Recipient (-)	5	7	2	3	140000000	40000000	60000000
					Exconjugant (Kan, Chlor)	0	3	2	0	600	400	0

## Sheet: BL21 (ClearColi)
		Table 1: Conjugation efficiencies in liquid after 2h at 37C											Exconjugant /Recipient
		Donor	Recipient	Plasmid to be transfered	strain selected	log10	colonies 1	colonies 2	colonies 3	CFU/mL 1	CFU/mL 2	CFU/mL 3	frequencies 1	Frequencies 2	Frequencies 3	Average Frequencies	STDev Frequencies
	BL21(DE3) Clear Coli-1	E. coli Nissle_16Spec ΔdapA/TP114	E. coli BL21(DE3) Clear Coli	TP114	Donor (Spec, DAP, Kan)	5	6	9	8	120000000	180000000	160000000	0.000555556	0.000185714	0.000316667	0.000352646	0.000187527
16/03/2022					Recipient (none)	5	2.7	7	6	54000000	140000000	120000000
					Exconjugant (Kan)	1	15	13	19	30000	26000	38000
	BL21(DE3) Clear Coli-2	E. coli Nissle_16Spec ΔdapA/TP114	E. coli BL21(DE3) Clear Coli	TP114	Donor (Spec, DAP, Kan)	5	8	8	7	160000000	160000000	140000000	0.000225	0.000185714	0.0003	0.000236905	5.80655e-05	Average Frequencies	STDev Frequencies
16/03/2022					Recipient (none)	5	8	7	4	160000000	140000000	80000000						0.000284017	8.18411e-05
					Exconjugant (Kan)	1	18	13	12	36000	26000	24000
	BL21(DE3) Clear Coli-3	E. coli Nissle_16Spec ΔdapA/TP114	E. coli BL21(DE3) Clear Coli	TP114	Donor (Spec, DAP, Kan)	5	5	6	11	100000000	120000000	220000000	0.00015	0.0005	0.0001375	0.0002625	0.000205776
16/03/2022					Recipient (none)	5	4	3	8	80000000	60000000	160000000
					Exconjugant (Kan)	1	6	15	11	12000	30000	22000
		Table 2: Conjugation efficiencies on solid LBA after 2h at 37C											Exconjugant /Recipient
		Donor	Recipient	Plasmid to be transfered	strain selected	log10	colonies 1	colonies 2	colonies 3	CFU/mL 1	CFU/mL 2	CFU/mL 3	frequencies 1	Frequencies 2	Frequencies 3	Average Frequencies	STDev Frequencies
	BL21(DE3) Clear Coli-1	E. coli Nissle_16Spec ΔdapA/TP114	E. coli BL21(DE3) Clear Coli	TP114	Donor (Spec, DAP, Kan)	5	13	11	15	260000000	220000000	300000000	0.00666667	0.005	0.015	0.00888889	0.00535758
16/03/2022					Recipient (none)	5	3	4	2	60000000	80000000	40000000
					Exconjugant (Kan)	3	2	2	3	400000	400000	600000
	BL21(DE3) Clear Coli-2	E. coli Nissle_16Spec ΔdapA/TP114	E. coli BL21(DE3) Clear Coli	TP114	Donor (Spec, DAP, Kan)	5	12	6	14	240000000	120000000	280000000	0.0025	0.00666667	0.00166667	0.00361111	0.00267879	Average Frequencies	STDev Frequencies
16/03/2022					Recipient (none)	5	4	6	6	80000000	120000000	120000000						0.00631481	0.00373195
					Exconjugant (Kan)	3	1	4	1	200000	800000	200000
	BL21(DE3) Clear Coli-3	E. coli Nissle_16Spec ΔdapA/TP114	E. coli BL21(DE3) Clear Coli	TP114	Donor (Spec, DAP, Kan)	5	9	11	8	180000000	220000000	160000000	0.01	0.00666667	0.00266667	0.00644444	0.00367171
16/03/2022					Recipient (none)	5	3	6	6	60000000	120000000	120000000
					Exconjugant (Kan)	3	3	4	1.6	600000	800000	320000
		Table 3: Conjugation efficiencies in liquid static after 2h at 37C											Exconjugant /Recipient
		Donor	Recipient	Plasmid to be transfered	strain selected	log10	colonies 1	colonies 2	colonies 3	CFU/mL 1	CFU/mL 2	CFU/mL 3	frequencies 1	Frequencies 2	Frequencies 3	Average Frequencies	STDev Frequencies
	Δ1	E. coli Nissle_16Spec ΔdapA/TP114Δ3'pilV::Flag-tag-cat	E. coli BL21(DE3) Clear Coli	TP114Δ3'pilV::Flag-tag-cat	Donor (Spec, DAP, Kan, Chlor)	5	5	10	7	100000000	200000000	140000000	0	0	0	0	0
04/07/2022					Recipient (-)	5	4	7	4	80000000	140000000	80000000
					Exconjugant (Kan, Chlor)	0	0	0	0	0	0	0
	Δ2	E. coli Nissle_16Spec ΔdapA/TP114Δ3'pilV::Flag-tag-cat	E. coli BL21(DE3) Clear Coli	TP114Δ3'pilV::Flag-tag-cat	Donor (Spec, DAP, Kan, Chlor)	5	9	8	7	180000000	160000000	140000000	0	0	0	0	0	Average Frequencies	STDev Frequencies
04/07/2022					Recipient (Kan)	5	4	7	12	80000000	140000000	240000000						0	0
					Exconjugant (Kan, Chlor)	0	0	0	0	0	0	0
	Δ3	E. coli Nissle_16Spec ΔdapA/TP114Δ3'pilV::Flag-tag-cat	E. coli BL21(DE3) Clear Coli	TP114Δ3'pilV::Flag-tag-cat	Donor (Spec, DAP, Kan, Chlor)	5	9	10	10	180000000	200000000	200000000	0	0	0	0	0
04/07/2022					Recipient (Kan)	5	6	4	7	120000000	80000000	140000000
					Exconjugant (Kan, Chlor)	0	0	0	0	0	0	0
		Table 4: Conjugation efficiencies on solid LBA after 2h at 37C											Exconjugant /Recipient
		Donor	Recipient	Plasmid to be transfered	strain selected	log10	colonies 1	colonies 2	colonies 3	CFU/mL 1	CFU/mL 2	CFU/mL 3	frequencies 1	Frequencies 2	Frequencies 3	Average Frequencies	STDev Frequencies
	Δ4	E. coli Nissle_16Spec ΔdapA/TP114Δ3'pilV::Flag-tag-cat	E. coli BL21(DE3) Clear Coli	TP114Δ3'pilV::Flag-tag-cat	Donor (Spec, DAP, Kan, Chlor)	5	18	16	11	360000000	320000000	220000000	0.00433333	0.00266667	0.00275	0.00325	0.000939119
04/07/2022					Recipient (Kan)	5	3	6	4	60000000	120000000	80000000
					Exconjugant (Kan, Chlor)	2	13	16	11	260000	320000	220000
	Δ5	E. coli Nissle_16Spec ΔdapA/TP114Δ3'pilV::Flag-tag-cat	E. coli BL21(DE3) Clear Coli	TP114Δ3'pilV::Flag-tag-cat	Donor (Spec, DAP, Kan, Chlor)	5	10	12	17	200000000	240000000	340000000	0.00128571	0.00325	0.00533333	0.00328968	0.0020241	Average Frequencies	STDev Frequencies
04/07/2022					Recipient (Kan)	5	7	4	3	140000000	80000000	60000000						0.00276323	2.80598e-05
					Exconjugant (Kan, Chlor)	2	9	13	16	180000	260000	320000
	Δ6	E. coli Nissle_16Spec ΔdapA/TP114Δ3'pilV::Flag-tag-cat	E. coli BL21(DE3) Clear Coli	TP114Δ3'pilV::Flag-tag-cat	Donor (Spec, DAP, Kan, Chlor)	5	9	11	7	180000000	220000000	140000000	0.0016	0.00225	0.0014	0.00175	0.00044441
04/07/2022					Recipient (Kan)	5	5	4	5	100000000	80000000	100000000
					Exconjugant (Kan, Chlor)	2	8	9	7	160000	180000	140000
		Table 5: Conjugation efficiencies in liquid High through put after 2h at 37C											Exconjugant /Recipient
		Donor	Recipient	Plasmid to be transfered	strain selected	log10	colonies 1	colonies 2	colonies 3	CFU/mL 1	CFU/mL 2	CFU/mL 3	frequencies 1	Frequencies 2	Frequencies 3	Average Frequencies	STDev Frequencies
	1.1	E. coli Nissle_16Spec ΔdapA/TP114Δshufflon::pilV1-cat	E. coli BL21(DE3) Clear Coli	TP114Δshufflon::pilV1-cat	Donor (Spec, DAP, Kan, Chlor)	5	9	6	13	180000000	120000000	260000000	0	0	0	0	0
16/03/2022					Recipient (Kan)	5	8	9	4	160000000	180000000	80000000
					Exconjugant (Kan, Chlor)	0	0	0	0	0	0	0
	1.2	E. coli Nissle_16Spec ΔdapA/TP114Δshufflon::pilV1-cat	E. coli BL21(DE3) Clear Coli	TP114Δshufflon::pilV1-cat	Donor (Spec, DAP, Kan, Chlor)	5	10	11	13	200000000	220000000	260000000	0	0	1.42857e-06	4.7619e-07	8.24786e-07	Average Frequencies	STDev Frequencies
16/03/2022					Recipient (Kan)	5	7	6	7	140000000	120000000	140000000						2.92725e-06	3.36718e-07
					Exconjugant (Kan, Chlor)	0	0	0	1	0	0	200
	1.3	E. coli Nissle_16Spec ΔdapA/TP114Δshufflon::pilV1-cat	E. coli BL21(DE3) Clear Coli	TP114Δshufflon::pilV1-cat	Donor (Spec, DAP, Kan, Chlor)	5	10	18	12	200000000	360000000	240000000	1.2e-05	6.66667e-06	6.25e-06	8.30556e-06	3.20626e-06
16/03/2022					Recipient (Kan)	5	5	6	8	100000000	120000000	160000000
					Exconjugant (Kan, Chlor)	0	6	4	5	1200	800	1000
		Table 6: Conjugation efficiencies in liquid High through put after 2h at 37C											Exconjugant /Recipient
		Donor	Recipient	Plasmid to be transfered	strain selected	log10	colonies 1	colonies 2	colonies 3	CFU/mL 1	CFU/mL 2	CFU/mL 3	frequencies 1	Frequencies 2	Frequencies 3	Average Frequencies	STDev Frequencies
	2.1	E. coli Nissle_16Spec ΔdapA/TP114Δshufflon::pilV2-cat	E. coli BL21(DE3) Clear Coli	TP114Δshufflon::pilV2-cat	Donor (Spec, DAP, Kan, Chlor)	5	4	7	7	80000000	140000000	140000000	0	0	0	0	0
16/03/2022					Recipient (Kan)	5	7	7	3	140000000	140000000	60000000
					Exconjugant (Kan, Chlor)	0	0	0	0	0	0	0
	2.2	E. coli Nissle_16Spec ΔdapA/TP114Δshufflon::pilV2-cat	E. coli BL21(DE3) Clear Coli	TP114Δshufflon::pilV2-cat	Donor (Spec, DAP, Kan, Chlor)	5	10	12	7	200000000	240000000	140000000	0	0	0	0	0	Average Frequencies	STDev Frequencies
16/03/2022					Recipient (Kan)	5	8	14	6	160000000	280000000	120000000						0	0
					Exconjugant (Kan, Chlor)	0	0	0	0	0	0	0
	2.3	E. coli Nissle_16Spec ΔdapA/TP114Δshufflon::pilV2-cat	E. coli BL21(DE3) Clear Coli	TP114Δshufflon::pilV2-cat	Donor (Spec, DAP, Kan, Chlor)	5	8	7	11	160000000	140000000	220000000	0	0	0	0	0
16/03/2022					Recipient (Kan)	5	9	7	3	180000000	140000000	60000000
					Exconjugant (Kan, Chlor)	0	0	0	0	0	0	0
		Table 7: Conjugation efficiencies in liquid High through put after 2h at 37C											Exconjugant /Recipient
		Donor	Recipient	Plasmid to be transfered	strain selected	log10	colonies 1	colonies 2	colonies 3	CFU/mL 1	CFU/mL 2	CFU/mL 3	frequencies 1	Frequencies 2	Frequencies 3	Average Frequencies	STDev Frequencies
	3.1	E. coli Nissle_16Spec ΔdapA/TP114Δshufflon::pilV3-cat	E. coli BL21(DE3) Clear Coli	TP114Δshufflon::pilV3-cat	Donor (Spec, DAP, Kan, Chlor)	5	19	7	18	380000000	140000000	360000000	5.71429e-06	7.27273e-06	3.63636e-06	5.54113e-06	1.82436e-06
16/03/2022					Recipient (Kan)	5	7	11	11	140000000	220000000	220000000
					Exconjugant (Kan, Chlor)	0	4	8	4	800	1600	800
	3.2	E. coli Nissle_16Spec ΔdapA/TP114Δshufflon::pilV3-cat	E. coli BL21(DE3) Clear Coli	TP114Δshufflon::pilV3-cat	Donor (Spec, DAP, Kan, Chlor)	5	15	13	13	300000000	260000000	260000000	2e-06	5.55556e-06	3.33333e-06	3.62963e-06	1.7962e-06	Average Frequencies	STDev Frequencies
16/03/2022					Recipient (Kan)	5	5	9	6	100000000	180000000	120000000						3.50136e-06	1.35163e-06
					Exconjugant (Kan, Chlor)	0	1	5	2	200	1000	400
	3.3	E. coli Nissle_16Spec ΔdapA/TP114Δshufflon::pilV3-cat	E. coli BL21(DE3) Clear Coli	TP114Δshufflon::pilV3-cat	Donor (Spec, DAP, Kan, Chlor)	5	18	12	11	360000000	240000000	220000000	2e-06	2e-06	0	1.33333e-06	1.1547e-06
16/03/2022					Recipient (Kan)	5	10	5	10	200000000	100000000	200000000
					Exconjugant (Kan, Chlor)	0	2	1	0	400	200	0
		Table 8: Conjugation efficiencies in liquid High through put after 2h at 37C											Exconjugant /Recipient
		Donor	Recipient	Plasmid to be transfered	strain selected	log10	colonies 1	colonies 2	colonies 3	CFU/mL 1	CFU/mL 2	CFU/mL 3	frequencies 1	Frequencies 2	Frequencies 3	Average Frequencies	STDev Frequencies
	3'.1	E. coli Nissle_16Spec ΔdapA/TP114Δshufflon::pilV3'-cat	E. coli BL21(DE3) Clear Coli	TP114Δshufflon::pilV3'-cat	Donor (Spec, DAP, Kan, Chlor)	5	12	13	11	240000000	260000000	220000000	0	0	0	0	0
16/03/2022					Recipient (Kan)	5	7	9	6	140000000	180000000	120000000
					Exconjugant (Kan, Chlor)	0	0	0	0	0	0	0
	3'.2	E. coli Nissle_16Spec ΔdapA/TP114Δshufflon::pilV3'-cat	E. coli BL21(DE3) Clear Coli	TP114Δshufflon::pilV3'-cat	Donor (Spec, DAP, Kan, Chlor)	5	11	12	9	220000000	240000000	180000000	0	0	0	0	0	Average Frequencies	STDev Frequencies
16/03/2022					Recipient (Kan)	5	8	6	5	160000000	120000000	100000000						0	0
					Exconjugant (Kan, Chlor)	0	0	0	0	0	0	0
	3'.3	E. coli Nissle_16Spec ΔdapA/TP114Δshufflon::pilV3'-cat	E. coli BL21(DE3) Clear Coli	TP114Δshufflon::pilV3'-cat	Donor (Spec, DAP, Kan, Chlor)	5	17	11	14	340000000	220000000	280000000	0	0	0	0	0
16/03/2022					Recipient (Kan)	5	12	5	4	240000000	100000000	80000000
					Exconjugant (Kan, Chlor)	0	0	0	0	0	0	0
		Table 9: Conjugation efficiencies in liquid High through put after 2h at 37C											Exconjugant /Recipient
		Donor	Recipient	Plasmid to be transfered	strain selected	log10	colonies 1	colonies 2	colonies 3	CFU/mL 1	CFU/mL 2	CFU/mL 3	frequencies 1	Frequencies 2	Frequencies 3	Average Frequencies	STDev Frequencies
	4.1	E. coli Nissle_16Spec ΔdapA/TP114Δshufflon::pilV4-cat	E. coli BL21(DE3) Clear Coli	TP114Δshufflon::pilV4-cat	Donor (Spec, DAP, Kan, Chlor)	5	14	10	14	280000000	200000000	280000000	0	0	0	0	0
16/03/2022					Recipient (Kan)	5	6	5	4	120000000	100000000	80000000
					Exconjugant (Kan, Chlor)	0	0	0	0	0	0	0
	4.2	E. coli Nissle_16Spec ΔdapA/TP114Δshufflon::pilV4-cat	E. coli BL21(DE3) Clear Coli	TP114Δshufflon::pilV4-cat	Donor (Spec, DAP, Kan, Chlor)	5	12	11	11	240000000	220000000	220000000	0	0	0	0	0	Average Frequencies	STDev Frequencies
16/03/2022					Recipient (Kan)	5	10	6	6	200000000	120000000	120000000						7.14286e-07	0
					Exconjugant (Kan, Chlor)	0	0	0	0	0	0	0
	4.3	E. coli Nissle_16Spec ΔdapA/TP114Δshufflon::pilV4-cat	E. coli BL21(DE3) Clear Coli	TP114Δshufflon::pilV4-cat	Donor (Spec, DAP, Kan, Chlor)	5	7	19	13	140000000	380000000	260000000	3.57143e-06	1.42857e-06	1.42857e-06	2.14286e-06	1.23718e-06
16/03/2022					Recipient (Kan)	5	14	7	7	280000000	140000000	140000000
					Exconjugant (Kan, Chlor)	0	5	1	1	1000	200	200
		Table 10: Conjugation efficiencies in liquid High through put after 2h at 37C											Exconjugant /Recipient
		Donor	Recipient	Plasmid to be transfered	strain selected	log10	colonies 1	colonies 2	colonies 3	CFU/mL 1	CFU/mL 2	CFU/mL 3	frequencies 1	Frequencies 2	Frequencies 3	Average Frequencies	STDev Frequencies
	4'.1	E. coli Nissle_16Spec ΔdapA/TP114Δshufflon::pilV4'-cat	E. coli BL21(DE3) Clear Coli	TP114Δshufflon::pilV4'-cat	Donor (Spec, DAP, Kan, Chlor)	5	12	8	11	240000000	160000000	220000000	0	0	0	0	0
16/03/2022					Recipient (Kan)	5	4	8	6	80000000	160000000	120000000
					Exconjugant (Kan, Chlor)	0	0	0	0	0	0	0
	4'.2	E. coli Nissle_16Spec ΔdapA/TP114Δshufflon::pilV4'-cat	E. coli BL21(DE3) Clear Coli	TP114Δshufflon::pilV4'-cat	Donor (Spec, DAP, Kan, Chlor)	5	13	8	14	260000000	160000000	280000000	0	0	0	0	0	Average Frequencies	STDev Frequencies
16/03/2022					Recipient (Kan)	5	7	5	7	140000000	100000000	140000000						0	0
					Exconjugant (Kan, Chlor)	0	0	0	0	0	0	0
	4'.3	E. coli Nissle_16Spec ΔdapA/TP114Δshufflon::pilV4'-cat	E. coli BL21(DE3) Clear Coli	TP114Δshufflon::pilV4'-cat	Donor (Spec, DAP, Kan, Chlor)	5	13	6	11	260000000	120000000	220000000	0	0	0	0	0
16/03/2022					Recipient (Kan)	5	6	5	9	120000000	100000000	180000000
					Exconjugant (Kan, Chlor)	0	0	0	0	0	0	0
		Table 11: Conjugation efficiencies in liquid High through put after 2h at 37C											Exconjugant /Recipient
		Donor	Recipient	Plasmid to be transfered	strain selected	log10	colonies 1	colonies 2	colonies 3	CFU/mL 1	CFU/mL 2	CFU/mL 3	frequencies 1	Frequencies 2	Frequencies 3	Average Frequencies	STDev Frequencies
	5.1	E. coli Nissle_16Spec ΔdapA/TP114Δshufflon::pilV5-cat	E. coli BL21(DE3) Clear Coli	TP114Δshufflon::pilV5-cat	Donor (Spec, DAP, Kan, Chlor)	5	16	17	17	320000000	340000000	340000000	0	0	0	0	0
16/03/2022					Recipient (Kan)	5	7	9	6	140000000	180000000	120000000
					Exconjugant (Kan, Chlor)	0	0	0	0	0	0	0
	5.2	E. coli Nissle_16Spec ΔdapA/TP114Δshufflon::pilV5-cat	E. coli BL21(DE3) Clear Coli	TP114Δshufflon::pilV5-cat	Donor (Spec, DAP, Kan, Chlor)	5	11	17	9	220000000	340000000	180000000	0	0	0	0	0	Average Frequencies	STDev Frequencies
16/03/2022					Recipient (Kan)	5	9	5	4	180000000	100000000	80000000						0	0
					Exconjugant (Kan, Chlor)	0	0	0	0	0	0	0
	5.3	E. coli Nissle_16Spec ΔdapA/TP114Δshufflon::pilV5-cat	E. coli BL21(DE3) Clear Coli	TP114Δshufflon::pilV5-cat	Donor (Spec, DAP, Kan, Chlor)	5	15	12	12	300000000	240000000	240000000	0	0	0	0	0
16/03/2022					Recipient (Kan)	5	15	13	10	300000000	260000000	200000000
					Exconjugant (Kan, Chlor)	0	0	0	0	0	0	0
		Table 12: Conjugation efficiencies in liquid High through put after 2h at 37C											Exconjugant /Recipient
		Donor	Recipient	Plasmid to be transfered	strain selected	log10	colonies 1	colonies 2	colonies 3	CFU/mL 1	CFU/mL 2	CFU/mL 3	frequencies 1	Frequencies 2	Frequencies 3	Average Frequencies	STDev Frequencies
	5'.1	E. coli Nissle_16Spec ΔdapA/TP114Δshufflon::pilV5'-cat	E. coli BL21(DE3) Clear Coli	TP114Δshufflon::pilV5'-cat	Donor (Spec, DAP, Kan, Chlor)	5	20	21	14	400000000	420000000	280000000	0	0	0	0	0
16/03/2022					Recipient (Kan)	5	5	7	9	100000000	140000000	180000000
					Exconjugant (Kan, Chlor)	0	0	0	0	0	0	0
	5'.2	E. coli Nissle_16Spec ΔdapA/TP114Δshufflon::pilV5'-cat	E. coli BL21(DE3) Clear Coli	TP114Δshufflon::pilV5'-cat	Donor (Spec, DAP, Kan, Chlor)	5	8	19	7	160000000	380000000	140000000	0	0	0	0	0	Average Frequencies	STDev Frequencies
16/03/2022					Recipient (Kan)	5	5	6	7	100000000	120000000	140000000						0	0
					Exconjugant (Kan, Chlor)	0	0	0	0	0	0	0
	5'.3	E. coli Nissle_16Spec ΔdapA/TP114Δshufflon::pilV5'-cat	E. coli BL21(DE3) Clear Coli	TP114Δshufflon::pilV5'-cat	Donor (Spec, DAP, Kan, Chlor)	5	10	4	13	200000000	80000000	260000000	0	0	0	0	0
16/03/2022					Recipient (Kan)	5	7	9	4	140000000	180000000	80000000
					Exconjugant (Kan, Chlor)	0	0	0	0	0	0	0
		Table 13: Conjugation efficiencies in liquid static after 2h at 37C											Exconjugant /Recipient
		Donor	Recipient	Plasmid to be transfered	strain selected	log10	colonies 1	colonies 2	colonies 3	CFU/mL 1	CFU/mL 2	CFU/mL 3	frequencies 1	Frequencies 2	Frequencies 3	Average Frequencies	STDev Frequencies
	A1	E. coli Nissle_16Spec ΔdapA/TP114Δshufflon::pilVA'-cat	E. coli BL21(DE3) Clear Coli	TP114Δshufflon::pilVA-cat	Donor (Spec, DAP, Kan, Chlor)	5	12	16	10	240000000	320000000	200000000	0	0	0	0	0
15/06/2022					Recipient (-)	5	9	8	6	180000000	160000000	120000000
					Exconjugant (Kan, Chlor)	0	0	0	0	0	0	0
	A2	E. coli Nissle_16Spec ΔdapA/TP114Δshufflon::pilVA'-cat	E. coli BL21(DE3) Clear Coli	TP114Δshufflon::pilVA-cat	Donor (Spec, DAP, Kan, Chlor)	5	12	13	12	240000000	260000000	240000000	0	0	0	0	0	Average Frequencies	STDev Frequencies
15/06/2022					Recipient (-)	5	5	3	7	100000000	60000000	140000000						0	0
					Exconjugant (Kan, Chlor)	0	0	0	0	0	0	0
	A3	E. coli Nissle_16Spec ΔdapA/TP114Δshufflon::pilVA'-cat	E. coli BL21(DE3) Clear Coli	TP114Δshufflon::pilVA-cat	Donor (Spec, DAP, Kan, Chlor)	5	9	10	6	180000000	200000000	120000000	0	0	0	0	0
15/06/2022					Recipient (-)	5	7	3	3	140000000	60000000	60000000
					Exconjugant (Kan, Chlor)	0	0	0	0	0	0	0
		Table 14: Conjugation efficiencies in liquid static after 2h at 37C											Exconjugant /Recipient
		Donor	Recipient	Plasmid to be transfered	strain selected	log10	colonies 1	colonies 2	colonies 3	CFU/mL 1	CFU/mL 2	CFU/mL 3	frequencies 1	Frequencies 2	Frequencies 3	Average Frequencies	STDev Frequencies
	A'1	E. coli Nissle_16Spec ΔdapA/TP114Δshufflon::pilVA'-cat	E. coli BL21(DE3) Clear Coli	TP114Δshufflon::pilVA'-cat	Donor (Spec, DAP, Kan, Chlor)	5	14	9	10	280000000	180000000	200000000	0	0	0	0	0
15/06/2022					Recipient (-)	5	1	4	6	20000000	80000000	120000000
					Exconjugant (Kan, Chlor)	0	0	0	0	0	0	0
	A'2	E. coli Nissle_16Spec ΔdapA/TP114Δshufflon::pilVA'-cat	E. coli BL21(DE3) Clear Coli	TP114Δshufflon::pilVA'-cat	Donor (Spec, DAP, Kan, Chlor)	5	12	11	13	240000000	220000000	260000000	0	0	0	0	0	Average Frequencies	STDev Frequencies
15/06/2022					Recipient (-)	5	8	5	4	160000000	100000000	80000000						#DIV/0!	0
					Exconjugant (Kan, Chlor)	0	0	0	0	0	0	0
	A'3	E. coli Nissle_16Spec ΔdapA/TP114Δshufflon::pilVA'-cat	E. coli BL21(DE3) Clear Coli	TP114Δshufflon::pilVA'-cat	Donor (Spec, DAP, Kan, Chlor)	5	11	6	7	220000000	120000000	140000000	#DIV/0!	0	0	#DIV/0!	#DIV/0!
15/06/2022					Recipient (-)	5	0	4	6	0	80000000	120000000
					Exconjugant (Kan, Chlor)	0	0	0	0	0	0	0
		Table 15: Conjugation efficiencies in liquid static after 2h at 37C											Exconjugant /Recipient
		Donor	Recipient	Plasmid to be transfered	strain selected	log10	colonies 1	colonies 2	colonies 3	CFU/mL 1	CFU/mL 2	CFU/mL 3	frequencies 1	Frequencies 2	Frequencies 3	Average Frequencies	STDev Frequencies
	B1	E. coli Nissle_16Spec ΔdapA/TP114Δshufflon::pilVB-cat	E. coli BL21(DE3) Clear Coli	TP114Δshufflon::pilVB-cat	Donor (Spec, DAP, Kan, Chlor)	5	14	14	8	280000000	280000000	160000000	0	0	0	0	0
21/06/2022					Recipient (-)	5	5	2	4	100000000	40000000	80000000
					Exconjugant (Kan, Chlor)	0	0	0	0	0	0	0
	B2	E. coli Nissle_16Spec ΔdapA/TP114Δshufflon::pilVB-cat	E. coli BL21(DE3) Clear Coli	TP114Δshufflon::pilVB-cat	Donor (Spec, DAP, Kan, Chlor)	5	8	12	11	160000000	240000000	220000000	0	0	0	0	0	Average Frequencies	STDev Frequencies
21/06/2022					Recipient (-)	5	7	7	6	140000000	140000000	120000000						0	0
					Exconjugant (Kan, Chlor)	0	0	0	0	0	0	0
	B3	E. coli Nissle_16Spec ΔdapA/TP114Δshufflon::pilVB-cat	E. coli BL21(DE3) Clear Coli	TP114Δshufflon::pilVB-cat	Donor (Spec, DAP, Kan, Chlor)	5	13	6	6	260000000	120000000	120000000	0	0	0	0	0
21/06/2022					Recipient (-)	5	7	2	3	140000000	40000000	60000000
					Exconjugant (Kan, Chlor)	0	0	0	0	0	0	0
		Table 16: Conjugation efficiencies in liquid static after 2h at 37C											Exconjugant /Recipient
		Donor	Recipient	Plasmid to be transfered	strain selected	log10	colonies 1	colonies 2	colonies 3	CFU/mL 1	CFU/mL 2	CFU/mL 3	frequencies 1	Frequencies 2	Frequencies 3	Average Frequencies	STDev Frequencies
	B'1	E. coli Nissle_16Spec ΔdapA/TP114Δshufflon::pilVB'-cat	E. coli BL21(DE3) Clear Coli	TP114Δshufflon::pilVB'-cat	Donor (Spec, DAP, Kan, Chlor)	5	7	8	10	140000000	160000000	200000000	0	0	0	0	0
21/06/2022					Recipient (-)	5	4	3	1	80000000	60000000	20000000
					Exconjugant (Kan, Chlor)	0	0	0	0	0	0	0
	B'2	E. coli Nissle_16Spec ΔdapA/TP114Δshufflon::pilVB'-cat	E. coli BL21(DE3) Clear Coli	TP114Δshufflon::pilVB'-cat	Donor (Spec, DAP, Kan, Chlor)	5	9	7	12	180000000	140000000	240000000	0	0	0	0	0	Average Frequencies	STDev Frequencies
21/06/2022					Recipient (-)	5	6	6	3	120000000	120000000	60000000						0	0
					Exconjugant (Kan, Chlor)	0	0	0	0	0	0	0
	B'3	E. coli Nissle_16Spec ΔdapA/TP114Δshufflon::pilVB'-cat	E. coli BL21(DE3) Clear Coli	TP114Δshufflon::pilVB'-cat	Donor (Spec, DAP, Kan, Chlor)	5	11	7	9	220000000	140000000	180000000	0	0	0	0	0
21/06/2022					Recipient (-)	5	2	2	3	40000000	40000000	60000000
					Exconjugant (Kan, Chlor)	0	0	0	0	0	0	0
		Table 17: Conjugation efficiencies in liquid static after 2h at 37C											Exconjugant /Recipient
		Donor	Recipient	Plasmid to be transfered	strain selected	log10	colonies 1	colonies 2	colonies 3	CFU/mL 1	CFU/mL 2	CFU/mL 3	frequencies 1	Frequencies 2	Frequencies 3	Average Frequencies	STDev Frequencies
	C1	E. coli Nissle_16Spec ΔdapA/TP114Δshufflon::pilVC-cat	E. coli BL21(DE3) Clear Coli	TP114Δshufflon::pilVC-cat	Donor (Spec, DAP, Kan, Chlor)	5	12	10	11	240000000	200000000	220000000	0	0	0	0	0
21/06/2022					Recipient (-)	5	7	7	5	140000000	140000000	100000000
					Exconjugant (Kan, Chlor)	0	0	0	0	0	0	0
	C2	E. coli Nissle_16Spec ΔdapA/TP114Δshufflon::pilVC-cat	E. coli BL21(DE3) Clear Coli	TP114Δshufflon::pilVC-cat	Donor (Spec, DAP, Kan, Chlor)	5	15	14	13	300000000	280000000	260000000	0	0	0	0	0	Average Frequencies	STDev Frequencies
21/06/2022					Recipient (-)	5	4	5	4	80000000	100000000	80000000						0	0
					Exconjugant (Kan, Chlor)	0	0	0	0	0	0	0
	C3	E. coli Nissle_16Spec ΔdapA/TP114Δshufflon::pilVC-cat	E. coli BL21(DE3) Clear Coli	TP114Δshufflon::pilVC-cat	Donor (Spec, DAP, Kan, Chlor)	5	5	10	10	100000000	200000000	200000000	0	0	0	0	0
21/06/2022					Recipient (-)	5	2	4	4	40000000	80000000	80000000
					Exconjugant (Kan, Chlor)	0	0	0	0	0	0	0
		Table 18: Conjugation efficiencies in liquid static after 2h at 37C											Exconjugant /Recipient
		Donor	Recipient	Plasmid to be transfered	strain selected	log10	colonies 1	colonies 2	colonies 3	CFU/mL 1	CFU/mL 2	CFU/mL 3	frequencies 1	Frequencies 2	Frequencies 3	Average Frequencies	STDev Frequencies
	C'1	E. coli Nissle_16Spec ΔdapA/TP114Δshufflon::pilVC'-cat	E. coli BL21(DE3) Clear Coli	TP114Δshufflon::pilVC'-cat	Donor (Spec, DAP, Kan, Chlor)	5	15	12	9	300000000	240000000	180000000	0	0	0	0	0
21/06/2022					Recipient (-)	5	5	2	2	100000000	40000000	40000000
					Exconjugant (Kan, Chlor)	0	0	0	0	0	0	0
	C'2	E. coli Nissle_16Spec ΔdapA/TP114Δshufflon::pilVC'-cat	E. coli BL21(DE3) Clear Coli	TP114Δshufflon::pilVC'-cat	Donor (Spec, DAP, Kan, Chlor)	5	8	8	8	160000000	160000000	160000000	0	0	0	0	0	Average Frequencies	STDev Frequencies
21/06/2022					Recipient (-)	5	6	3	8	120000000	60000000	160000000						0	0
					Exconjugant (Kan, Chlor)	0	0	0	0	0	0	0
	C'3	E. coli Nissle_16Spec ΔdapA/TP114Δshufflon::pilVC'-cat	E. coli BL21(DE3) Clear Coli	TP114Δshufflon::pilVC'-cat	Donor (Spec, DAP, Kan, Chlor)	5	8	7	6	160000000	140000000	120000000	0	0	0	0	0
21/06/2022					Recipient (-)	5	3	5	7	60000000	100000000	140000000
					Exconjugant (Kan, Chlor)	0	0	0	0	0	0	0
		Table 19: Conjugation efficiencies in liquid static after 2h at 37C											Exconjugant /Recipient
		Donor	Recipient	Plasmid to be transfered	strain selected	log10	colonies 1	colonies 2	colonies 3	CFU/mL 1	CFU/mL 2	CFU/mL 3	frequencies 1	Frequencies 2	Frequencies 3	Average Frequencies	STDev Frequencies
	D'1	E. coli Nissle_16Spec ΔdapA/TP114Δshufflon::pilVD'-cat	E. coli BL21	TP114Δshufflon::pilVD'-cat	Donor (Spec, DAP, Kan, Chlor)	5	14	12	11	280000000	240000000	220000000	0	0	0	0	0
23/06/2022					Recipient (-)	5	6	4	3	120000000	80000000	60000000
					Exconjugant (Kan, Chlor)	0	0	0	0	0	0	0
	D'2	E. coli Nissle_16Spec ΔdapA/TP114Δshufflon::pilVD'-cat	E. coli BL21	TP114Δshufflon::pilVD'-cat	Donor (Spec, DAP, Kan, Chlor)	5	5	10	11	100000000	200000000	220000000	0	0	0	0	0	Average Frequencies	STDev Frequencies
23/06/2022					Recipient (-)	5	4	5	5	80000000	100000000	100000000						0	0
					Exconjugant (Kan, Chlor)	0	0	0	0	0	0	0
	D'3	E. coli Nissle_16Spec ΔdapA/TP114Δshufflon::pilVD'-cat	E. coli BL21	TP114Δshufflon::pilVD'-cat	Donor (Spec, DAP, Kan, Chlor)	5	9	15	9	180000000	300000000	180000000	0	0	0	0	0
23/06/2022					Recipient (-)	5	8	5	7	160000000	100000000	140000000
					Exconjugant (Kan, Chlor)	0	0	0	0	0	0	0

## Sheet: R3+pWaaVL
		Table 1: Conjugation efficiencies in liquid static after 2h at 37C											Exconjugant /Recipient
		Donor	Recipient	Plasmid to be transfered	strain selected	log10	colonies 1	colonies 2	colonies 3	CFU/mL 1	CFU/mL 2	CFU/mL 3	frequencies 1	Frequencies 2	Frequencies 3	Average Frequencies	STDev Frequencies
	100.1	E. coli Nissle_16Spec ΔdapA/TP114	E. coli F653/pNA100 (waaV+waaL)	TP114	Donor (Spec, DAP, Kan)	5	6	6	2	120000000	120000000	40000000	0.0005	0.000625	0.0015	0.000875	0.000544862
25/08/2022					Recipient (-)	5	8	8	4	160000000	160000000	80000000
					Exconjugant (Kan)	2	4	5	6	80000	100000	120000
	100.2	E. coli Nissle_16Spec ΔdapA/TP114	E. coli F653/pNA100 (waaV+waaL)	TP114	Donor (Spec, DAP, Kan)	5	5	5	7	100000000	100000000	140000000	0.0015	0.00166667	0.004	0.00238889	0.00139775	Average Frequencies	STDev Frequencies
25/08/2022					Recipient (-)	5	2	3	1	40000000	60000000	20000000						0.00134511	0.00107048
					Exconjugant (Kan)	2	3	5	4	60000	100000	80000
	100.3	E. coli Nissle_16Spec ΔdapA/TP114	E. coli F653/pNA100 (waaV+waaL)	TP114	Donor (Spec, DAP, Kan)	5	4	8	7	80000000	160000000	140000000	0.0006	0.000714286	0.001	0.000771429	0.000206032
25/08/2022					Recipient (-)	5	5	7	5	100000000	140000000	100000000
					Exconjugant (Kan)	2	3	5	5	60000	100000	100000
		Table 2: Conjugation efficiencies on solid LBA after 2h at 37C											Exconjugant /Recipient
		Donor	Recipient	Plasmid to be transfered	strain selected	log10	colonies 1	colonies 2	colonies 3	CFU/mL 1	CFU/mL 2	CFU/mL 3	frequencies 1	Frequencies 2	Frequencies 3	Average Frequencies	STDev Frequencies
	100.1	E. coli Nissle_16Spec ΔdapA/TP114	E. coli F653/pNA100 (waaV+waaL)	TP114	Donor (Spec, DAP, Kan)	5	11	6	7	220000000	120000000	140000000	0.002	0.012	0.00333333	0.00577778	0.00542969
25/08/2022					Recipient (-)	5	6	1	3	120000000	20000000	60000000
					Exconjugant (Kan)	2	12	12	10	240000	240000	200000
	100.2	E. coli Nissle_16Spec ΔdapA/TP114	E. coli F653/pNA100 (waaV+waaL)	TP114	Donor (Spec, DAP, Kan)	5	6	13	6	120000000	260000000	120000000	0.00142857	0.00175	0.001	0.00139286	0.000376273	Average Frequencies	STDev Frequencies
25/08/2022					Recipient (-)	5	7	4	10	140000000	80000000	200000000						0.0027328	0.00310061
					Exconjugant (Kan)	2	10	7	10	200000	140000	200000
	100.3	E. coli Nissle_16Spec ΔdapA/TP114	E. coli F653/pNA100 (waaV+waaL)	TP114	Donor (Spec, DAP, Kan)	5	6	14	3	120000000	280000000	60000000	0.00122222	0.00111111	0.00075	0.00102778	0.000246894
25/08/2022					Recipient (-)	5	9	9	8	180000000	180000000	160000000
					Exconjugant (Kan)	2	11	10	6	220000	200000	120000
		Table 3: Conjugation efficiencies in liquid static after 2h at 37C											Exconjugant /Recipient
		Donor	Recipient	Plasmid to be transfered	strain selected	log10	colonies 1	colonies 2	colonies 3	CFU/mL 1	CFU/mL 2	CFU/mL 3	frequencies 1	Frequencies 2	Frequencies 3	Average Frequencies	STDev Frequencies
	100.1	E. coli Nissle_16Spec ΔdapA/TP114ΔrciΔ3'pilV::Flag-tag-cat	E. coli F653/pNA100 (waaV+waaL)	TP114ΔrciΔ3'pilV::Flag-tag-cat	Donor (Spec, DAP, Kan, Chlor)	5	9	3	13	180000000	60000000	260000000	0	0	0	0	0
26/08/2022					Recipient (Amp)	5	3	9	3	60000000	180000000	60000000
					Exconjugant (Kan, Chlor)	0	0	0	0	0	0	0
	100.2	E. coli Nissle_16Spec ΔdapA/TP114ΔrciΔ3'pilV::Flag-tag-cat	E. coli F653/pNA100 (waaV+waaL)	TP114ΔrciΔ3'pilV::Flag-tag-cat	Donor (Spec, DAP, Kan, Chlor)	5	5	7	6	100000000	140000000	120000000	0	0	0	0	0	Average Frequencies	STDev Frequencies
26/08/2022					Recipient (Amp)	5	4	8	3	80000000	160000000	60000000						0	0
					Exconjugant (Kan, Chlor)	0	0	0	0	0	0	0
	100.3	E. coli Nissle_16Spec ΔdapA/TP114ΔrciΔ3'pilV::Flag-tag-cat	E. coli F653/pNA100 (waaV+waaL)	TP114ΔrciΔ3'pilV::Flag-tag-cat	Donor (Spec, DAP, Kan, Chlor)	5	7	4	3	140000000	80000000	60000000	0	0	0	0	0
26/08/2022					Recipient (Amp)	5	8	2	5	160000000	40000000	100000000
					Exconjugant (Kan, Chlor)	0	0	0	0	0	0	0
		Table 4: Conjugation efficiencies in solid after 2h at 37C											Exconjugant /Recipient
		Donor	Recipient	Plasmid to be transfered	strain selected	log10	colonies 1	colonies 2	colonies 3	CFU/mL 1	CFU/mL 2	CFU/mL 3	frequencies 1	Frequencies 2	Frequencies 3	Average Frequencies	STDev Frequencies
	100.1	E. coli Nissle_16Spec ΔdapA/TP114ΔrciΔ3'pilV::Flag-tag-cat	E. coli F653/pNA100 (waaV+waaL)	TP114ΔrciΔ3'pilV::Flag-tag-cat	Donor (Spec, DAP, Kan, Chlor)	5	9	10	8	180000000	200000000	160000000	0.001	0.0004	0.000375	0.000591667	0.000353848
26/08/2022					Recipient (No antibiotic)	5	2	5	8	40000000	100000000	160000000
					Exconjugant (Kan, Chlor)	2	2	2	3	40000	40000	60000
	100.2	E. coli Nissle_16Spec ΔdapA/TP114ΔrciΔ3'pilV::Flag-tag-cat	E. coli F653/pNA100 (waaV+waaL)	TP114ΔrciΔ3'pilV::Flag-tag-cat	Donor (Spec, DAP, Kan, Chlor)	5	10	9	7	200000000	180000000	140000000	0.000166667	0.000333333	0.001	0.0005	0.000440959	Average Frequencies	STDev Frequencies
26/08/2022					Recipient (No antibiotic)	5	6	6	4	120000000	120000000	80000000						0.000445833	6.48181e-05
					Exconjugant (Kan, Chlor)	2	1	2	4	20000	40000	80000
	100.3	E. coli Nissle_16Spec ΔdapA/TP114ΔrciΔ3'pilV::Flag-tag-cat	E. coli F653/pNA100 (waaV+waaL)	TP114ΔrciΔ3'pilV::Flag-tag-cat	Donor (Spec, DAP, Kan, Chlor)	5	8	4	7	160000000	80000000	140000000	0.0001625	0.00025	0.000325	0.000245833	8.13301e-05
26/08/2022					Recipient (No antibiotic)	5	8	6	4	160000000	120000000	80000000
					Exconjugant (Kan, Chlor)	2	1.3	1.5	1.3	26000	30000	26000
		Table 5: Conjugation efficiencies in liquid after 2h at 37C											Exconjugant /Recipient
		Donor	Recipient	Plasmid to be transfered	strain selected	log10	colonies 1	colonies 2	colonies 3	CFU/mL 1	CFU/mL 2	CFU/mL 3	frequencies 1	Frequencies 2	Frequencies 3	Average Frequencies	STDev Frequencies
	100.1	E. coli Nissle_16Spec ΔdapA/TP114ΔshufflonpilV1::cat	E. coli F653/pNA100 (waaV+waaL)	TP114ΔshufflonpilV1::cat	Donor (Spec, DAP, Kan, Chlor)	5	8	12	7	160000000	240000000	140000000	0	0	0	0	0
25/08/2022					Recipient (Amp)	5	7	7	3	140000000	140000000	60000000
					Exconjugant (Kan, Chlor)	0	0	0	0	0	0	0
	100.2	E. coli Nissle_16Spec ΔdapA/TP114ΔshufflonpilV1::cat	E. coli F653/pNA100 (waaV+waaL)	TP114ΔshufflonpilV1::cat	Donor (Spec, DAP, Kan, Chlor)	5	4	4	2	80000000	80000000	40000000	0	0	0	0	0	Average Frequencies	STDev Frequencies
25/08/2022					Recipient (Amp)	5	1	6	2	20000000	120000000	40000000						0	0
					Exconjugant (Kan, Chlor)	0	0	0	0	0	0	0
	100.3	E. coli Nissle_16Spec ΔdapA/TP114ΔshufflonpilV1::cat	E. coli F653/pNA100 (waaV+waaL)	TP114ΔshufflonpilV1::cat	Donor (Spec, DAP, Kan, Chlor)	5	9	5	3	180000000	100000000	60000000	0	0	0	0	0
25/08/2022					Recipient (Amp)	5	2	1	4	40000000	20000000	80000000
					Exconjugant (Kan, Chlor)	0	0	0	0	0	0	0
		Table 6: Conjugation efficiencies in liquid after 2h at 37C											Exconjugant /Recipient
		Donor	Recipient	Plasmid to be transfered	strain selected	log10	colonies 1	colonies 2	colonies 3	CFU/mL 1	CFU/mL 2	CFU/mL 3	frequencies 1	Frequencies 2	Frequencies 3	Average Frequencies	STDev Frequencies
	100.1	E. coli Nissle_16Spec ΔdapA/TP114ΔshufflonpilV2::cat	E. coli F653/pNA100 (waaV+waaL)	TP114ΔshufflonpilV2::cat	Donor (Spec, DAP, Kan, Chlor)	5	5	7	10	100000000	140000000	200000000	0	0	0	0	0
25/08/2022					Recipient (Amp)	5	8	5	9	160000000	100000000	180000000
					Exconjugant (Kan, Chlor)	0	0	0	0	0	0	0
	100.2	E. coli Nissle_16Spec ΔdapA/TP114ΔshufflonpilV2::cat	E. coli F653/pNA100 (waaV+waaL)	TP114ΔshufflonpilV2::cat	Donor (Spec, DAP, Kan, Chlor)	5	5	8	8	100000000	160000000	160000000	0	0	0	0	0	Average Frequencies	STDev Frequencies
25/08/2022					Recipient (Amp)	5	7	6	7	140000000	120000000	140000000						0	0
					Exconjugant (Kan, Chlor)	0	0	0	0	0	0	0
	100.3	E. coli Nissle_16Spec ΔdapA/TP114ΔshufflonpilV2::cat	E. coli F653/pNA100 (waaV+waaL)	TP114ΔshufflonpilV2::cat	Donor (Spec, DAP, Kan, Chlor)	5	7	4	7	140000000	80000000	140000000	0	0	0	0	0
25/08/2022					Recipient (Amp)	5	3	10	7	60000000	200000000	140000000
					Exconjugant (Kan, Chlor)	0	0	0	0	0	0	0
		Table 7: Conjugation efficiencies in liquid after 2h at 37C											Exconjugant /Recipient
		Donor	Recipient	Plasmid to be transfered	strain selected	log10	colonies 1	colonies 2	colonies 3	CFU/mL 1	CFU/mL 2	CFU/mL 3	frequencies 1	Frequencies 2	Frequencies 3	Average Frequencies	STDev Frequencies
	100.1	E. coli Nissle_16Spec ΔdapA/TP114ΔshufflonpilV3::cat	E. coli F653/pNA100 (waaV+waaL)	TP114ΔshufflonpilV3::cat	Donor (Spec, DAP, Kan, Chlor)	5	8	6	4	160000000	120000000	80000000	0.00025	0.000128571	0.00045	0.00027619	0.000162307
25/08/2022					Recipient (No antibiotics)	5	4	7	2	80000000	140000000	40000000
					Exconjugant (Kan, Chlor)	1	10	9	9	20000	18000	18000
	100.2	E. coli Nissle_16Spec ΔdapA/TP114ΔshufflonpilV3::cat	E. coli F653/pNA100 (waaV+waaL)	TP114ΔshufflonpilV3::cat	Donor (Spec, DAP, Kan, Chlor)	5	5	10	5	100000000	200000000	100000000	0.000266667	0.000116667	0.0002	0.000194444	7.51542e-05	Average Frequencies	STDev Frequencies
25/08/2022					Recipient (No antibiotics)	5	3	6	5	60000000	120000000	100000000						0.000186508	5.78032e-05
					Exconjugant (Kan, Chlor)	1	8	7	10	16000	14000	20000
	100.3	E. coli Nissle_16Spec ΔdapA/TP114ΔshufflonpilV3::cat	E. coli F653/pNA100 (waaV+waaL)	TP114ΔshufflonpilV3::cat	Donor (Spec, DAP, Kan, Chlor)	5	6	11	7	120000000	220000000	140000000	0.0002	1.66667e-05	5e-05	8.88889e-05	9.76578e-05
25/08/2022					Recipient (No antibiotics)	5	2	6	4	40000000	120000000	80000000
					Exconjugant (Kan, Chlor)	1	4	1	2	8000	2000	4000
		Table 8: Conjugation efficiencies in liquid after 2h at 37C											Exconjugant /Recipient
		Donor	Recipient	Plasmid to be transfered	strain selected	log10	colonies 1	colonies 2	colonies 3	CFU/mL 1	CFU/mL 2	CFU/mL 3	frequencies 1	Frequencies 2	Frequencies 3	Average Frequencies	STDev Frequencies
	100.1	E. coli Nissle_16Spec ΔdapA/TP114ΔshufflonpilV3'::cat	E. coli F653/pNA100 (waaV+waaL)	TP114ΔshufflonpilV3'::cat	Donor (Spec, DAP,Kan, Chlor)	5	9	7	7	180000000	140000000	140000000	0.0035	0.0018	0.00325	0.00285	0.000917878
25/08/2022					Recipient (No antibiotics)	5	2	5	4	40000000	100000000	80000000
					Exconjugant (Kan)	2	7	9	13	140000	180000	260000
	100.2	E. coli Nissle_16Spec ΔdapA/TP114ΔshufflonpilV3'::cat	E. coli F653/pNA100 (waaV+waaL)	TP114ΔshufflonpilV3'::cat	Donor (Spec, DAP,Kan, Chlor)	5	11	8	12	220000000	160000000	240000000	0.002	0.00125	0.00269231	0.00198077	0.000721346	Average Frequencies	STDev Frequencies
25/08/2022					Recipient (No antibiotics)	5	4	4	2.6	80000000	80000000	52000000						0.00277692	0.000614639
					Exconjugant (Kan)	2	8	5	7	160000	100000	140000
	100.3	E. coli Nissle_16Spec ΔdapA/TP114ΔshufflonpilV3'::cat	E. coli F653/pNA100 (waaV+waaL)	TP114ΔshufflonpilV3'::cat	Donor (Spec, DAP,Kan, Chlor)	5	7	8	4	140000000	160000000	80000000	0.003	0.004	0.0035	0.0035	0.0005
25/08/2022					Recipient (No antibiotics)	5	3	2	2	60000000	40000000	40000000
					Exconjugant (Kan)	2	9	8	7	180000	160000	140000
		Table 9: Conjugation efficiencies in liquid after 2h at 37C											Exconjugant /Recipient
		Donor	Recipient	Plasmid to be transfered	strain selected	log10	colonies 1	colonies 2	colonies 3	CFU/mL 1	CFU/mL 2	CFU/mL 3	frequencies 1	Frequencies 2	Frequencies 3	Average Frequencies	STDev Frequencies
	100.1	E. coli Nissle_16Spec ΔdapA/TP114ΔshufflonpilV4::cat	E. coli F653/pNA100 (waaV+waaL)	TP114ΔshufflonpilV4::cat	Donor (Spec, DAP, Kan, Chlor)	5	8	8	3	160000000	160000000	60000000	0.0001	8e-05	2.5e-05	6.83333e-05	3.88373e-05
26/08/2022					Recipient (No antibiotics)	5	5	5	8	100000000	100000000	160000000
					Exconjugant (Kan, Chlor)	1	5	4	2	10000	8000	4000
	100.2	E. coli Nissle_16Spec ΔdapA/TP114ΔshufflonpilV4::cat	E. coli F653/pNA100 (waaV+waaL)	TP114ΔshufflonpilV4::cat	Donor (Spec, DAP, Kan, Chlor)	5	10	9	6	200000000	180000000	120000000	1.25e-05	4.28571e-05	5e-05	3.5119e-05	1.99116e-05	Average Frequencies	STDev Frequencies
26/08/2022					Recipient (No antibiotics)	5	8	7	6	160000000	140000000	120000000						4.91402e-05	2.3486e-05
					Exconjugant (Kan, Chlor)	1	1	3	3	2000	6000	6000
	100.3	E. coli Nissle_16Spec ΔdapA/TP114ΔshufflonpilV4::cat	E. coli F653/pNA100 (waaV+waaL)	TP114ΔshufflonpilV4::cat	Donor (Spec, DAP, Kan, Chlor)	5	10	10	9	200000000	200000000	180000000	8.33333e-05	2e-05	2.85714e-05	4.39683e-05	3.43595e-05
26/08/2022					Recipient (No antibiotics)	5	6	8	7	120000000	160000000	140000000
					Exconjugant (Kan, Chlor)	1	5	1.6	2	10000	3200	4000
		Table 10: Conjugation efficiencies in liquid after 2h at 37C											Exconjugant /Recipient
		Donor	Recipient	Plasmid to be transfered	strain selected	log10	colonies 1	colonies 2	colonies 3	CFU/mL 1	CFU/mL 2	CFU/mL 3	frequencies 1	Frequencies 2	Frequencies 3	Average Frequencies	STDev Frequencies
	100.1	E. coli Nissle_16Spec ΔdapA/TP114ΔshufflonpilV4'::cat	E. coli F653/pNA100 (waaV+waaL)	TP114ΔshufflonpilV4'::cat	Donor (Spec, DAP, Kan, Chlor)	5	12	9	12	240000000	180000000	240000000	0	0	0	0	0
26/08/2022					Recipient (No antibiotics)	5	6	3	8	120000000	60000000	160000000
					Exconjugant (Kan, Chlor)	0	0	0	0	0	0	0
	100.2	E. coli Nissle_16Spec ΔdapA/TP114ΔshufflonpilV4'::cat	E. coli F653/pNA100 (waaV+waaL)	TP114ΔshufflonpilV4'::cat	Donor (Spec, DAP, Kan, Chlor)	5	6	4	7	120000000	80000000	140000000	0	0	0	0	0	Average Frequencies	STDev Frequencies
26/08/2022					Recipient (No antibiotics)	5	10	6	10	200000000	120000000	200000000						0	0
					Exconjugant (Kan, Chlor)	0	0	0	0	0	0	0
	100.3	E. coli Nissle_16Spec ΔdapA/TP114ΔshufflonpilV4'::cat	E. coli F653/pNA100 (waaV+waaL)	TP114ΔshufflonpilV4'::cat	Donor (Spec, DAP, Kan, Chlor)	5	7	9	6	140000000	180000000	120000000	0	0	0	0	0
26/08/2022					Recipient (No antibiotics)	5	5	9	4	100000000	180000000	80000000
					Exconjugant (Kan, Chlor)	0	0	0	0	0	0	0
		Table 11: Conjugation efficiencies in liquid after 2h at 37C											Exconjugant /Recipient
		Donor	Recipient	Plasmid to be transfered	strain selected	log10	colonies 1	colonies 2	colonies 3	CFU/mL 1	CFU/mL 2	CFU/mL 3	frequencies 1	Frequencies 2	Frequencies 3	Average Frequencies	STDev Frequencies
	100.1	E. coli Nissle_16Spec ΔdapA/TP114ΔshufflonpilV5::cat	E. coli F653/pNA100 (waaV+waaL)	TP114ΔshufflonpilV5::cat	Donor (Spec, DAP, Kan, Chlor)	5	6	6	10	120000000	120000000	200000000	0.000666667	0.00125	0.00116667	0.00102778	0.000315495
26/08/2022					Recipient (No antibiotics)	5	6	4	6	120000000	80000000	120000000
					Exconjugant (Kan, Chlor)	2	4	5	7	80000	100000	140000
	100.2	E. coli Nissle_16Spec ΔdapA/TP114ΔshufflonpilV5::cat	E. coli F653/pNA100 (waaV+waaL)	TP114ΔshufflonpilV5::cat	Donor (Spec, DAP, Kan, Chlor)	5	10	8	4	200000000	160000000	80000000	0.00133333	0.000625	0.00025	0.000736111	0.000550147	Average Frequencies	STDev Frequencies
26/08/2022					Recipient (No antibiotics)	5	6	8	8	120000000	160000000	160000000						0.000739286	0.000206239
					Exconjugant (Kan, Chlor)	2	8	5	2	160000	100000	40000
	100.3	E. coli Nissle_16Spec ΔdapA/TP114ΔshufflonpilV5::cat	E. coli F653/pNA100 (waaV+waaL)	TP114ΔshufflonpilV5::cat	Donor (Spec, DAP, Kan, Chlor)	5	4	9	9	80000000	180000000	180000000	0.000428571	0.0006	0.000333333	0.000453968	0.000135135
26/08/2022					Recipient (No antibiotics)	5	7	5	6	140000000	100000000	120000000
					Exconjugant (Kan, Chlor)	2	3	3	2	60000	60000	40000
		Table 12: Conjugation efficiencies in liquid after 2h at 37C											Exconjugant /Recipient
		Donor	Recipient	Plasmid to be transfered	strain selected	log10	colonies 1	colonies 2	colonies 3	CFU/mL 1	CFU/mL 2	CFU/mL 3	frequencies 1	Frequencies 2	Frequencies 3	Average Frequencies	STDev Frequencies
	100.1	E. coli Nissle_16Spec ΔdapA/TP114ΔshufflonpilV5'::cat	E. coli F653/pNA100 (waaV+waaL)	TP114ΔshufflonpilV5'::cat	Donor (Spec, DAP, Kan, Chlor)	5	9	5	11	180000000	100000000	220000000	0	0	0	0	0
26/08/2022					Recipient (No antibiotics)	5	3	5	5	60000000	100000000	100000000
					Exconjugant (Kan, Chlor)	0	0	0	0	0	0	0
	100.2	E. coli Nissle_16Spec ΔdapA/TP114ΔshufflonpilV5'::cat	E. coli F653/pNA100 (waaV+waaL)	TP114ΔshufflonpilV5'::cat	Donor (Spec, DAP, Kan, Chlor)	5	13	7	10	260000000	140000000	200000000	0	0	0	0	0	Average Frequencies	STDev Frequencies
26/08/2022					Recipient (No antibiotics)	5	5	6	6	100000000	120000000	120000000						0	0
					Exconjugant (Kan, Chlor)	0	0	0	0	0	0	0
	100.3	E. coli Nissle_16Spec ΔdapA/TP114ΔshufflonpilV5'::cat	E. coli F653/pNA100 (waaV+waaL)	TP114ΔshufflonpilV5'::cat	Donor (Spec, DAP, Kan, Chlor)	5	7	4	9	140000000	80000000	180000000	0	0	0	0	0
26/08/2022					Recipient (No antibiotics)	5	2.4	7	5	48000000	140000000	100000000
					Exconjugant (Kan, Chlor)	0	0	0	0	0	0	0
		Table 13: Conjugation efficiencies in liquid after 2h at 37C											Exconjugant /Recipient
		Donor	Recipient	Plasmid to be transfered	strain selected	log10	colonies 1	colonies 2	colonies 3	CFU/mL 1	CFU/mL 2	CFU/mL 3	frequencies 1	Frequencies 2	Frequencies 3	Average Frequencies	STDev Frequencies
	100.1	E. coli Nissle_16Spec ΔdapA/TP114ΔshufflonpilVA::cat	E. coli F653/pNA100 (waaV+waaL)	TP114ΔshufflonpilVA::cat	Donor (Spec, DAP, Kan, Chlor)	5	8	6	5	160000000	120000000	100000000	0	0	0	0	0
31/08/2022					Recipient (Amp)	5	7	4	5	140000000	80000000	100000000
					Exconjugant (Kan, Chlor)	0	0	0	0	0	0	0
	100.2	E. coli Nissle_16Spec ΔdapA/TP114ΔshufflonpilVA::cat	E. coli F653/pNA100 (waaV+waaL)	TP114ΔshufflonpilVA::cat	Donor (Spec, DAP, Kan, Chlor)	5	6	9	11	120000000	180000000	220000000	0	0	0	0	0	Average Frequencies	STDev Frequencies
31/08/2022					Recipient (Amp)	5	4	12	9	80000000	240000000	180000000						0	0
					Exconjugant (Kan, Chlor)	0	0	0	0	0	0	0
	100.3	E. coli Nissle_16Spec ΔdapA/TP114ΔshufflonpilVA::cat	E. coli F653/pNA100 (waaV+waaL)	TP114ΔshufflonpilVA::cat	Donor (Spec, DAP, Kan, Chlor)	5	5	4	5	100000000	80000000	100000000	0	0	0	0	0
31/08/2022					Recipient (Amp)	5	7	8	5	140000000	160000000	100000000
					Exconjugant (Kan, Chlor)	0	0	0	0	0	0	0
		Table 14: Conjugation efficiencies in liquid after 2h at 37C											Exconjugant /Recipient
		Donor	Recipient	Plasmid to be transfered	strain selected	log10	colonies 1	colonies 2	colonies 3	CFU/mL 1	CFU/mL 2	CFU/mL 3	frequencies 1	Frequencies 2	Frequencies 3	Average Frequencies	STDev Frequencies
	100.1	E. coli Nissle_16Spec ΔdapA/TP114ΔshufflonpilVA'::cat	E. coli F653/pNA100 (waaV+waaL)	TP114ΔshufflonpilVA'::cat	Donor (Spec, DAP, Kan, Chlor)	5	4	5	8	80000000	100000000	160000000	1.42857e-05	4.25e-05	1e-05	2.22619e-05	1.76572e-05
31/08/2022					Recipient (Amp)	5	7	8	10	140000000	160000000	200000000
					Exconjugant (Kan, Chlor)	1	1	3.4	1	2000	6800	2000
	100.2	E. coli Nissle_16Spec ΔdapA/TP114ΔshufflonpilVA'::cat	E. coli F653/pNA100 (waaV+waaL)	TP114ΔshufflonpilVA'::cat	Donor (Spec, DAP, Kan, Chlor)	5	6	7	13	120000000	140000000	260000000	1.66667e-05	1.42857e-05	1.11111e-05	1.40212e-05	2.78721e-06	Average Frequencies	STDev Frequencies
31/08/2022					Recipient (Amp)	5	6	7	9	120000000	140000000	180000000						2.11208e-05	5.82708e-06
					Exconjugant (Kan, Chlor)	1	1	1	1	2000	2000	2000
	100.3	E. coli Nissle_16Spec ΔdapA/TP114ΔshufflonpilVA'::cat	E. coli F653/pNA100 (waaV+waaL)	TP114ΔshufflonpilVA'::cat	Donor (Spec, DAP, Kan, Chlor)	5	8	5	6	160000000	100000000	120000000	4.66667e-05	1.6e-05	1.85714e-05	2.70794e-05	1.70118e-05
31/08/2022					Recipient (Amp)	5	3	10	7	60000000	200000000	140000000
					Exconjugant (Kan, Chlor)	0	14	16	13	2800	3200	2600
		Table 15: Conjugation efficiencies in liquid after 2h at 37C											Exconjugant /Recipient
		Donor	Recipient	Plasmid to be transfered	strain selected	log10	colonies 1	colonies 2	colonies 3	CFU/mL 1	CFU/mL 2	CFU/mL 3	frequencies 1	Frequencies 2	Frequencies 3	Average Frequencies	STDev Frequencies
	100.1	E. coli Nissle_16Spec ΔdapA/TP114ΔshufflonpilVB::cat	E. coli F653/pNA100 (waaV+waaL)	TP114ΔshufflonpilVB::cat	Donor (Spec, DAP, Kan, Chlor)	5	7	5	5	140000000	100000000	100000000	0	0	0	0	0
31/08/2022					Recipient (Amp)	5	6	3	5	120000000	60000000	100000000
					Exconjugant (Kan, Chlor)	0	0	0	0	0	0	0
	100.2	E. coli Nissle_16Spec ΔdapA/TP114ΔshufflonpilVB::cat	E. coli F653/pNA100 (waaV+waaL)	TP114ΔshufflonpilVB::cat	Donor (Spec, DAP, Kan, Chlor)	5	3	6	5	60000000	120000000	100000000	0	0	0	0	0	Average Frequencies	STDev Frequencies
31/08/2022					Recipient (Amp)	5	9	9	6	180000000	180000000	120000000						0	0
					Exconjugant (Kan, Chlor)	0	0	0	0	0	0	0
	100.3	E. coli Nissle_16Spec ΔdapA/TP114ΔshufflonpilVB::cat	E. coli F653/pNA100 (waaV+waaL)	TP114ΔshufflonpilVB::cat	Donor (Spec, DAP, Kan, Chlor)	5	10	5	6	200000000	100000000	120000000	0	0	0	0	0
31/08/2022					Recipient (Amp)	5	7	6	4	140000000	120000000	80000000
					Exconjugant (Kan, Chlor)	0	0	0	0	0	0	0
		Table 16: Conjugation efficiencies in liquid after 2h at 37C											Exconjugant /Recipient
		Donor	Recipient	Plasmid to be transfered	strain selected	log10	colonies 1	colonies 2	colonies 3	CFU/mL 1	CFU/mL 2	CFU/mL 3	frequencies 1	Frequencies 2	Frequencies 3	Average Frequencies	STDev Frequencies
	100.1	E. coli Nissle_16Spec ΔdapA/TP114ΔshufflonpilVB'::cat	E. coli F653/pNA100 (waaV+waaL)	TP114ΔshufflonpilVB'::cat	Donor (Spec, DAP, Kan, Chlor)	5	6	9	13	120000000	180000000	260000000	0.0001	7.5e-05	8.33333e-05	8.61111e-05	1.27294e-05
31/08/2022					Recipient (Amp)	5	6	4	6	120000000	80000000	120000000
					Exconjugant (Kan, Chlor)	1	6	3	5	12000	6000	10000
	100.2	E. coli Nissle_16Spec ΔdapA/TP114ΔshufflonpilVB'::cat	E. coli F653/pNA100 (waaV+waaL)	TP114ΔshufflonpilVB'::cat	Donor (Spec, DAP, Kan, Chlor)	5	7	8	7	140000000	160000000	140000000	6.66667e-05	4.44444e-05	7.14286e-05	6.08466e-05	1.44028e-05	Average Frequencies	STDev Frequencies
31/08/2022					Recipient (Amp)	5	3	9	7	60000000	180000000	140000000						6.84303e-05	1.78647e-05
					Exconjugant (Kan, Chlor)	1	2	4	5	4000	8000	10000
	100.3	E. coli Nissle_16Spec ΔdapA/TP114ΔshufflonpilVB'::cat	E. coli F653/pNA100 (waaV+waaL)	TP114ΔshufflonpilVB'::cat	Donor (Spec, DAP, Kan, Chlor)	5	8	4	6	160000000	80000000	120000000	7e-05	7.5e-05	3e-05	5.83333e-05	2.46644e-05
31/08/2022					Recipient (Amp)	5	2	2	3	40000000	40000000	60000000
					Exconjugant (Kan, Chlor)	1	1.4	1.5	0.9	2800	3000	1800
		Table 17: Conjugation efficiencies in liquid after 2h at 37C											Exconjugant /Recipient
		Donor	Recipient	Plasmid to be transfered	strain selected	log10	colonies 1	colonies 2	colonies 3	CFU/mL 1	CFU/mL 2	CFU/mL 3	frequencies 1	Frequencies 2	Frequencies 3	Average Frequencies	STDev Frequencies
	100.1	E. coli Nissle_16Spec ΔdapA/TP114ΔshufflonpilVC::cat	E. coli F653/pNA100 (waaV+waaL)	TP114ΔshufflonpilVC::cat	Donor (Spec, DAP, Kan, Chlor)	5	7	5	5	140000000	100000000	100000000	0	0	0	0	0
01/09/2022					Recipient (Amp)	5	7	7	6	140000000	140000000	120000000
					Exconjugant (Kan, Chlor)	0	0	0	0	0	0	0
	100.2	E. coli Nissle_16Spec ΔdapA/TP114ΔshufflonpilVC::cat	E. coli F653/pNA100 (waaV+waaL)	TP114ΔshufflonpilVC::cat	Donor (Spec, DAP, Kan, Chlor)	5	8	9	4	160000000	180000000	80000000	0	0	0	0	0	Average Frequencies	STDev Frequencies
01/09/2022					Recipient (Amp)	5	1	8	4	20000000	160000000	80000000						0	0
					Exconjugant (Kan, Chlor)	0	0	0	0	0	0	0
	100.3	E. coli Nissle_16Spec ΔdapA/TP114ΔshufflonpilVC::cat	E. coli F653/pNA100 (waaV+waaL)	TP114ΔshufflonpilVC::cat	Donor (Spec, DAP, Kan, Chlor)	5	10	4	5	200000000	80000000	100000000	0	0	0	0	0
01/09/2022					Recipient (Amp)	5	6	5	2	120000000	100000000	40000000
					Exconjugant (Kan, Chlor)	0	0	0	0	0	0	0
		Table 18: Conjugation efficiencies in liquid after 2h at 37C											Exconjugant /Recipient
		Donor	Recipient	Plasmid to be transfered	strain selected	log10	colonies 1	colonies 2	colonies 3	CFU/mL 1	CFU/mL 2	CFU/mL 3	frequencies 1	Frequencies 2	Frequencies 3	Average Frequencies	STDev Frequencies
	100.1	E. coli Nissle_16Spec ΔdapA/TP114ΔshufflonpilVC'::cat	E. coli F653/pNA100 (waaV+waaL)	TP114ΔshufflonpilVC'::cat	Donor (Spec, DAP, Kan, Chlor)	5	10	10	8	200000000	200000000	160000000	0	0	0	0	0
01/09/2022					Recipient (Amp)	5	3	6	6	60000000	120000000	120000000
					Exconjugant (Kan, Chlor)	0	0	0	0	0	0	0
	100.2	E. coli Nissle_16Spec ΔdapA/TP114ΔshufflonpilVC'::cat	E. coli F653/pNA100 (waaV+waaL)	TP114ΔshufflonpilVC'::cat	Donor (Spec, DAP, Kan, Chlor)	5	8	10	6	160000000	200000000	120000000	0	0	0	0	0	Average Frequencies	STDev Frequencies
01/09/2022					Recipient (Amp)	5	7	6	2	140000000	120000000	40000000						0	0
					Exconjugant (Kan, Chlor)	0	0	0	0	0	0	0
	100.3	E. coli Nissle_16Spec ΔdapA/TP114ΔshufflonpilVC'::cat	E. coli F653/pNA100 (waaV+waaL)	TP114ΔshufflonpilVC'::cat	Donor (Spec, DAP, Kan, Chlor)	5	7	6	5	140000000	120000000	100000000	0	0	0	0	0
01/09/2022					Recipient (Amp)	5	4	5	6	80000000	100000000	120000000
					Exconjugant (Kan, Chlor)	0	0	0	0	0	0	0
		Table 19: Conjugation efficiencies in liquid after 2h at 37C											Exconjugant /Recipient
		Donor	Recipient	Plasmid to be transfered	strain selected	log10	colonies 1	colonies 2	colonies 3	CFU/mL 1	CFU/mL 2	CFU/mL 3	frequencies 1	Frequencies 2	Frequencies 3	Average Frequencies	STDev Frequencies
	100.1	E. coli Nissle_16Spec ΔdapA/TP114ΔshufflonpilVD'::cat	E. coli F653/pNA100 (waaV+waaL)	TP114ΔshufflonpilVD'::cat	Donor (Spec, DAP, Kan, Chlor)	5	7	3	9	140000000	60000000	180000000	0.0003	0.00018	0.0002	0.000226667	6.4291e-05
01/09/2022					Recipient (Amp)	5	4	5	4	80000000	100000000	80000000
					Exconjugant (Kan, Chlor)	1	12	9	8	24000	18000	16000
	100.2	E. coli Nissle_16Spec ΔdapA/TP114ΔshufflonpilVD'::cat	E. coli F653/pNA100 (waaV+waaL)	TP114ΔshufflonpilVD'::cat	Donor (Spec, DAP, Kan, Chlor)	5	5	13	8	100000000	260000000	160000000	0.0003	0.000133333	0.00022	0.000217778	8.33556e-05	Average Frequencies	STDev Frequencies
01/09/2022					Recipient (Amp)	5	5	6	5	100000000	120000000	100000000						0.000212593	6.28539e-06
					Exconjugant (Kan, Chlor)	1	15	8	11	30000	16000	22000
	100.3	E. coli Nissle_16Spec ΔdapA/TP114ΔshufflonpilVD'::cat	E. coli F653/pNA100 (waaV+waaL)	TP114ΔshufflonpilVD'::cat	Donor (Spec, DAP, Kan, Chlor)	5	8	4	11	160000000	80000000	220000000	0.0003	8e-05	0.0002	0.000193333	0.000110151
01/09/2022					Recipient (Amp)	5	3	5	5	60000000	100000000	100000000
					Exconjugant (Kan, Chlor)	1	9	4	10	18000	8000	20000

[truncated: 31 more sheets: R3+pWaaTW, R3+pWaaOX,  JW3601 ΔwaaR (rfaJ), JW3602 ΔwaaO (rfaI), JW3603 ΔwaaB (rfaB), JW3595 ΔwaaG (rfaG), JW3600 ΔwaaY (rfaY), JW3607 ΔwaaQ (rfaQ), JW3595 ΔwaaF (rfaF), JW3605 ΔwaaP (rfaP), JW3596 ΔwaaC (rfaC), JW3024 ΔwaaE (rfaE), JW3597 ΔwaaL (rfaL), JW3604 ΔwaaS (rfaS), JW3599 ΔwaaZ (rfaZ), JW0196 ΔgmhB, JW3594 ΔgmhD (rfaD), JW3818 ΔhlyT (rfaH), JW3165 ΔkdsC, BW25113+pWaaT …]
